# Supplementary material for: STIM1 translocation to the nucleus protects cells from DNA damage
Source: Nucleic Acids Res. 2024 Jan 15;52(5):2389–415. doi: 10.1093/nar/gkae001 (PMC10954485; doi:10.1093/nar/gkae001)
Supplement: gkae001_Supplemental_Files [file gkae001_supplemental_files.zip]

Archive with 4 entries (4 files):
- Supplementary material corrected.pdf
- Supplementary video 1.mp4
- Table S1.xlsx
- Table S2.xlsx
