# Supplementary material for: STIM1 translocation to the nucleus protects cells from DNA damage
Source: Nucleic Acids Res. 2024 Jan 15;52(5):2389–415. doi: 10.1093/nar/gkae001 (PMC10954485; doi:10.1093/nar/gkae001)
Supplement: gkae001_Supplemental_Files [file gkae001_supplemental_files.zip › Table S1.xlsx]

## Sheet: Hoja1
Antibody	Identifier	Source	Final concentration
Anti-STIM1	4119	ProSci, Inc	1 µg/ml in TBS-T + 10% non-fat milk
Anti-STIM1	5668	Cell Signaling Technology	5 ml antibody/2.5 mg lysate (IP only)
Anti-red fluorescent protein (RFP)	Clone 6G6	Chromotek	1 µg/ml in TBS-T + 10% non-fat milk
Anti-GFP	66002-1-Ig	Proteintech	0.3 µg/ml in TBS-T + 10% non-fat milk
Anti-IPO4	11679-1-AP	Proteintech	0.6 µg/ml in TBS-T + 10% non-fat milk
Anti-IPO7	NBP2-27150	Novus Biologicals	1 µg/ml in TBS-T + 10% non-fat milk
Anti-IPO8	sc-398854	Santa Cruz Biotechnology	0.4 µg/ml in TBS-T + 10% non-fat milk
Anti-IPO9	NB100-56499	Novus Biologicals	1 µg/ml in TBS-T + 10% non-fat milk
Anti-KPNB1	sc-136226	Santa Cruz Biotechnology	0.2 µg/ml in TBS-T + 10% non-fat milk
Anti-NUP205	sc-377047	Santa Cruz Biotechnology	0.2 µg/ml in TBS-T + 10% non-fat milk
Anti-CRM1	sc-74454	Santa Cruz Biotechnology	0.2 µg/ml in TBS-T + 10% non-fat milk
Anti-emerin	sc-25284	Santa Cruz Biotechnology	0.2 µg/ml in TBS-T + 10% non-fat milk
Anti-lamin B2	sc-377379	Santa Cruz Biotechnology	0.4 µg/ml in TBS-T + 10% non-fat milk
Anti-phospho-H2AX	9718	Cell Signaling Technology	1:4000 in TBS-T 0,1% + 5% BSA
Anti-H2AX	2595	Cell Signaling Technology	1:1000 in TBS-T 0,1% + 5% BSA
Anti-FANCD2	ab108928	Abcam	1:1000 in TBS-T + 10% non-fat milk
Anti-histone H3	17168-1-AP	Proteintech	0.1 µg/ml in TBS-T + 10% non-fat milk
Anti-p38 MAPK	9212	Cell Signaling Technology	1:1000 in TBS-T 0,1% + 5% BSA
Anti-GAPDH	sc-32233	Santa Cruz Biotechnology	0.1 µg/ml in TBS-T + 10% non-fat milk
Anti-FANCI	sc-271316	Santa Cruz Biotechnology	0.2 µg/ml in TBS-T + 10% non-fat milk
Anti-BRCA2	sc-293185	Santa Cruz Biotechnology	0.2 µg/ml in TBS-T + 10% non-fat milk
Anti-pBRCA1	9009	Cell Signaling Technology	1:1000 in TBS-T 0,1% + 5% BSA
Anti-Flag	F1804	Merck	1:1000 in TBS-T + 3% non-fat milk
Anti-SERCA2	S1439	Merck	1:1000 in TBS-T + 10% non-fat milk
Anti-VAPB	66191-1-Ig	Proteintech	1:2000 in TBS-T + 10% non-fat milk
