# Supplementary material for: STIM1 translocation to the nucleus protects cells from DNA damage
Source: Nucleic Acids Res. 2024 Jan 15;52(5):2389–415. doi: 10.1093/nar/gkae001 (PMC10954485; doi:10.1093/nar/gkae001)
Supplement: gkae001_Supplemental_Files [file gkae001_supplemental_files.zip › Table S2.xlsx]

## Sheet: export
id	Protein IDs	Protein names	Gene names	Quantified 3 times in at least 1 group	T-test Difference GFP vs STIM1-GFP	-Log10 (T-test p-value GFP vs STIM1-GFP)	T-test Significant GFP vs STIM1-GFP	LFQ intensity GFP_007	LFQ intensity GFP_008	LFQ intensity GFP_009	LFQ intensity STIM1-GFP_010	LFQ intensity STIM1-GFP_011	LFQ intensity STIM1-GFP_012	Peptides	Peptides GFP_007	Peptides GFP_008	Peptides GFP_009	Peptides STIM1-GFP_010	Peptides STIM1-GFP_011	Peptides STIM1-GFP_012	Unique peptides	Number of proteins	Sequence coverage [%]	Mol. weight [kDa]	Sequence lengths	Score	Intensity	MS/MS count	Fasta headers
1833	Q9BV57	1,2-dihydroxy-3-keto-5-methylthiopentene dioxygenase	ADI1		NaN	NaN		NaN	21.9069	NaN	NaN	NaN	NaN	1	1	1	0	0	0	1	1	1	7.8	21.498	179	0.88077	11961000	2	sp|Q9BV57|MTND_HUMAN 1,2-dihydroxy-3-keto-5-methylthiopentene dioxygenase OS=Homo sapiens OX=9606 GN=ADI1 PE=1 SV=1
1952	Q9NRX4	14 kDa phosphohistidine phosphatase	PHPT1		NaN	NaN		NaN	22.7694	NaN	NaN	NaN	NaN	1	0	1	0	0	0	1	1	1	16.8	13.832	125	3.0875	15191000	3	sp|Q9NRX4|PHP14_HUMAN 14 kDa phosphohistidine phosphatase OS=Homo sapiens OX=9606 GN=PHPT1 PE=1 SV=1
747	P31946	14-3-3 protein beta/alpha;14-3-3 protein beta/alpha, N-terminally processed	YWHAB		NaN	NaN		NaN	20.5137	NaN	NaN	NaN	NaN	16	15	16	11	7	7	11	1	1	52.4	28.082	246	1.4564	4253600	2	sp|P31946|1433B_HUMAN 14-3-3 protein beta/alpha OS=Homo sapiens OX=9606 GN=YWHAB PE=1 SV=3
748	P31946-2	14-3-3 protein beta/alpha;14-3-3 protein beta/alpha, N-terminally processed	YWHAB		NaN	NaN		NaN	NaN	23.5931	NaN	NaN	NaN	16	15	16	12	8	8	12	1	1	52.5	27.85	244	163.27	112910000	6	sp|P31946-2|1433B_HUMAN Isoform Short of 14-3-3 protein beta/alpha OS=Homo sapiens OX=9606 GN=YWHAB
749	P31947-2;P31947	14-3-3 protein sigma	SFN		NaN	NaN		NaN	23.5165	23.1431	NaN	23.6634	NaN	7	5	7	5	3	4	4	4	2	31.9	24.336	216;248	6.4952	94303000	13	sp|P31947-2|1433S_HUMAN Isoform 2 of 14-3-3 protein sigma OS=Homo sapiens OX=9606 GN=SFN;sp|P31947|1433S_HUMAN 14-3-3 protein sigma OS=Homo sapiens OX=9606 GN=SFN PE=1 SV=1
1515	Q6L8Q7-2;Q6L8Q7	2,5-phosphodiesterase 12	PDE12		NaN	NaN		NaN	21.1207	NaN	NaN	NaN	NaN	3	1	2	0	1	1	0	3	2	8.6	58.889	535;609	2.7655	110360000	3	sp|Q6L8Q7-2|PDE12_HUMAN Isoform 2 of 2,5-phosphodiesterase 12 OS=Homo sapiens OX=9606 GN=PDE12;sp|Q6L8Q7|PDE12_HUMAN 2,5-phosphodiesterase 12 OS=Homo sapiens OX=9606 GN=PDE12 PE=1 SV=2
102	O00232;O00232-2	26S proteasome non-ATPase regulatory subunit 12	PSMD12		NaN	NaN		23.5972	23.9258	NaN	NaN	NaN	23.6953	5	3	4	1	1	1	4	5	2	12.1	52.904	456;436	14.42	79946000	10	sp|O00232|PSD12_HUMAN 26S proteasome non-ATPase regulatory subunit 12 OS=Homo sapiens OX=9606 GN=PSMD12 PE=1 SV=3;sp|O00232-2|PSD12_HUMAN Isoform 2 of 26S proteasome non-ATPase regulatory subunit 12 OS=Homo sapiens OX=9606 GN=PSMD12
117	O00487	26S proteasome non-ATPase regulatory subunit 14	PSMD14		NaN	NaN		23.45	23.6527	NaN	22.7963	NaN	22.9066	2	2	2	1	2	1	2	2	1	12.6	34.577	310	10.098	64181000	6	sp|O00487|PSDE_HUMAN 26S proteasome non-ATPase regulatory subunit 14 OS=Homo sapiens OX=9606 GN=PSMD14 PE=1 SV=1
1179	P82912-3;P82912-2;P82912	28S ribosomal protein S11, mitochondrial	MRPS11		NaN	NaN		NaN	20.0277	NaN	NaN	NaN	NaN	1	0	1	0	0	0	0	1	3	10.6	16.903	161;193;194	0.94181	3283000	2	sp|P82912-3|RT11_HUMAN Isoform 3 of 28S ribosomal protein S11, mitochondrial OS=Homo sapiens OX=9606 GN=MRPS11;sp|P82912-2|RT11_HUMAN Isoform 2 of 28S ribosomal protein S11, mitochondrial OS=Homo sapiens OX=9606 GN=MRPS11;sp|P82912|RT11_HUMAN 28S ribosomal
1178	P82909	28S ribosomal protein S36, mitochondrial	MRPS36		NaN	NaN		NaN	21.9291	NaN	NaN	NaN	NaN	2	1	2	0	0	0	0	2	1	28.2	11.466	103	1.374	9745700	2	sp|P82909|RT36_HUMAN 28S ribosomal protein S36, mitochondrial OS=Homo sapiens OX=9606 GN=MRPS36 PE=1 SV=2
319	O95861-4;O95861;O95861-2;O95861-3	3(2),5-bisphosphate nucleotidase 1	BPNT1		NaN	NaN		NaN	22.743	NaN	NaN	NaN	NaN	3	1	2	0	1	0	0	3	4	13.6	29.188	272;308;325;253	8.8996	12955000	3	sp|O95861-4|BPNT1_HUMAN Isoform 4 of 3(2),5-bisphosphate nucleotidase 1 OS=Homo sapiens OX=9606 GN=BPNT1;sp|O95861|BPNT1_HUMAN 3(2),5-bisphosphate nucleotidase 1 OS=Homo sapiens OX=9606 GN=BPNT1 PE=1 SV=1;sp|O95861-2|BPNT1_HUMAN Isoform 2 of 3(2),5
1519	Q6P1L8	39S ribosomal protein L14, mitochondrial	MRPL14		NaN	NaN		NaN	NaN	21.33	NaN	NaN	NaN	1	1	1	1	1	0	0	1	1	6.9	15.947	145	0.90377	13828000	1	sp|Q6P1L8|RM14_HUMAN 39S ribosomal protein L14, mitochondrial OS=Homo sapiens OX=9606 GN=MRPL14 PE=1 SV=1
1887	Q9H2W6	39S ribosomal protein L46, mitochondrial	MRPL46		NaN	NaN		NaN	20.0525	NaN	NaN	NaN	NaN	1	1	1	0	0	0	0	1	1	4.7	31.705	279	1.0967	3543400	2	sp|Q9H2W6|RM46_HUMAN 39S ribosomal protein L46, mitochondrial OS=Homo sapiens OX=9606 GN=MRPL46 PE=1 SV=1
1743	Q96GC5-3;Q96GC5	39S ribosomal protein L48, mitochondrial	MRPL48		NaN	NaN		NaN	20.0315	NaN	NaN	NaN	NaN	1	1	1	0	0	0	0	1	2	6.7	21.749	194;212	1.7799	2601700	1	sp|Q96GC5-3|RM48_HUMAN Isoform 2 of 39S ribosomal protein L48, mitochondrial OS=Homo sapiens OX=9606 GN=MRPL48;sp|Q96GC5|RM48_HUMAN 39S ribosomal protein L48, mitochondrial OS=Homo sapiens OX=9606 GN=MRPL48 PE=1 SV=2
1297	Q13405	39S ribosomal protein L49, mitochondrial	MRPL49		NaN	NaN		20.6772	NaN	NaN	NaN	NaN	NaN	1	1	0	0	0	0	0	1	1	8.4	19.198	166	4.9733	3581300	1	sp|Q13405|RM49_HUMAN 39S ribosomal protein L49, mitochondrial OS=Homo sapiens OX=9606 GN=MRPL49 PE=1 SV=1
1732	Q96EL3	39S ribosomal protein L53, mitochondrial	MRPL53		NaN	NaN		NaN	21.2605	NaN	NaN	NaN	NaN	2	1	2	0	0	0	0	2	1	26.8	12.107	112	1.0837	5487700	2	sp|Q96EL3|RM53_HUMAN 39S ribosomal protein L53, mitochondrial OS=Homo sapiens OX=9606 GN=MRPL53 PE=1 SV=1
1388	Q15125	3-beta-hydroxysteroid-Delta(8),Delta(7)-isomerase	EBP		NaN	NaN		NaN	19.8126	NaN	NaN	NaN	NaN	1	1	1	0	0	0	0	1	1	5.2	26.352	230	1.7262	3058700	1	sp|Q15125|EBP_HUMAN 3-beta-hydroxysteroid-Delta(8),Delta(7)-isomerase OS=Homo sapiens OX=9606 GN=EBP PE=1 SV=3
1517	Q6NVY1	3-hydroxyisobutyryl-CoA hydrolase, mitochondrial	HIBCH		NaN	NaN		NaN	20.8284	NaN	NaN	NaN	NaN	1	1	1	0	0	0	0	1	1	2.8	43.482	386	1.1501	4563400	1	sp|Q6NVY1|HIBCH_HUMAN 3-hydroxyisobutyryl-CoA hydrolase, mitochondrial OS=Homo sapiens OX=9606 GN=HIBCH PE=1 SV=2
665	P25325;P25325-2	3-mercaptopyruvate sulfurtransferase	MPST		NaN	NaN		NaN	22.0302	21.4196	NaN	NaN	NaN	2	1	2	2	0	0	0	2	2	6.7	33.178	297;317	1.3825	18532000	2	sp|P25325|THTM_HUMAN 3-mercaptopyruvate sulfurtransferase OS=Homo sapiens OX=9606 GN=MPST PE=1 SV=3;sp|P25325-2|THTM_HUMAN Isoform 2 of 3-mercaptopyruvate sulfurtransferase OS=Homo sapiens OX=9606 GN=MPST
1089	P62273;P62273-2	40S ribosomal protein S29	RPS29		NaN	NaN		21.5385	24.4214	NaN	NaN	NaN	NaN	2	2	2	1	1	0	0	2	2	32.1	6.6767	56;67	5.6309	48501000	4	sp|P62273|RS29_HUMAN 40S ribosomal protein S29 OS=Homo sapiens OX=9606 GN=RPS29 PE=1 SV=2;sp|P62273-2|RS29_HUMAN Isoform 2 of 40S ribosomal protein S29 OS=Homo sapiens OX=9606 GN=RPS29
1814	Q9BRK5-4;Q9BRK5-3;Q9BRK5-2;Q9BRK5-6;Q9BRK5	45 kDa calcium-binding protein	SDF4		NaN	NaN		NaN	NaN	22.0466	NaN	NaN	NaN	1	1	1	1	1	1	1	1	5	5.9	23.031	202;254;259;348;362	2.2076	43370000	4	sp|Q9BRK5-4|CAB45_HUMAN Isoform 4 of 45 kDa calcium-binding protein OS=Homo sapiens OX=9606 GN=SDF4;sp|Q9BRK5-3|CAB45_HUMAN Isoform 3 of 45 kDa calcium-binding protein OS=Homo sapiens OX=9606 GN=SDF4;sp|Q9BRK5-2|CAB45_HUMAN Isoform 2 of 45 kDa calcium-bind
187	O43422	52 kDa repressor of the inhibitor of the protein kinase	PRKRIR		NaN	NaN		NaN	NaN	NaN	NaN	NaN	NaN	1	0	0	0	0	0	0	1	1	1.6	87.703	761	1.2967	14899000	1	sp|O43422|P52K_HUMAN 52 kDa repressor of the inhibitor of the protein kinase OS=Homo sapiens OX=9606 GN=THAP12 PE=1 SV=2
1493	Q5TFE4	5-nucleotidase domain-containing protein 1	NT5DC1		NaN	NaN		21.6199	NaN	NaN	NaN	NaN	NaN	1	1	1	0	0	0	0	1	1	2.9	51.844	455	1.0506	3317900	2	sp|Q5TFE4|NT5D1_HUMAN 5-nucleotidase domain-containing protein 1 OS=Homo sapiens OX=9606 GN=NT5DC1 PE=1 SV=1
491	P10155-3;P10155-5;P10155-4;P10155;P10155-2	60 kDa SS-A/Ro ribonucleoprotein	TROVE2		NaN	NaN		24.2241	24.1361	NaN	NaN	22.638	NaN	3	3	3	2	1	2	1	3	5	7.9	58.482	518;525;534;538;205	6.9624	94687000	9	sp|P10155-3|RO60_HUMAN Isoform 3 of 60 kDa SS-A/Ro ribonucleoprotein OS=Homo sapiens OX=9606 GN=RO60;sp|P10155-5|RO60_HUMAN Isoform 5 of 60 kDa SS-A/Ro ribonucleoprotein OS=Homo sapiens OX=9606 GN=RO60;sp|P10155-4|RO60_HUMAN Isoform 4 of 60 kDa SS-A/Ro rib
1035	P60709;Q6S8J3;A5A3E0;P0CG38;Q9BYX7;P0CG39	Actin, cytoplasmic 1;Actin, cytoplasmic 1, N-terminally processed	ACTB		NaN	NaN		NaN	NaN	25.9183	NaN	NaN	NaN	29	27	28	25	25	27	26	1	6	74.4	41.736	375;1075;1075;1075;375;1038	125.09	583940000	16	sp|P60709|ACTB_HUMAN Actin, cytoplasmic 1 OS=Homo sapiens OX=9606 GN=ACTB PE=1 SV=1
1146	P63261	Actin, cytoplasmic 2;Actin, cytoplasmic 2, N-terminally processed	ACTG1		NaN	NaN		NaN	NaN	26.491	NaN	NaN	NaN	29	27	28	25	25	27	26	1	1	74.4	41.792	375	323.31	804890000	21	sp|P63261|ACTG_HUMAN Actin, cytoplasmic 2 OS=Homo sapiens OX=9606 GN=ACTG1 PE=1 SV=1
325	O96019-2;O96019	Actin-like protein 6A	ACTL6A		NaN	NaN		NaN	NaN	NaN	NaN	NaN	NaN	2	0	0	0	0	0	0	2	2	8	43.236	387;429	1.1989	4316800	3	sp|O96019-2|ACL6A_HUMAN Isoform 2 of Actin-like protein 6A OS=Homo sapiens OX=9606 GN=ACTL6A;sp|O96019|ACL6A_HUMAN Actin-like protein 6A OS=Homo sapiens OX=9606 GN=ACTL6A PE=1 SV=1
1052	P61160;P61160-2	Actin-related protein 2	ACTR2		NaN	NaN		23.3677	23.8457	NaN	NaN	NaN	NaN	5	3	4	0	1	1	1	5	2	19	44.76	394;399	3.1311	48591000	6	sp|P61160|ARP2_HUMAN Actin-related protein 2 OS=Homo sapiens OX=9606 GN=ACTR2 PE=1 SV=1;sp|P61160-2|ARP2_HUMAN Isoform 2 of Actin-related protein 2 OS=Homo sapiens OX=9606 GN=ACTR2
1688	Q92747	Actin-related protein 2/3 complex subunit 1A	ARPC1A		NaN	NaN		NaN	NaN	21.3914	NaN	NaN	NaN	1	1	1	1	0	0	0	1	1	2.7	41.569	370	1.4009	9981800	1	sp|Q92747|ARC1A_HUMAN Actin-related protein 2/3 complex subunit 1A OS=Homo sapiens OX=9606 GN=ARPC1A PE=2 SV=2
156	O15144	Actin-related protein 2/3 complex subunit 2	ARPC2		NaN	NaN		NaN	22.6358	22.8982	NaN	NaN	NaN	2	1	2	2	1	0	0	2	1	6	34.333	300	2.349	27391000	3	sp|O15144|ARPC2_HUMAN Actin-related protein 2/3 complex subunit 2 OS=Homo sapiens OX=9606 GN=ARPC2 PE=1 SV=1
157	O15145	Actin-related protein 2/3 complex subunit 3	ARPC3		NaN	NaN		23.6937	23.4705	NaN	NaN	NaN	NaN	3	2	3	1	1	1	1	3	1	16.3	20.546	178	4.6005	106000000	6	sp|O15145|ARPC3_HUMAN Actin-related protein 2/3 complex subunit 3 OS=Homo sapiens OX=9606 GN=ARPC3 PE=1 SV=3
1805	Q9BPX5	Actin-related protein 2/3 complex subunit 5-like protein	ARPC5L		NaN	NaN		NaN	NaN	21.5161	NaN	NaN	NaN	1	0	1	1	0	0	0	1	1	7.8	16.941	153	1.5628	12445000	1	sp|Q9BPX5|ARP5L_HUMAN Actin-related protein 2/3 complex subunit 5-like protein OS=Homo sapiens OX=9606 GN=ARPC5L PE=1 SV=1
303	O95433-2;O95433	Activator of 90 kDa heat shock protein ATPase homolog 1	AHSA1		NaN	NaN		NaN	NaN	23.5584	NaN	NaN	NaN	3	2	2	2	1	1	1	3	2	13.5	32.339	288;338	35.941	65453000	7	sp|O95433-2|AHSA1_HUMAN Isoform 2 of Activator of 90 kDa heat shock protein ATPase homolog 1 OS=Homo sapiens OX=9606 GN=AHSA1;sp|O95433|AHSA1_HUMAN Activator of 90 kDa heat shock protein ATPase homolog 1 OS=Homo sapiens OX=9606 GN=AHSA1 PE=1 SV=1
1581	Q86WX3	Active regulator of SIRT1	RPS19BP1		NaN	NaN		NaN	NaN	NaN	NaN	NaN	NaN	1	0	0	0	0	0	0	1	1	9.6	15.434	136	6.0475	11991000	3	sp|Q86WX3|AROS_HUMAN Active regulator of SIRT1 OS=Homo sapiens OX=9606 GN=RPS19BP1 PE=1 SV=1
1896	Q9H6R3	Acyl-CoA synthetase short-chain family member 3, mitochondrial	ACSS3		NaN	NaN		NaN	NaN	NaN	NaN	NaN	NaN	1	0	0	0	0	1	0	1	1	2.9	74.777	686	0.87798	0	0	sp|Q9H6R3|ACSS3_HUMAN Acyl-CoA synthetase short-chain family member 3, mitochondrial OS=Homo sapiens OX=9606 GN=ACSS3 PE=1 SV=1
422	P07108;P07108-6	Acyl-CoA-binding protein	DBI		NaN	NaN		NaN	21.2687	NaN	NaN	NaN	NaN	1	1	1	0	0	0	1	1	2	14.9	10.044	87;123	2.2958	10849000	3	sp|P07108|ACBP_HUMAN Acyl-CoA-binding protein OS=Homo sapiens OX=9606 GN=DBI PE=1 SV=2;sp|P07108-6|ACBP_HUMAN Isoform 6 of Acyl-CoA-binding protein OS=Homo sapiens OX=9606 GN=DBI
1931	Q9NPJ3-2;Q9NPJ3	Acyl-coenzyme A thioesterase 13;Acyl-coenzyme A thioesterase 13, N-terminally processed	ACOT13		NaN	NaN		23.3635	23.8141	NaN	NaN	NaN	23.425	3	2	3	0	1	1	2	3	2	29.9	12.366	117;140	3.8471	60734000	5	sp|Q9NPJ3-2|ACO13_HUMAN Isoform 2 of Acyl-coenzyme A thioesterase 13 OS=Homo sapiens OX=9606 GN=ACOT13;sp|Q9NPJ3|ACO13_HUMAN Acyl-coenzyme A thioesterase 13 OS=Homo sapiens OX=9606 GN=ACOT13 PE=1 SV=1
134	O14734	Acyl-coenzyme A thioesterase 8	ACOT8		NaN	NaN		NaN	NaN	NaN	NaN	NaN	NaN	2	0	0	0	1	1	1	2	1	7.8	35.914	319	18.089	29944000	5	sp|O14734|ACOT8_HUMAN Acyl-coenzyme A thioesterase 8 OS=Homo sapiens OX=9606 GN=ACOT8 PE=1 SV=1
427	P07311	Acylphosphatase-1	ACYP1		NaN	NaN		NaN	NaN	20.2126	NaN	NaN	NaN	1	0	1	1	0	0	0	1	1	12.1	11.261	99	1.214	3152900	1	sp|P07311|ACYP1_HUMAN Acylphosphatase-1 OS=Homo sapiens OX=9606 GN=ACYP1 PE=1 SV=2
261	O75608-2;O75608	Acyl-protein thioesterase 1	LYPLA1		NaN	NaN		NaN	NaN	22.7798	NaN	NaN	NaN	1	1	1	1	0	1	1	1	2	5.1	22.875	214;230	2.7841	37557000	4	sp|O75608-2|LYPA1_HUMAN Isoform 2 of Acyl-protein thioesterase 1 OS=Homo sapiens OX=9606 GN=LYPLA1;sp|O75608|LYPA1_HUMAN Acyl-protein thioesterase 1 OS=Homo sapiens OX=9606 GN=LYPLA1 PE=1 SV=1
1002	P55263-3;P55263-4;P55263-2;P55263	Adenosine kinase	ADK		NaN	NaN		23.4008	23.7147	NaN	NaN	NaN	23.2887	3	3	3	0	0	0	2	3	4	13.4	34.084	305;327;345;362	4.9659	49634000	4	sp|P55263-3|ADK_HUMAN Isoform 3 of Adenosine kinase OS=Homo sapiens OX=9606 GN=ADK;sp|P55263-4|ADK_HUMAN Isoform 4 of Adenosine kinase OS=Homo sapiens OX=9606 GN=ADK;sp|P55263-2|ADK_HUMAN Isoform 2 of Adenosine kinase OS=Homo sapiens OX=9606 GN=ADK;sp|P552
338	P00568	Adenylate kinase isoenzyme 1	AK1		NaN	NaN		NaN	23.5153	NaN	NaN	NaN	NaN	2	1	2	1	0	0	1	2	1	18	21.635	194	16.351	34492000	4	sp|P00568|KAD1_HUMAN Adenylate kinase isoenzyme 1 OS=Homo sapiens OX=9606 GN=AK1 PE=1 SV=3
730	P30566;P30566-2	Adenylosuccinate lyase	ADSL		NaN	NaN		NaN	24.0717	NaN	22.8793	NaN	23.185	4	2	4	3	4	1	3	4	2	11.6	54.889	484;425	27.247	68300000	3	sp|P30566|PUR8_HUMAN Adenylosuccinate lyase OS=Homo sapiens OX=9606 GN=ADSL PE=1 SV=2;sp|P30566-2|PUR8_HUMAN Isoform 2 of Adenylosuccinate lyase OS=Homo sapiens OX=9606 GN=ADSL
1920	Q9HDC9-2;Q9HDC9	Adipocyte plasma membrane-associated protein	APMAP		NaN	NaN		NaN	NaN	21.7379	NaN	NaN	NaN	1	1	1	1	1	1	1	1	2	4.2	32.161	289;416	3.6866	24248000	3	sp|Q9HDC9-2|APMAP_HUMAN Isoform 2 of Adipocyte plasma membrane-associated protein OS=Homo sapiens OX=9606 GN=APMAP;sp|Q9HDC9|APMAP_HUMAN Adipocyte plasma membrane-associated protein OS=Homo sapiens OX=9606 GN=APMAP PE=1 SV=2
524	P12235	ADP/ATP translocase 1	SLC25A4		NaN	NaN		NaN	NaN	NaN	21.6711	NaN	NaN	13	10	10	12	12	11	11	2	1	34.6	33.064	298	2.1562	17260000	6	sp|P12235|ADT1_HUMAN ADP/ATP translocase 1 OS=Homo sapiens OX=9606 GN=SLC25A4 PE=1 SV=4
601	P18085	ADP-ribosylation factor 4	ARF4		NaN	NaN		22.8428	22.2598	NaN	NaN	NaN	NaN	4	4	4	3	1	3	2	2	1	26.7	20.511	180	1.5181	27772000	6	sp|P18085|ARF4_HUMAN ADP-ribosylation factor 4 OS=Homo sapiens OX=9606 GN=ARF4 PE=1 SV=3
1099	P62330	ADP-ribosylation factor 6	ARF6		NaN	NaN		NaN	NaN	NaN	NaN	NaN	NaN	1	0	0	0	0	0	0	1	1	14.3	20.082	175	0.83197	17596000	1	sp|P62330|ARF6_HUMAN ADP-ribosylation factor 6 OS=Homo sapiens OX=9606 GN=ARF6 PE=1 SV=2
786	P36405	ADP-ribosylation factor-like protein 3	ARL3		NaN	NaN		NaN	NaN	22.2252	NaN	NaN	NaN	1	1	1	1	0	1	1	1	1	6	20.455	182	7.3947	40045000	4	sp|P36405|ARL3_HUMAN ADP-ribosylation factor-like protein 3 OS=Homo sapiens OX=9606 GN=ARL3 PE=1 SV=2
1380	Q15041-2;Q15041	ADP-ribosylation factor-like protein 6-interacting protein 1	ARL6IP1		NaN	NaN		NaN	NaN	20.8304	NaN	NaN	NaN	1	1	1	1	0	0	0	1	2	5.7	20.26	174;203	1.6515	9824400	2	sp|Q15041-2|AR6P1_HUMAN Isoform 2 of ADP-ribosylation factor-like protein 6-interacting protein 1 OS=Homo sapiens OX=9606 GN=ARL6IP1;sp|Q15041|AR6P1_HUMAN ADP-ribosylation factor-like protein 6-interacting protein 1 OS=Homo sapiens OX=9606 GN=ARL6IP1 PE=1
1716	Q96BM9	ADP-ribosylation factor-like protein 8A	ARL8A		NaN	NaN		NaN	NaN	20.7275	NaN	NaN	NaN	1	1	1	1	0	0	0	1	1	7.5	21.416	186	1.8653	5997700	2	sp|Q96BM9|ARL8A_HUMAN ADP-ribosylation factor-like protein 8A OS=Homo sapiens OX=9606 GN=ARL8A PE=1 SV=1
189	O43488;Q8NHP1-3;Q8NHP1	Aflatoxin B1 aldehyde reductase member 2	AKR7A2		NaN	NaN		NaN	NaN	NaN	NaN	NaN	21.5215	4	2	3	1	1	1	2	4	3	14.5	39.589	359;249;331	7.0392	21368000	7	sp|O43488|ARK72_HUMAN Aflatoxin B1 aldehyde reductase member 2 OS=Homo sapiens OX=9606 GN=AKR7A2 PE=1 SV=3
1605	Q8IZ83-3;Q8IZ83	Aldehyde dehydrogenase family 16 member A1	ALDH16A1		NaN	NaN		NaN	21.3524	NaN	NaN	NaN	NaN	1	1	1	0	0	0	1	1	2	1.9	79.917	751;802	2.3018	11936000	1	sp|Q8IZ83-3|A16A1_HUMAN Isoform 3 of Aldehyde dehydrogenase family 16 member A1 OS=Homo sapiens OX=9606 GN=ALDH16A1;sp|Q8IZ83|A16A1_HUMAN Aldehyde dehydrogenase family 16 member A1 OS=Homo sapiens OX=9606 GN=ALDH16A1 PE=1 SV=2
733	P30837	Aldehyde dehydrogenase X, mitochondrial	ALDH1B1		NaN	NaN		NaN	NaN	23.3931	NaN	NaN	NaN	2	2	1	2	0	1	1	1	1	3.5	57.206	517	0.89788	16761000	2	sp|P30837|AL1B1_HUMAN Aldehyde dehydrogenase X, mitochondrial OS=Homo sapiens OX=9606 GN=ALDH1B1 PE=1 SV=3
359	P02763	Alpha-1-acid glycoprotein 1	ORM1		NaN	NaN		NaN	NaN	NaN	NaN	21.1103	NaN	1	0	0	0	0	1	0	1	1	7.5	23.511	201	2.8778	20933000	1	sp|P02763|A1AG1_HUMAN Alpha-1-acid glycoprotein 1 OS=Homo sapiens OX=9606 GN=ORM1 PE=1 SV=1
341	P01009;P01009-2;P01009-3	Alpha-1-antitrypsin;Short peptide from AAT	SERPINA1		NaN	NaN		NaN	NaN	NaN	NaN	NaN	NaN	7	1	1	1	0	1	0	7	3	21.1	46.736	418;359;306	39.839	63626000	7	sp|P01009|A1AT_HUMAN Alpha-1-antitrypsin OS=Homo sapiens OX=9606 GN=SERPINA1 PE=1 SV=3;sp|P01009-2|A1AT_HUMAN Isoform 2 of Alpha-1-antitrypsin OS=Homo sapiens OX=9606 GN=SERPINA1
360	P02765	Alpha-2-HS-glycoprotein;Alpha-2-HS-glycoprotein chain A;Alpha-2-HS-glycoprotein chain B	AHSG		NaN	NaN		NaN	NaN	NaN	NaN	NaN	NaN	5	1	2	1	2	2	1	3	1	18.5	39.34	367	4.0568	7777000	3	sp|P02765|FETUA_HUMAN Alpha-2-HS-glycoprotein OS=Homo sapiens OX=9606 GN=AHSG PE=1 SV=2
342	P01023;P20742-2;P20742	Alpha-2-macroglobulin	A2M		NaN	NaN		NaN	NaN	NaN	NaN	NaN	NaN	8	0	1	1	1	0	0	7	3	7.7	163.29	1474;1268;1482	35.427	35787000	6	sp|P01023|A2MG_HUMAN Alpha-2-macroglobulin OS=Homo sapiens OX=9606 GN=A2M PE=1 SV=3
16	A8K2U0;A8K2U0-2	Alpha-2-macroglobulin-like protein 1	A2ML1		NaN	NaN		NaN	NaN	NaN	NaN	NaN	NaN	3	0	0	0	0	0	0	3	2	3.6	161.1	1454;963	2.8867	10164000	3	sp|A8K2U0|A2ML1_HUMAN Alpha-2-macroglobulin-like protein 1 OS=Homo sapiens OX=9606 GN=A2ML1 PE=1 SV=3
778	P35609;P35609-2	Alpha-actinin-2	ACTN2		NaN	NaN		NaN	NaN	NaN	NaN	NaN	NaN	10	3	3	3	1	1	1	6	2	13.3	103.85	894;894	8.0272	51241000	6	sp|P35609|ACTN2_HUMAN Alpha-actinin-2 OS=Homo sapiens OX=9606 GN=ACTN2 PE=1 SV=1;sp|P35609-2|ACTN2_HUMAN Isoform 2 of Alpha-actinin-2 OS=Homo sapiens OX=9606 GN=ACTN2
408	P06280	Alpha-galactosidase A	GLA		NaN	NaN		22.6998	22.9691	NaN	NaN	22.1813	22.4714	3	3	2	0	2	1	1	3	1	9.8	48.766	429	1.1705	48295000	5	sp|P06280|AGAL_HUMAN Alpha-galactosidase A OS=Homo sapiens OX=9606 GN=GLA PE=1 SV=1
1264	Q12800-2;Q12800-3;Q12800-4;Q12800;Q9NZI7-4;Q9NZI7	Alpha-globin transcription factor CP2;Upstream-binding protein 1	TFCP2;UBP1		NaN	NaN		NaN	NaN	NaN	NaN	NaN	NaN	1	0	0	0	0	0	0	1	6	4	51.307	450;451;501;502;504;540	1.7949	4843100	2	sp|Q12800-2|TFCP2_HUMAN Isoform 2 of Alpha-globin transcription factor CP2 OS=Homo sapiens OX=9606 GN=TFCP2;sp|Q12800-3|TFCP2_HUMAN Isoform 3 of Alpha-globin transcription factor CP2 OS=Homo sapiens OX=9606 GN=TFCP2;sp|Q12800-4|TFCP2_HUMAN Isoform 4 of Alp
800	P37840-2;P37840-3;P37840	Alpha-synuclein	SNCA		NaN	NaN		NaN	NaN	20.6552	NaN	NaN	NaN	1	0	1	1	1	1	1	1	3	19.6	11.372	112;126;140	3.1106	10793000	2	sp|P37840-2|SYUA_HUMAN Isoform 2-4 of Alpha-synuclein OS=Homo sapiens OX=9606 GN=SNCA;sp|P37840-3|SYUA_HUMAN Isoform 2-5 of Alpha-synuclein OS=Homo sapiens OX=9606 GN=SNCA;sp|P37840|SYUA_HUMAN Alpha-synuclein OS=Homo sapiens OX=9606 GN=SNCA PE=1 SV=1
813	P40222	Alpha-taxilin	TXLNA		NaN	NaN		21.0596	21.3092	NaN	NaN	NaN	NaN	2	2	2	1	1	0	0	2	1	3.8	61.89	546	1.7393	11788000	3	sp|P40222|TXLNA_HUMAN Alpha-taxilin OS=Homo sapiens OX=9606 GN=TXLNA PE=1 SV=3
1237	Q06203	Amidophosphoribosyltransferase	PPAT		NaN	NaN		NaN	24.1183	22.6611	NaN	NaN	23.4699	4	1	3	3	1	1	3	4	1	10.1	57.398	517	9.5381	69078000	8	sp|Q06203|PUR1_HUMAN Amidophosphoribosyltransferase OS=Homo sapiens OX=9606 GN=PPAT PE=1 SV=1
1892	Q9H4A4	Aminopeptidase B	RNPEP		NaN	NaN		23.4821	23.4907	NaN	NaN	NaN	22.6962	5	3	4	1	1	1	4	5	1	10.9	72.595	650	40.5	48195000	7	sp|Q9H4A4|AMPB_HUMAN Aminopeptidase B OS=Homo sapiens OX=9606 GN=RNPEP PE=1 SV=2
1512	Q6FI81-3;Q6FI81;Q6FI81-2	Anamorsin	CIAPIN1		NaN	NaN		23.0996	NaN	23.5095	NaN	NaN	NaN	3	3	1	2	1	0	0	3	3	15.7	32.212	299;312;108	6.4864	33789000	5	sp|Q6FI81-3|CPIN1_HUMAN Isoform 3 of Anamorsin OS=Homo sapiens OX=9606 GN=CIAPIN1;sp|Q6FI81|CPIN1_HUMAN Anamorsin OS=Homo sapiens OX=9606 GN=CIAPIN1 PE=1 SV=2
1877	Q9H1A4	Anaphase-promoting complex subunit 1	ANAPC1		NaN	NaN		NaN	19.6488	NaN	NaN	NaN	NaN	1	0	1	0	0	0	0	1	1	1.1	216.5	1944	1.3222	4937200	3	sp|Q9H1A4|APC1_HUMAN Anaphase-promoting complex subunit 1 OS=Homo sapiens OX=9606 GN=ANAPC1 PE=1 SV=1
470	P09525;P09525-2	Annexin A4	ANXA4		NaN	NaN		NaN	NaN	NaN	NaN	NaN	19.6317	2	0	1	0	0	0	1	2	2	8.5	35.882	319;237	4.1225	10346000	2	sp|P09525|ANXA4_HUMAN Annexin A4 OS=Homo sapiens OX=9606 GN=ANXA4 PE=1 SV=4;sp|P09525-2|ANXA4_HUMAN Isoform 2 of Annexin A4 OS=Homo sapiens OX=9606 GN=ANXA4
616	P20073-2;P20073	Annexin A7	ANXA7		NaN	NaN		NaN	NaN	23.0668	NaN	NaN	NaN	2	1	2	2	1	0	1	2	2	5.4	50.315	466;488	23.584	43438000	3	sp|P20073-2|ANXA7_HUMAN Isoform 2 of Annexin A7 OS=Homo sapiens OX=9606 GN=ANXA7;sp|P20073|ANXA7_HUMAN Annexin A7 OS=Homo sapiens OX=9606 GN=ANXA7 PE=1 SV=3
853	P46013-2	Antigen KI-67	MKI67		NaN	NaN		NaN	NaN	NaN	NaN	NaN	NaN	41	0	0	0	0	1	1	1	1	21.5	319.44	2896	109.16	1660200	2	sp|P46013-2|KI67_HUMAN Isoform Short of Proliferation marker protein Ki-67 OS=Homo sapiens OX=9606 GN=MKI67
370	P03973	Antileukoproteinase	SLPI		NaN	NaN		NaN	NaN	NaN	NaN	NaN	NaN	1	0	0	0	0	0	0	1	1	11.4	14.326	132	3.2977	8983900	1	sp|P03973|SLPI_HUMAN Antileukoproteinase OS=Homo sapiens OX=9606 GN=SLPI PE=1 SV=2
1261	Q10567-4;Q10567-3;Q10567-2;Q10567	AP-1 complex subunit beta-1	AP1B1		NaN	NaN		22.4011	22.9002	NaN	NaN	NaN	NaN	6	4	5	0	0	1	1	4	4	7.5	101.35	919;939;942;949	6.5798	49964000	4	sp|Q10567-4|AP1B1_HUMAN Isoform 4 of AP-1 complex subunit beta-1 OS=Homo sapiens OX=9606 GN=AP1B1;sp|Q10567-3|AP1B1_HUMAN Isoform C of AP-1 complex subunit beta-1 OS=Homo sapiens OX=9606 GN=AP1B1;sp|Q10567-2|AP1B1_HUMAN Isoform B of AP-1 complex subunit be
1074	P61966	AP-1 complex subunit sigma-1A	AP1S1		NaN	NaN		NaN	20.0996	NaN	NaN	NaN	NaN	1	0	1	0	0	0	0	1	1	10.1	18.733	158	5.5774	2073400	1	sp|P61966|AP1S1_HUMAN AP-1 complex subunit sigma-1A OS=Homo sapiens OX=9606 GN=AP1S1 PE=1 SV=1
313	O95782-2;O95782;O94973-3	AP-2 complex subunit alpha-1	AP2A1		NaN	NaN		NaN	NaN	NaN	NaN	NaN	NaN	3	0	2	1	0	0	0	2	3	3.2	105.36	955;977;656	0.85162	3621200	1	sp|O95782-2|AP2A1_HUMAN Isoform B of AP-2 complex subunit alpha-1 OS=Homo sapiens OX=9606 GN=AP2A1;sp|O95782|AP2A1_HUMAN AP-2 complex subunit alpha-1 OS=Homo sapiens OX=9606 GN=AP2A1 PE=1 SV=3
100	O00203-3;O00203	AP-3 complex subunit beta-1	AP3B1		NaN	NaN		23.0148	22.9708	NaN	NaN	NaN	NaN	3	2	3	0	0	0	0	3	2	3.8	116.19	1045;1094	4.225	25449000	4	sp|O00203-3|AP3B1_HUMAN Isoform 2 of AP-3 complex subunit beta-1 OS=Homo sapiens OX=9606 GN=AP3B1;sp|O00203|AP3B1_HUMAN AP-3 complex subunit beta-1 OS=Homo sapiens OX=9606 GN=AP3B1 PE=1 SV=3
129	O14617-3;O14617-4;O14617-2;O14617;O14617-5	AP-3 complex subunit delta-1	AP3D1		NaN	NaN		21.8411	22.274	NaN	NaN	NaN	NaN	4	3	3	2	0	1	0	4	5	4.7	111.24	984;1021;1112;1153;1215	5.1312	20387000	6	sp|O14617-3|AP3D1_HUMAN Isoform 3 of AP-3 complex subunit delta-1 OS=Homo sapiens OX=9606 GN=AP3D1;sp|O14617-4|AP3D1_HUMAN Isoform 4 of AP-3 complex subunit delta-1 OS=Homo sapiens OX=9606 GN=AP3D1;sp|O14617-2|AP3D1_HUMAN Isoform 2 of AP-3 complex subunit
354	P02647	Apolipoprotein A-I;Proapolipoprotein A-I;Truncated apolipoprotein A-I	APOA1		NaN	NaN		NaN	NaN	NaN	NaN	NaN	NaN	10	0	1	0	0	0	0	10	1	37.1	30.777	267	68.875	109070000	15	sp|P02647|APOA1_HUMAN Apolipoprotein A-I OS=Homo sapiens OX=9606 GN=APOA1 PE=1 SV=1
355	P02652	Apolipoprotein A-II;Proapolipoprotein A-II;Truncated apolipoprotein A-II	APOA2		NaN	NaN		NaN	NaN	NaN	NaN	NaN	NaN	3	0	1	1	0	0	0	3	1	22	11.175	100	34.958	42351000	6	sp|P02652|APOA2_HUMAN Apolipoprotein A-II OS=Homo sapiens OX=9606 GN=APOA2 PE=1 SV=1
394	P05090	Apolipoprotein D	APOD		NaN	NaN		NaN	NaN	NaN	NaN	NaN	NaN	2	0	1	1	0	0	0	2	1	13.2	21.275	189	2.2628	20911000	2	sp|P05090|APOD_HUMAN Apolipoprotein D OS=Homo sapiens OX=9606 GN=APOD PE=1 SV=1
2067	Q9UKV3-3;Q9UKV3-2;Q9UKV3-5;Q9UKV3	Apoptotic chromatin condensation inducer in the nucleus	ACIN1		NaN	NaN		22.409	22.8163	NaN	NaN	NaN	NaN	2	2	2	1	0	0	0	2	4	4.8	67.565	583;614;1328;1341	1.5647	21467000	4	sp|Q9UKV3-3|ACINU_HUMAN Isoform 3 of Apoptotic chromatin condensation inducer in the nucleus OS=Homo sapiens OX=9606 GN=ACIN1;sp|Q9UKV3-2|ACINU_HUMAN Isoform 2 of Apoptotic chromatin condensation inducer in the nucleus OS=Homo sapiens OX=9606 GN=ACIN1;sp|Q
246	O75342	Arachidonate 12-lipoxygenase, 12R-type	ALOX12B		NaN	NaN		NaN	NaN	NaN	NaN	NaN	NaN	3	0	0	0	0	0	0	3	1	4.9	80.355	701	3.5556	11965000	2	sp|O75342|LX12B_HUMAN Arachidonate 12-lipoxygenase, 12R-type OS=Homo sapiens OX=9606 GN=ALOX12B PE=1 SV=1
1173	P78540	Arginase-2, mitochondrial	ARG2		NaN	NaN		NaN	NaN	NaN	NaN	NaN	NaN	1	0	0	0	0	0	1	1	1	3.7	38.577	354	0.94068	0	0	sp|P78540|ARGI2_HUMAN Arginase-2, mitochondrial OS=Homo sapiens OX=9606 GN=ARG2 PE=1 SV=1
426	P07306-2;P07306	Asialoglycoprotein receptor 1	ASGR1		NaN	NaN		NaN	NaN	NaN	NaN	NaN	NaN	1	1	1	1	0	0	0	1	2	4.4	29.144	252;291	0.8833	0	0	sp|P07306-2|ASGR1_HUMAN Isoform H1b of Asialoglycoprotein receptor 1 OS=Homo sapiens OX=9606 GN=ASGR1;sp|P07306|ASGR1_HUMAN Asialoglycoprotein receptor 1 OS=Homo sapiens OX=9606 GN=ASGR1 PE=1 SV=2
591	P17174;P17174-2	Aspartate aminotransferase, cytoplasmic	GOT1		NaN	NaN		23.7718	24.5919	NaN	NaN	23.3329	23.0441	9	6	8	3	0	4	2	9	2	29.5	46.247	413;392	71.843	121740000	13	sp|P17174|AATC_HUMAN Aspartate aminotransferase, cytoplasmic OS=Homo sapiens OX=9606 GN=GOT1 PE=1 SV=3;sp|P17174-2|AATC_HUMAN Isoform 2 of Aspartate aminotransferase, cytoplasmic OS=Homo sapiens OX=9606 GN=GOT1
2017	Q9UBB4-2;Q9UBB4	Ataxin-10	ATXN10		NaN	NaN		NaN	22.6871	22.4516	NaN	NaN	22.647	3	1	3	2	1	0	2	3	2	8.8	46.286	411;475	30.853	34714000	5	sp|Q9UBB4-2|ATX10_HUMAN Isoform 2 of Ataxin-10 OS=Homo sapiens OX=9606 GN=ATXN10;sp|Q9UBB4|ATX10_HUMAN Ataxin-10 OS=Homo sapiens OX=9606 GN=ATXN10 PE=1 SV=1
1665	Q8WWM7-6;Q8WWM7-8;Q8WWM7-5;Q8WWM7-4;Q8WWM7-9;Q8WWM7-2;Q8WWM7;Q8WWM7-3;Q8WWM7-7	Ataxin-2-like protein	ATXN2L		NaN	NaN		22.1823	22.4713	NaN	NaN	NaN	NaN	5	3	5	1	1	1	1	5	9	7.5	102.89	968;1044;1044;1044;1062;1062;1075;1097;399	4.1531	27648000	5	sp|Q8WWM7-6|ATX2L_HUMAN Isoform 6 of Ataxin-2-like protein OS=Homo sapiens OX=9606 GN=ATXN2L;sp|Q8WWM7-8|ATX2L_HUMAN Isoform 8 of Ataxin-2-like protein OS=Homo sapiens OX=9606 GN=ATXN2L;sp|Q8WWM7-5|ATX2L_HUMAN Isoform 5 of Ataxin-2-like protein OS=Homo sap
658	P24539	ATP synthase F(0) complex subunit B1, mitochondrial	ATP5F1		NaN	NaN		23.2931	NaN	NaN	NaN	NaN	NaN	1	1	0	0	1	1	1	1	1	6.6	28.908	256	1.8659	51127000	1	sp|P24539|AT5F1_HUMAN ATP synthase F(0) complex subunit B1, mitochondrial OS=Homo sapiens OX=9606 GN=ATP5PB PE=1 SV=2
1018	P56385	ATP synthase subunit e, mitochondrial	ATP5I		NaN	NaN		23.5322	23.4152	NaN	NaN	NaN	NaN	4	4	4	1	0	0	0	4	1	60.9	7.9331	69	6.7784	34696000	6	sp|P56385|ATP5I_HUMAN ATP synthase subunit e, mitochondrial OS=Homo sapiens OX=9606 GN=ATP5ME PE=1 SV=2
1013	P56134-3;P56134;P56134-4;P56134-2	ATP synthase subunit f, mitochondrial	ATP5J2		NaN	NaN		NaN	23.289	NaN	NaN	NaN	NaN	2	1	2	1	1	1	1	2	4	52.7	6.2953	55;94;49;88	9.9043	51385000	7	sp|P56134-3|ATPK_HUMAN Isoform 3 of ATP synthase subunit f, mitochondrial OS=Homo sapiens OX=9606 GN=ATP5MF;sp|P56134|ATPK_HUMAN ATP synthase subunit f, mitochondrial OS=Homo sapiens OX=9606 GN=ATP5MF PE=1 SV=3;sp|P56134-4|ATPK_HUMAN Isoform 4 of ATP synth
279	O75964	ATP synthase subunit g, mitochondrial	ATP5L		NaN	NaN		NaN	NaN	21.5695	NaN	NaN	NaN	1	1	1	1	1	1	1	1	1	14.6	11.428	103	2.8648	35313000	4	sp|O75964|ATP5L_HUMAN ATP synthase subunit g, mitochondrial OS=Homo sapiens OX=9606 GN=ATP5MG PE=1 SV=3
610	P18859;P18859-2	ATP synthase-coupling factor 6, mitochondrial	ATP5J		NaN	NaN		NaN	23.4229	23.028	NaN	NaN	NaN	2	1	2	1	0	0	0	2	2	30.6	12.587	108;116	3.4293	36050000	5	sp|P18859|ATP5J_HUMAN ATP synthase-coupling factor 6, mitochondrial OS=Homo sapiens OX=9606 GN=ATP5PF PE=1 SV=1;sp|P18859-2|ATP5J_HUMAN Isoform 2 of ATP synthase-coupling factor 6, mitochondrial OS=Homo sapiens OX=9606 GN=ATP5PF
448	P08237-2;P08237;P08237-3	ATP-dependent 6-phosphofructokinase, muscle type	PFKM		NaN	NaN		22.3395	22.9514	NaN	NaN	NaN	NaN	4	4	4	2	2	0	2	3	3	6.4	81.775	749;780;851	6.7814	33095000	5	sp|P08237-2|PFKAM_HUMAN Isoform 2 of ATP-dependent 6-phosphofructokinase, muscle type OS=Homo sapiens OX=9606 GN=PFKM;sp|P08237|PFKAM_HUMAN ATP-dependent 6-phosphofructokinase, muscle type OS=Homo sapiens OX=9606 GN=PFKM PE=1 SV=2;sp|P08237-3|PFKAM_HUMAN I
1440	Q16740	ATP-dependent Clp protease proteolytic subunit, mitochondrial	CLPP		NaN	NaN		NaN	23.0905	NaN	NaN	NaN	NaN	3	2	3	0	0	1	0	3	1	21.7	30.18	277	13.536	20078000	3	sp|Q16740|CLPP_HUMAN ATP-dependent Clp protease proteolytic subunit, mitochondrial OS=Homo sapiens OX=9606 GN=CLPP PE=1 SV=1
1970	Q9NVP1	ATP-dependent RNA helicase DDX18	DDX18		NaN	NaN		NaN	NaN	NaN	NaN	NaN	NaN	2	0	1	0	1	0	0	2	1	3.9	75.406	670	1.5846	23280000	2	sp|Q9NVP1|DDX18_HUMAN ATP-dependent RNA helicase DDX18 OS=Homo sapiens OX=9606 GN=DDX18 PE=1 SV=2
94	O00148;O00148-2;O00148-3	ATP-dependent RNA helicase DDX39A	DDX39A		NaN	NaN		NaN	21.8819	NaN	NaN	NaN	NaN	13	11	12	7	9	8	9	1	3	30.7	49.129	427;322;267	2.64	12562000	1	sp|O00148|DX39A_HUMAN ATP-dependent RNA helicase DDX39A OS=Homo sapiens OX=9606 GN=DDX39A PE=1 SV=2;sp|O00148-2|DX39A_HUMAN Isoform 2 of ATP-dependent RNA helicase DDX39A OS=Homo sapiens OX=9606 GN=DDX39A;sp|O00148-3|DX39A_HUMAN Isoform 3 of ATP-dependent
1586	Q86XP3-2;Q86XP3	ATP-dependent RNA helicase DDX42	DDX42		NaN	NaN		NaN	20.1152	NaN	NaN	NaN	NaN	1	0	1	0	0	0	0	1	2	1.5	90.067	819;938	1.1075	2095900	1	sp|Q86XP3-2|DDX42_HUMAN Isoform 2 of ATP-dependent RNA helicase DDX42 OS=Homo sapiens OX=9606 GN=DDX42;sp|Q86XP3|DDX42_HUMAN ATP-dependent RNA helicase DDX42 OS=Homo sapiens OX=9606 GN=DDX42 PE=1 SV=1
1806	Q9BQ39	ATP-dependent RNA helicase DDX50	DDX50		NaN	NaN		NaN	NaN	NaN	NaN	NaN	NaN	6	2	3	3	2	1	2	4	1	9.6	82.564	737	3.2255	41480000	6	sp|Q9BQ39|DDX50_HUMAN ATP-dependent RNA helicase DDX50 OS=Homo sapiens OX=9606 GN=DDX50 PE=1 SV=1
1645	Q8TDD1;Q8TDD1-2	ATP-dependent RNA helicase DDX54	DDX54		NaN	NaN		22.0299	23.2996	NaN	NaN	NaN	NaN	8	2	2	1	0	0	0	8	2	14.9	98.594	881;882	6.7854	64256000	11	sp|Q8TDD1|DDX54_HUMAN ATP-dependent RNA helicase DDX54 OS=Homo sapiens OX=9606 GN=DDX54 PE=1 SV=2;sp|Q8TDD1-2|DDX54_HUMAN Isoform 2 of ATP-dependent RNA helicase DDX54 OS=Homo sapiens OX=9606 GN=DDX54
1744	Q96GD4-3;Q96GD4-4;Q96GD4-2;Q96GD4;Q96GD4-5	Aurora kinase B	AURKB		NaN	NaN		NaN	NaN	NaN	NaN	NaN	NaN	1	0	0	0	0	0	0	1	5	10.6	16.21	142;303;312;344;345	1.6717	4152000	1	sp|Q96GD4-3|AURKB_HUMAN Isoform 3 of Aurora kinase B OS=Homo sapiens OX=9606 GN=AURKB;sp|Q96GD4-4|AURKB_HUMAN Isoform 4 of Aurora kinase B OS=Homo sapiens OX=9606 GN=AURKB;sp|Q96GD4-2|AURKB_HUMAN Isoform 2 of Aurora kinase B OS=Homo sapiens OX=9606 GN=AURK
2113	Q9Y2J2-2;Q9Y2J2-4;Q9Y2J2;Q9Y2J2-3	Band 4.1-like protein 3;Band 4.1-like protein 3, N-terminally processed	EPB41L3		NaN	NaN		NaN	22.8537	NaN	NaN	NaN	NaN	4	3	3	1	1	0	2	3	4	5.9	96.513	865;883;1087;612	5.3765	25419000	3	sp|Q9Y2J2-2|E41L3_HUMAN Isoform 2 of Band 4.1-like protein 3 OS=Homo sapiens OX=9606 GN=EPB41L3;sp|Q9Y2J2-4|E41L3_HUMAN Isoform 4 of Band 4.1-like protein 3 OS=Homo sapiens OX=9606 GN=EPB41L3;sp|Q9Y2J2|E41L3_HUMAN Band 4.1-like protein 3 OS=Homo sapiens OX
1859	Q9C0K0-2;Q9C0K0	B-cell lymphoma/leukemia 11B	BCL11B		NaN	NaN		NaN	NaN	NaN	NaN	NaN	NaN	1	0	0	0	0	0	0	1	2	1.8	88.475	823;894	0.96464	8505900	2	sp|Q9C0K0-2|BC11B_HUMAN Isoform 2 of B-cell lymphoma/leukemia 11B OS=Homo sapiens OX=9606 GN=BCL11B;sp|Q9C0K0|BC11B_HUMAN B-cell lymphoma/leukemia 11B OS=Homo sapiens OX=9606 GN=BCL11B PE=1 SV=1
1068	P61769	Beta-2-microglobulin;Beta-2-microglobulin form pI 5.3	B2M		NaN	NaN		NaN	NaN	NaN	NaN	NaN	NaN	2	1	1	0	0	0	0	2	1	19.3	13.714	119	24.934	30493000	5	sp|P61769|B2MG_HUMAN Beta-2-microglobulin OS=Homo sapiens OX=9606 GN=B2M PE=1 SV=1
1300	Q13425-2;Q13425	Beta-2-syntrophin	SNTB2		NaN	NaN		NaN	21.198	NaN	NaN	NaN	NaN	1	0	1	0	0	0	1	1	2	3.4	27.676	267;540	0.90965	7774400	1	sp|Q13425-2|SNTB2_HUMAN Isoform 2 of Beta-2-syntrophin OS=Homo sapiens OX=9606 GN=SNTB2;sp|Q13425|SNTB2_HUMAN Beta-2-syntrophin OS=Homo sapiens OX=9606 GN=SNTB2 PE=1 SV=1
1472	Q562R1	Beta-actin-like protein 2	ACTBL2		NaN	NaN		NaN	22.5546	NaN	NaN	NaN	NaN	8	7	8	7	7	7	7	1	1	18.4	42.003	376	2.5213	11369000	1	sp|Q562R1|ACTBL_HUMAN Beta-actin-like protein 2 OS=Homo sapiens OX=9606 GN=ACTBL2 PE=1 SV=2
550	P13929-2;P13929;P13929-3	Beta-enolase	ENO3		NaN	NaN		NaN	NaN	NaN	NaN	NaN	NaN	4	3	3	3	3	2	3	1	3	11.8	44.114	406;434;391	13.924	57216000	2	sp|P13929-2|ENOB_HUMAN Isoform 2 of Beta-enolase OS=Homo sapiens OX=9606 GN=ENO3;sp|P13929|ENOB_HUMAN Beta-enolase OS=Homo sapiens OX=9606 GN=ENO3 PE=1 SV=5;sp|P13929-3|ENOB_HUMAN Isoform 3 of Beta-enolase OS=Homo sapiens OX=9606 GN=ENO3
1012	P55957;P55957-2	BH3-interacting domain death agonist;BH3-interacting domain death agonist p15;BH3-interacting domain death agonist p13;BH3-interacting domain death agonist p11	BID		NaN	NaN		20.8226	22.0314	NaN	NaN	NaN	20.0952	1	1	1	1	0	0	1	1	2	5.6	21.994	195;241	1.4572	11695000	3	sp|P55957|BID_HUMAN BH3-interacting domain death agonist OS=Homo sapiens OX=9606 GN=BID PE=1 SV=1;sp|P55957-2|BID_HUMAN Isoform 2 of BH3-interacting domain death agonist OS=Homo sapiens OX=9606 GN=BID
1276	Q13057;Q13057-2	Bifunctional coenzyme A synthase;Phosphopantetheine adenylyltransferase;Dephospho-CoA kinase	COASY		NaN	NaN		22.8305	NaN	NaN	NaN	NaN	NaN	2	2	1	1	0	0	1	2	2	3.9	62.328	564;593	3.6168	22318000	3	sp|Q13057|COASY_HUMAN Bifunctional coenzyme A synthase OS=Homo sapiens OX=9606 GN=COASY PE=1 SV=4;sp|Q13057-2|COASY_HUMAN Isoform 2 of Bifunctional coenzyme A synthase OS=Homo sapiens OX=9606 GN=COASY
984	P54132	Bloom syndrome protein	BLM		NaN	NaN		NaN	NaN	25.6195	NaN	NaN	NaN	1	1	1	1	1	1	1	1	1	1.6	159	1417	1.1417	391800000	5	sp|P54132|BLM_HUMAN Bloom syndrome protein OS=Homo sapiens OX=9606 GN=BLM PE=1 SV=1
2010	Q9P287-4;Q9P287-3;Q9P287;Q9P287-2	BRCA2 and CDKN1A-interacting protein	BCCIP		NaN	NaN		23.9148	24.1762	NaN	23.6033	NaN	23.6678	3	2	3	1	2	1	2	3	4	15.8	33.242	292;292;314;322	79.724	99579000	9	sp|Q9P287-4|BCCIP_HUMAN Isoform 4 of BRCA2 and CDKN1A-interacting protein OS=Homo sapiens OX=9606 GN=BCCIP;sp|Q9P287-3|BCCIP_HUMAN Isoform 3 of BRCA2 and CDKN1A-interacting protein OS=Homo sapiens OX=9606 GN=BCCIP;sp|Q9P287|BCCIP_HUMAN BRCA2 and CDKN1A-int
1672	Q8WY22	BRI3-binding protein	BRI3BP		NaN	NaN		NaN	NaN	NaN	23.6645	NaN	23.0274	1	0	1	0	1	1	1	1	1	9.2	27.835	251	2.2003	36198000	3	sp|Q8WY22|BRI3B_HUMAN BRI3-binding protein OS=Homo sapiens OX=9606 GN=BRI3BP PE=1 SV=1
1721	Q96CX2	BTB/POZ domain-containing protein KCTD12	KCTD12		NaN	NaN		NaN	21.7909	NaN	NaN	NaN	NaN	2	1	2	0	0	0	0	2	1	8.6	35.7	325	5.0119	8229600	2	sp|Q96CX2|KCD12_HUMAN BTB/POZ domain-containing protein KCTD12 OS=Homo sapiens OX=9606 GN=KCTD12 PE=1 SV=1
198	O43670-3;O43670-2;O43670;O43670-4	BUB3-interacting and GLEBS motif-containing protein ZNF207	ZNF207		NaN	NaN		NaN	22.6824	NaN	NaN	NaN	NaN	3	0	3	0	0	0	0	3	4	6.8	41.559	395;463;478;494	4.8283	15692000	4	sp|O43670-3|ZN207_HUMAN Isoform 3 of BUB3-interacting and GLEBS motif-containing protein ZNF207 OS=Homo sapiens OX=9606 GN=ZNF207;sp|O43670-2|ZN207_HUMAN Isoform 2 of BUB3-interacting and GLEBS motif-containing protein ZNF207 OS=Homo sapiens OX=9606 GN=ZNF
1327	Q13895	Bystin	BYSL		NaN	NaN		21.3256	NaN	NaN	NaN	NaN	NaN	2	1	1	0	1	0	1	2	1	4.8	49.601	437	1.398	5337600	3	sp|Q13895|BYST_HUMAN Bystin OS=Homo sapiens OX=9606 GN=BYSL PE=1 SV=3
2119	Q9Y2V2	Calcium-regulated heat stable protein 1	CARHSP1		NaN	NaN		NaN	24.2447	NaN	NaN	NaN	NaN	2	1	2	1	1	1	1	2	1	18.4	15.892	147	3.1759	121450000	7	sp|Q9Y2V2|CHSP1_HUMAN Calcium-regulated heat-stable protein 1 OS=Homo sapiens OX=9606 GN=CARHSP1 PE=1 SV=2
147	O14967	Calmegin	CLGN		NaN	NaN		NaN	19.1252	NaN	NaN	NaN	NaN	1	0	1	0	1	1	1	1	1	1.8	70.038	610	1.1074	9493300	2	sp|O14967|CLGN_HUMAN Calmegin OS=Homo sapiens OX=9606 GN=CLGN PE=1 SV=1
1764	Q96L46	Calpain small subunit 2	CAPNS2		NaN	NaN		NaN	NaN	NaN	NaN	NaN	NaN	2	1	1	1	0	0	0	1	1	9.3	27.66	248	2.588	3347900	1	sp|Q96L46|CPNS2_HUMAN Calpain small subunit 2 OS=Homo sapiens OX=9606 GN=CAPNS2 PE=2 SV=2
430	P07384	Calpain-1 catalytic subunit	CAPN1		NaN	NaN		22.7414	NaN	NaN	NaN	NaN	NaN	6	2	1	1	0	1	0	6	1	9.7	81.889	714	17.489	56284000	11	sp|P07384|CAN1_HUMAN Calpain-1 catalytic subunit OS=Homo sapiens OX=9606 GN=CAPN1 PE=1 SV=1
592	P17655;P17655-2	Calpain-2 catalytic subunit	CAPN2		NaN	NaN		NaN	23.0288	NaN	NaN	NaN	NaN	2	1	2	1	0	1	0	2	2	4	79.994	700;622	6.667	29718000	1	sp|P17655|CAN2_HUMAN Calpain-2 catalytic subunit OS=Homo sapiens OX=9606 GN=CAPN2 PE=1 SV=6;sp|P17655-2|CAN2_HUMAN Isoform 2 of Calpain-2 catalytic subunit OS=Homo sapiens OX=9606 GN=CAPN2
1782	Q99439-2;Q99439	Calponin-2	CNN2		NaN	NaN		NaN	19.9759	NaN	NaN	NaN	NaN	2	0	2	0	0	1	0	1	2	6.7	29.5	270;309	3.8131	1903000	1	sp|Q99439-2|CNN2_HUMAN Isoform 2 of Calponin-2 OS=Homo sapiens OX=9606 GN=CNN2;sp|Q99439|CNN2_HUMAN Calponin-2 OS=Homo sapiens OX=9606 GN=CNN2 PE=1 SV=4
549	P13861-2;P13861;P31323	cAMP-dependent protein kinase type II-alpha regulatory subunit;cAMP-dependent protein kinase type II-beta regulatory subunit	PRKAR2A;PRKAR2B		NaN	NaN		22.4701	23.025	NaN	NaN	NaN	22.3283	3	2	2	1	1	1	3	3	3	9.2	43.066	382;404;418	5.9345	37862000	4	sp|P13861-2|KAP2_HUMAN Isoform 2 of cAMP-dependent protein kinase type II-alpha regulatory subunit OS=Homo sapiens OX=9606 GN=PRKAR2A;sp|P13861|KAP2_HUMAN cAMP-dependent protein kinase type II-alpha regulatory subunit OS=Homo sapiens OX=9606 GN=PRKAR2A PE=
1016	P56211-2;P56211	cAMP-regulated phosphoprotein 19	ARPP19		NaN	NaN		22.2042	21.8987	NaN	NaN	NaN	NaN	2	1	2	1	0	0	0	1	2	27.1	10.635	96;112	2.0594	13115000	2	sp|P56211-2|ARP19_HUMAN Isoform ARPP-16 of cAMP-regulated phosphoprotein 19 OS=Homo sapiens OX=9606 GN=ARPP19;sp|P56211|ARP19_HUMAN cAMP-regulated phosphoprotein 19 OS=Homo sapiens OX=9606 GN=ARPP19 PE=1 SV=2
646	P23280-3;P23280;P23280-2	Carbonic anhydrase 6	CA6		NaN	NaN		NaN	NaN	NaN	NaN	NaN	NaN	1	0	0	0	0	0	0	1	3	5.6	28.687	248;308;313	2.417	12616000	1	sp|P23280-3|CAH6_HUMAN Isoform 3 of Carbonic anhydrase 6 OS=Homo sapiens OX=9606 GN=CA6;sp|P23280|CAH6_HUMAN Carbonic anhydrase 6 OS=Homo sapiens OX=9606 GN=CA6 PE=1 SV=3;sp|P23280-2|CAH6_HUMAN Isoform 2 of Carbonic anhydrase 6 OS=Homo sapiens OX=9606 GN=C
271	O75828	Carbonyl reductase [NADPH] 3	CBR3		NaN	NaN		23.8771	24.3797	NaN	NaN	NaN	NaN	4	4	4	3	2	1	2	2	1	17.7	30.85	277	2.6589	107060000	5	sp|O75828|CBR3_HUMAN Carbonyl reductase [NADPH] 3 OS=Homo sapiens OX=9606 GN=CBR3 PE=1 SV=3
582	P16870-2;P16870	Carboxypeptidase E	CPE		NaN	NaN		NaN	NaN	NaN	NaN	NaN	NaN	7	0	0	0	0	1	0	7	2	24.3	49.885	440;476	143.34	121520000	11	sp|P16870-2|CBPE_HUMAN Isoform 2 of Carboxypeptidase E OS=Homo sapiens OX=9606 GN=CPE;sp|P16870|CBPE_HUMAN Carboxypeptidase E OS=Homo sapiens OX=9606 GN=CPE PE=1 SV=1
555	P14384	Carboxypeptidase M	CPM		NaN	NaN		NaN	NaN	NaN	NaN	NaN	NaN	5	0	0	0	0	0	0	5	1	16.5	50.513	443	16.852	24710000	5	sp|P14384|CBPM_HUMAN Carboxypeptidase M OS=Homo sapiens OX=9606 GN=CPM PE=1 SV=2
811	P40199	Carcinoembryonic antigen-related cell adhesion molecule 6	CEACAM6		NaN	NaN		NaN	NaN	NaN	NaN	NaN	NaN	1	0	0	0	0	0	0	1	1	3.8	37.194	344	1.0422	5227700	1	sp|P40199|CEAM6_HUMAN Carcinoembryonic antigen-related cell adhesion molecule 6 OS=Homo sapiens OX=9606 GN=CEACAM6 PE=1 SV=3
1329	Q14002;Q14002-2	Carcinoembryonic antigen-related cell adhesion molecule 7	CEACAM7		NaN	NaN		NaN	NaN	NaN	NaN	NaN	NaN	3	0	0	0	0	0	0	3	2	14	29.379	265;172	1.7319	8573700	3	sp|Q14002|CEAM7_HUMAN Carcinoembryonic antigen-related cell adhesion molecule 7 OS=Homo sapiens OX=9606 GN=CEACAM7 PE=1 SV=1
1151	P67870	Casein kinase II subunit beta	CSNK2B		NaN	NaN		22.442	NaN	NaN	NaN	NaN	NaN	3	2	3	1	0	0	0	3	1	16.7	24.942	215	9.657	15711000	4	sp|P67870|CSK2B_HUMAN Casein kinase II subunit beta OS=Homo sapiens OX=9606 GN=CSNK2B PE=1 SV=1
1024	P57730	Caspase recruitment domain-containing protein 18	CARD18		NaN	NaN		NaN	NaN	NaN	NaN	NaN	NaN	2	0	0	0	0	0	0	2	1	23.3	10.138	90	2.6899	25885000	2	sp|P57730|CAR18_HUMAN Caspase recruitment domain-containing protein 18 OS=Homo sapiens OX=9606 GN=CARD18 PE=1 SV=1
832	P42574	Caspase-3;Caspase-3 subunit p17;Caspase-3 subunit p12	CASP3		NaN	NaN		19.9841	NaN	NaN	NaN	NaN	NaN	2	2	1	0	1	1	1	2	1	6.9	31.608	277	1.0442	6343600	4	sp|P42574|CASP3_HUMAN Caspase-3 OS=Homo sapiens OX=9606 GN=CASP3 PE=1 SV=2
631	P21964-2;P21964	Catechol O-methyltransferase	COMT		NaN	NaN		23.6725	23.5505	NaN	22.4347	NaN	22.7998	3	2	2	1	3	2	3	3	2	24.4	24.449	221;271	35.423	62624000	5	sp|P21964-2|COMT_HUMAN Isoform Soluble of Catechol O-methyltransferase OS=Homo sapiens OX=9606 GN=COMT;sp|P21964|COMT_HUMAN Catechol O-methyltransferase OS=Homo sapiens OX=9606 GN=COMT PE=1 SV=2
767	P35221;P35221-2;P35221-3;P26232-4;P26232-6;P26232-3;P26232-2;P26232-5;P26232	Catenin alpha-1;Catenin alpha-2	CTNNA1;CTNNA2		NaN	NaN		NaN	19.9765	NaN	NaN	NaN	NaN	2	1	2	0	0	0	1	2	9	3.1	100.07	906;930;536;537;584;860;905;939;953	4.3323	1903800	4	sp|P35221|CTNA1_HUMAN Catenin alpha-1 OS=Homo sapiens OX=9606 GN=CTNNA1 PE=1 SV=1;sp|P35221-2|CTNA1_HUMAN Isoform 2 of Catenin alpha-1 OS=Homo sapiens OX=9606 GN=CTNNA1;sp|P35221-3|CTNA1_HUMAN Isoform 3 of Catenin alpha-1 OS=Homo sapiens OX=9606 GN=CTNNA1;
235	O60911;P43235	Cathepsin L2	CTSV		NaN	NaN		NaN	NaN	NaN	NaN	NaN	NaN	15	1	0	1	1	1	1	15	2	62.9	37.329	334;329	168.8	724390000	26	sp|O60911|CATL2_HUMAN Cathepsin L2 OS=Homo sapiens OX=9606 GN=CTSV PE=1 SV=2
620	P20645	Cation-dependent mannose-6-phosphate receptor	M6PR		NaN	NaN		NaN	20.6164	NaN	NaN	NaN	NaN	1	0	1	0	0	0	0	1	1	5.1	30.993	277	1.1901	2966600	1	sp|P20645|MPRD_HUMAN Cation-dependent mannose-6-phosphate receptor OS=Homo sapiens OX=9606 GN=M6PR PE=1 SV=1
302	O95400	CD2 antigen cytoplasmic tail-binding protein 2	CD2BP2		NaN	NaN		NaN	21.7984	NaN	NaN	NaN	NaN	2	1	2	0	0	0	0	2	1	6.7	37.646	341	0.88742	8855500	2	sp|O95400|CD2B2_HUMAN CD2 antigen cytoplasmic tail-binding protein 2 OS=Homo sapiens OX=9606 GN=CD2BP2 PE=1 SV=1
2150	Q9Y5K6	CD2-associated protein	CD2AP		NaN	NaN		NaN	22.122	NaN	NaN	NaN	21.7324	2	1	2	1	1	0	2	2	1	5	71.45	639	1.2943	20019000	3	sp|Q9Y5K6|CD2AP_HUMAN CD2-associated protein OS=Homo sapiens OX=9606 GN=CD2AP PE=1 SV=1
1618	Q8N5K1	CDGSH iron-sulfur domain-containing protein 2	CISD2		NaN	NaN		NaN	NaN	21.6778	NaN	NaN	NaN	1	1	1	1	1	0	0	1	1	10.4	15.278	135	0.88624	17138000	0	sp|Q8N5K1|CISD2_HUMAN CDGSH iron-sulfur domain-containing protein 2 OS=Homo sapiens OX=9606 GN=CISD2 PE=1 SV=1
135	O14735-3;O14735	CDP-diacylglycerol--inositol 3-phosphatidyltransferase	CDIPT		NaN	NaN		NaN	NaN	NaN	NaN	NaN	20.8995	1	0	0	0	1	1	1	1	2	6.5	18.624	168;213	1.8934	18116000	4	sp|O14735-3|CDIPT_HUMAN Isoform 3 of CDP-diacylglycerol--inositol 3-phosphatidyltransferase OS=Homo sapiens OX=9606 GN=CDIPT;sp|O14735|CDIPT_HUMAN CDP-diacylglycerol--inositol 3-phosphatidyltransferase OS=Homo sapiens OX=9606 GN=CDIPT PE=1 SV=1
1966	Q9NV96-3;Q9NV96-2;Q9NV96	Cell cycle control protein 50A	TMEM30A		NaN	NaN		NaN	NaN	20.0239	NaN	NaN	NaN	1	1	1	1	0	0	0	1	3	5.4	27.728	242;325;361	2.4875	3740900	1	sp|Q9NV96-3|CC50A_HUMAN Isoform 3 of Cell cycle control protein 50A OS=Homo sapiens OX=9606 GN=TMEM30A;sp|Q9NV96-2|CC50A_HUMAN Isoform 2 of Cell cycle control protein 50A OS=Homo sapiens OX=9606 GN=TMEM30A;sp|Q9NV96|CC50A_HUMAN Cell cycle control protein 5
1041	P60953;P60953-1	Cell division control protein 42 homolog	CDC42		NaN	NaN		NaN	23.8369	NaN	NaN	NaN	23.4664	4	2	3	1	2	3	3	4	2	22	21.258	191;191	6.9448	87438000	4	sp|P60953|CDC42_HUMAN Cell division control protein 42 homolog OS=Homo sapiens OX=9606 GN=CDC42 PE=1 SV=2;sp|P60953-1|CDC42_HUMAN Isoform 1 of Cell division control protein 42 homolog OS=Homo sapiens OX=9606 GN=CDC42
1745	Q96GN5-5;Q96GN5-4;Q96GN5-2;Q96GN5	Cell division cycle-associated 7-like protein	CDCA7L		NaN	NaN		NaN	NaN	NaN	NaN	NaN	NaN	1	0	0	0	0	0	0	1	4	2.9	46.779	408;420;453;454	3.7469	31399000	1	sp|Q96GN5-5|CDA7L_HUMAN Isoform 4 of Cell division cycle-associated 7-like protein OS=Homo sapiens OX=9606 GN=CDCA7L;sp|Q96GN5-4|CDA7L_HUMAN Isoform 3 of Cell division cycle-associated 7-like protein OS=Homo sapiens OX=9606 GN=CDCA7L;sp|Q96GN5-2|CDA7L_HUMA
1976	Q9NX58	Cell growth-regulating nucleolar protein	LYAR		NaN	NaN		NaN	NaN	20.2812	NaN	NaN	NaN	1	1	1	1	0	0	1	1	1	3.2	43.614	379	2.1959	12128000	1	sp|Q9NX58|LYAR_HUMAN Cell growth-regulating nucleolar protein OS=Homo sapiens OX=9606 GN=LYAR PE=1 SV=2
1567	Q7Z7K6-2;Q7Z7K6-3;Q7Z7K6	Centromere protein V	CENPV		NaN	NaN		NaN	NaN	NaN	NaN	NaN	NaN	1	0	0	0	0	0	0	1	3	16.1	13.415	118;272;275	1.6061	26737000	5	sp|Q7Z7K6-2|CENPV_HUMAN Isoform 2 of Centromere protein V OS=Homo sapiens OX=9606 GN=CENPV;sp|Q7Z7K6-3|CENPV_HUMAN Isoform 3 of Centromere protein V OS=Homo sapiens OX=9606 GN=CENPV;sp|Q7Z7K6|CENPV_HUMAN Centromere protein V OS=Homo sapiens OX=9606 GN=CENP
181	O43264-2;O43264	Centromere/kinetochore protein zw10 homolog	ZW10		NaN	NaN		NaN	NaN	NaN	NaN	NaN	21.3312	1	0	0	0	1	0	1	1	2	2.4	76.806	672;779	1.1217	7893400	2	sp|O43264-2|ZW10_HUMAN Isoform 2 of Centromere/kinetochore protein zw10 homolog OS=Homo sapiens OX=9606 GN=ZW10;sp|O43264|ZW10_HUMAN Centromere/kinetochore protein zw10 homolog OS=Homo sapiens OX=9606 GN=ZW10 PE=1 SV=3
333	P00450;CON__ENSEMBL:ENSBTAP00000031900	Ceruloplasmin	CP		NaN	NaN		NaN	NaN	NaN	NaN	NaN	NaN	3	0	0	0	0	0	1	3	2	4	122.2	1065;1064	1.9714	11330000	3	sp|P00450|CERU_HUMAN Ceruloplasmin OS=Homo sapiens OX=9606 GN=CP PE=1 SV=1
197	O43633	Charged multivesicular body protein 2a	CHMP2A		NaN	NaN		22.6231	NaN	NaN	NaN	NaN	NaN	3	3	1	0	0	0	0	3	1	16.2	25.104	222	6.3088	11013000	4	sp|O43633|CHM2A_HUMAN Charged multivesicular body protein 2a OS=Homo sapiens OX=9606 GN=CHMP2A PE=1 SV=1
1850	Q9BY43;Q9BY43-2	Charged multivesicular body protein 4a	CHMP4A		NaN	NaN		NaN	21.2968	NaN	NaN	NaN	NaN	1	1	1	0	0	0	0	1	2	6.3	25.098	222;265	2.2716	6457700	2	sp|Q9BY43|CHM4A_HUMAN Charged multivesicular body protein 4a OS=Homo sapiens OX=9606 GN=CHMP4A PE=1 SV=3;sp|Q9BY43-2|CHM4A_HUMAN Isoform 2 of Charged multivesicular body protein 4a OS=Homo sapiens OX=9606 GN=CHMP4A
2000	Q9NZZ3;Q9NZZ3-2	Charged multivesicular body protein 5	CHMP5		NaN	NaN		NaN	22.7368	NaN	NaN	NaN	NaN	2	1	2	1	1	0	1	2	2	15.5	24.57	219;171	2.9661	28057000	3	sp|Q9NZZ3|CHMP5_HUMAN Charged multivesicular body protein 5 OS=Homo sapiens OX=9606 GN=CHMP5 PE=1 SV=1;sp|Q9NZZ3-2|CHMP5_HUMAN Isoform 2 of Charged multivesicular body protein 5 OS=Homo sapiens OX=9606 GN=CHMP5
785	P36222	Chitinase-3-like protein 1	CHI3L1		NaN	NaN		NaN	NaN	NaN	NaN	NaN	NaN	1	0	0	0	0	0	0	1	1	2.9	42.625	383	1.4796	4901400	1	sp|P36222|CH3L1_HUMAN Chitinase-3-like protein 1 OS=Homo sapiens OX=9606 GN=CHI3L1 PE=1 SV=2
2167	Q9Y6K0	Choline/ethanolaminephosphotransferase 1	CEPT1		NaN	NaN		NaN	NaN	24.4435	NaN	NaN	NaN	2	2	2	2	2	2	2	2	1	9.6	46.553	416	3.9622	1303600000	6	sp|Q9Y6K0|CEPT1_HUMAN Choline/ethanolaminephosphotransferase 1 OS=Homo sapiens OX=9606 GN=CEPT1 PE=1 SV=1
2138	Q9Y3Y2-4;Q9Y3Y2;Q9Y3Y2-3	Chromatin target of PRMT1 protein	CHTOP		NaN	NaN		NaN	NaN	NaN	NaN	NaN	NaN	2	1	2	0	0	0	1	2	3	11.4	21.918	202;248;249	1.8511	15443000	7	sp|Q9Y3Y2-4|CHTOP_HUMAN Isoform 3 of Chromatin target of PRMT1 protein OS=Homo sapiens OX=9606 GN=CHTOP;sp|Q9Y3Y2|CHTOP_HUMAN Chromatin target of PRMT1 protein OS=Homo sapiens OX=9606 GN=CHTOP PE=1 SV=2;sp|Q9Y3Y2-3|CHTOP_HUMAN Isoform 2 of Chromatin target
1266	Q12873-2;Q12873;Q12873-3	Chromodomain-helicase-DNA-binding protein 3	CHD3		NaN	NaN		NaN	NaN	NaN	NaN	NaN	NaN	2	0	0	0	0	0	0	1	3	1.1	222.86	1966;2000;2059	8.1027	18201000	2	sp|Q12873-2|CHD3_HUMAN Isoform 2 of Chromodomain-helicase-DNA-binding protein 3 OS=Homo sapiens OX=9606 GN=CHD3;sp|Q12873|CHD3_HUMAN Chromodomain-helicase-DNA-binding protein 3 OS=Homo sapiens OX=9606 GN=CHD3 PE=1 SV=3;sp|Q12873-3|CHD3_HUMAN Isoform 3 of C
1368	Q14839;Q14839-2;Q8TDI0	Chromodomain-helicase-DNA-binding protein 4;Chromodomain-helicase-DNA-binding protein 5	CHD4;CHD5		NaN	NaN		NaN	NaN	NaN	NaN	NaN	NaN	3	0	0	0	0	0	0	2	3	2.2	218	1912;1940;1954	3.4466	6930700	2	sp|Q14839|CHD4_HUMAN Chromodomain-helicase-DNA-binding protein 4 OS=Homo sapiens OX=9606 GN=CHD4 PE=1 SV=2;sp|Q14839-2|CHD4_HUMAN Isoform 2 of Chromodomain-helicase-DNA-binding protein 4 OS=Homo sapiens OX=9606 GN=CHD4;sp|Q8TDI0|CHD5_HUMAN Chromodomain-hel
294	O95239-2;O95239	Chromosome-associated kinesin KIF4A	KIF4A		NaN	NaN		NaN	NaN	NaN	NaN	NaN	NaN	1	0	0	0	0	0	0	1	2	0.8	128.46	1127;1232	0.88005	3188900	2	sp|O95239-2|KIF4A_HUMAN Isoform 2 of Chromosome-associated kinesin KIF4A OS=Homo sapiens OX=9606 GN=KIF4A;sp|O95239|KIF4A_HUMAN Chromosome-associated kinesin KIF4A OS=Homo sapiens OX=9606 GN=KIF4A PE=1 SV=3
2162	Q9Y6A4	Cilia- and flagella-associated protein 20	CFAP20		NaN	NaN		NaN	21.0245	NaN	NaN	NaN	NaN	1	1	1	0	0	0	0	1	1	6.2	22.774	193	2.3036	6016900	2	sp|Q9Y6A4|CFA20_HUMAN Cilia- and flagella-associated protein 20 OS=Homo sapiens OX=9606 GN=CFAP20 PE=1 SV=1
1295	Q13387-2;Q13387	C-Jun-amino-terminal kinase-interacting protein 2	MAPK8IP2		NaN	NaN		NaN	NaN	NaN	NaN	27.0396	26.1826	1	1	1	1	1	1	1	1	2	2.6	84.71	797;824	0.91368	1587600000	10	sp|Q13387-2|JIP2_HUMAN Isoform 2 of C-Jun-amino-terminal kinase-interacting protein 2 OS=Homo sapiens OX=9606 GN=MAPK8IP2;sp|Q13387|JIP2_HUMAN C-Jun-amino-terminal kinase-interacting protein 2 OS=Homo sapiens OX=9606 GN=MAPK8IP2 PE=1 SV=2
1362	Q14677-2;Q14677;Q14677-3	Clathrin interactor 1	CLINT1		NaN	NaN		NaN	NaN	21.417	NaN	NaN	NaN	1	1	1	1	1	1	1	1	3	2.2	68.166	625;625;643	3.4031	54127000	3	sp|Q14677-2|EPN4_HUMAN Isoform 2 of Clathrin interactor 1 OS=Homo sapiens OX=9606 GN=CLINT1;sp|Q14677|EPN4_HUMAN Clathrin interactor 1 OS=Homo sapiens OX=9606 GN=CLINT1 PE=1 SV=1;sp|Q14677-3|EPN4_HUMAN Isoform 3 of Clathrin interactor 1 OS=Homo sapiens OX=
469	P09496-2;P09496-4;P09496-3;P09496;P09496-5	Clathrin light chain A	CLTA		NaN	NaN		23.3226	24.0288	NaN	NaN	NaN	NaN	4	3	4	1	0	0	2	4	5	15.1	23.662	218;230;236;248;166	1.0969	54715000	7	sp|P09496-2|CLCA_HUMAN Isoform Non-brain of Clathrin light chain A OS=Homo sapiens OX=9606 GN=CLTA;sp|P09496-4|CLCA_HUMAN Isoform 4 of Clathrin light chain A OS=Homo sapiens OX=9606 GN=CLTA;sp|P09496-3|CLCA_HUMAN Isoform 3 of Clathrin light chain A OS=Homo
500	P10909-3;P10909-4;P10909;P10909-5;P10909-2	Clusterin;Clusterin beta chain;Clusterin alpha chain	CLU		NaN	NaN		NaN	NaN	NaN	NaN	NaN	22.6002	5	0	1	0	1	1	2	5	5	27.4	32.363	274;416;449;460;501	30.967	140500000	9	sp|P10909-3|CLUS_HUMAN Isoform 3 of Clusterin OS=Homo sapiens OX=9606 GN=CLU;sp|P10909-4|CLUS_HUMAN Isoform 4 of Clusterin OS=Homo sapiens OX=9606 GN=CLU;sp|P10909|CLUS_HUMAN Clusterin OS=Homo sapiens OX=9606 GN=CLU PE=1 SV=1;sp|P10909-5|CLUS_HUMAN Isoform
777	P35606-2;P35606	Coatomer subunit beta	COPB2		NaN	NaN		NaN	22.2556	NaN	NaN	NaN	22.5197	6	2	4	1	0	2	3	6	2	11.1	99.045	877;906	8.3981	54700000	6	sp|P35606-2|COPB2_HUMAN Isoform 2 of Coatomer subunit beta OS=Homo sapiens OX=9606 GN=COPB2;sp|P35606|COPB2_HUMAN Coatomer subunit beta OS=Homo sapiens OX=9606 GN=COPB2 PE=1 SV=2
128	O14579-3;O14579-2;O14579	Coatomer subunit epsilon	COPE		NaN	NaN		23.17	23.5314	NaN	NaN	NaN	NaN	1	1	1	0	1	0	0	1	3	8.2	28.772	256;257;308	8.3265	58652000	3	sp|O14579-3|COPE_HUMAN Isoform 3 of Coatomer subunit epsilon OS=Homo sapiens OX=9606 GN=COPE;sp|O14579-2|COPE_HUMAN Isoform 2 of Coatomer subunit epsilon OS=Homo sapiens OX=9606 GN=COPE;sp|O14579|COPE_HUMAN Coatomer subunit epsilon OS=Homo sapiens OX=9606
2019	Q9UBF2-2;Q9UBF2;Q9Y678	Coatomer subunit gamma-2	COPG2		NaN	NaN		22.5767	21.9057	NaN	22.2906	NaN	22.1764	3	3	3	0	3	2	3	3	3	4.7	81.482	726;871;874	2.6249	33707000	5	sp|Q9UBF2-2|COPG2_HUMAN Isoform 2 of Coatomer subunit gamma-2 OS=Homo sapiens OX=9606 GN=COPG2;sp|Q9UBF2|COPG2_HUMAN Coatomer subunit gamma-2 OS=Homo sapiens OX=9606 GN=COPG2 PE=1 SV=1
1070	P61923;P61923-5;P61923-4;P61923-2;P61923-3	Coatomer subunit zeta-1	COPZ1		NaN	NaN		23.7247	24.1616	NaN	NaN	NaN	NaN	3	2	3	1	1	1	1	3	5	29.4	20.198	177;160;185;126;154	42.872	86792000	6	sp|P61923|COPZ1_HUMAN Coatomer subunit zeta-1 OS=Homo sapiens OX=9606 GN=COPZ1 PE=1 SV=1;sp|P61923-5|COPZ1_HUMAN Isoform 5 of Coatomer subunit zeta-1 OS=Homo sapiens OX=9606 GN=COPZ1;sp|P61923-4|COPZ1_HUMAN Isoform 4 of Coatomer subunit zeta-1 OS=Homo sapi
1720	Q96CT7	Coiled-coil domain-containing protein 124	CCDC124		NaN	NaN		23.4002	23.8054	NaN	NaN	NaN	NaN	3	3	2	2	0	0	2	3	1	16.1	25.835	223	1.8678	65551000	2	sp|Q96CT7|CC124_HUMAN Coiled-coil domain-containing protein 124 OS=Homo sapiens OX=9606 GN=CCDC124 PE=1 SV=1
1524	Q6P9F0-3;Q6P9F0-2;Q6P9F0	Coiled-coil domain-containing protein 62	CCDC62		NaN	NaN		NaN	NaN	NaN	NaN	21.8432	NaN	1	0	0	0	1	1	0	1	3	2.2	49.907	445;682;684	1.2882	252860000	7	sp|Q6P9F0-3|CCD62_HUMAN Isoform 3 of Coiled-coil domain-containing protein 62 OS=Homo sapiens OX=9606 GN=CCDC62;sp|Q6P9F0-2|CCD62_HUMAN Isoform 2 of Coiled-coil domain-containing protein 62 OS=Homo sapiens OX=9606 GN=CCDC62;sp|Q6P9F0|CCD62_HUMAN Coiled-coi
1330	Q14011;Q14011-2	Cold-inducible RNA-binding protein	CIRBP		NaN	NaN		NaN	22.2406	NaN	NaN	NaN	NaN	3	1	2	1	0	0	0	3	2	23.3	18.648	172;263	12.563	18732000	4	sp|Q14011|CIRBP_HUMAN Cold-inducible RNA-binding protein OS=Homo sapiens OX=9606 GN=CIRBP PE=1 SV=1;sp|Q14011-2|CIRBP_HUMAN Isoform 2 of Cold-inducible RNA-binding protein OS=Homo sapiens OX=9606 GN=CIRBP
974	P53420	Collagen alpha-4(IV) chain	COL4A4		NaN	NaN		NaN	NaN	25.4897	NaN	NaN	NaN	1	1	1	1	1	1	1	1	1	1	164.04	1690	0.93883	202120000	8	sp|P53420|CO4A4_HUMAN Collagen alpha-4(IV) chain OS=Homo sapiens OX=9606 GN=COL4A4 PE=1 SV=3
343	P01024	Complement C3;Complement C3 beta chain;C3-beta-c;Complement C3 alpha chain;C3a anaphylatoxin;Acylation stimulating protein;Complement C3b alpha chain;Complement C3c alpha chain fragment 1;Complement C3dg fragment;Complement C3g fragment;Complement C3d fragment;Complement C3f fragment;Complement C3c alpha chain fragment 2	C3		NaN	NaN		21.95	NaN	NaN	NaN	NaN	NaN	9	2	1	1	0	0	0	9	1	6.7	187.15	1663	40.184	75688000	10	sp|P01024|CO3_HUMAN Complement C3 OS=Homo sapiens OX=9606 GN=C3 PE=1 SV=2
480	P0C0L4-2;P0C0L5;P0C0L4	Complement C4-A;Complement C4 beta chain;Complement C4-A alpha chain;C4a anaphylatoxin;C4b-A;C4d-A;Complement C4 gamma chain;Complement C4-B;Complement C4 beta chain;Complement C4-B alpha chain;C4a anaphylatoxin;C4b-B;C4d-B;Complement C4 gamma chain	C4A;C4B		NaN	NaN		NaN	NaN	NaN	NaN	NaN	NaN	2	0	0	0	0	0	0	2	3	1.1	187.7	1698;1744;1744	2.2661	3817600	2	sp|P0C0L4-2|CO4A_HUMAN Isoform 2 of Complement C4-A OS=Homo sapiens OX=9606 GN=C4A;sp|P0C0L5|CO4B_HUMAN Complement C4-B OS=Homo sapiens OX=9606 GN=C4B PE=1 SV=2;sp|P0C0L4|CO4A_HUMAN Complement C4-A OS=Homo sapiens OX=9606 GN=C4A PE=1 SV=2
1494	Q5U5X0	Complex III assembly factor LYRM7	LYRM7		NaN	NaN		NaN	23.2514	NaN	NaN	NaN	22.78	3	2	3	1	2	1	2	3	1	41.3	11.955	104	7.1705	43497000	5	sp|Q5U5X0|LYRM7_HUMAN Complex III assembly factor LYRM7 OS=Homo sapiens OX=9606 GN=LYRM7 PE=1 SV=1
1378	Q15021	Condensin complex subunit 1	NCAPD2		NaN	NaN		NaN	NaN	NaN	NaN	NaN	19.8693	1	0	0	0	1	0	1	1	1	1.2	157.18	1401	1.3943	5663200	2	sp|Q15021|CND1_HUMAN Condensin complex subunit 1 OS=Homo sapiens OX=9606 GN=NCAPD2 PE=1 SV=3
1277	Q13098-5;Q13098;Q13098-7	COP9 signalosome complex subunit 1	GPS1		NaN	NaN		NaN	22.6234	NaN	NaN	NaN	NaN	1	1	1	1	0	0	1	1	3	2.5	55.092	487;491;527	1.0216	23199000	4	sp|Q13098-5|CSN1_HUMAN Isoform 4 of COP9 signalosome complex subunit 1 OS=Homo sapiens OX=9606 GN=GPS1;sp|Q13098|CSN1_HUMAN COP9 signalosome complex subunit 1 OS=Homo sapiens OX=9606 GN=GPS1 PE=1 SV=4;sp|Q13098-7|CSN1_HUMAN Isoform 2 of COP9 signalosome co
2089	Q9UNS2-2;Q9UNS2	COP9 signalosome complex subunit 3	COPS3		NaN	NaN		NaN	NaN	21.5512	NaN	NaN	NaN	1	1	1	1	0	0	0	1	2	3.7	45.726	403;423	3.1081	10516000	4	sp|Q9UNS2-2|CSN3_HUMAN Isoform 2 of COP9 signalosome complex subunit 3 OS=Homo sapiens OX=9606 GN=COPS3;sp|Q9UNS2|CSN3_HUMAN COP9 signalosome complex subunit 3 OS=Homo sapiens OX=9606 GN=COPS3 PE=1 SV=3
1822	Q9BT78;Q9BT78-2	COP9 signalosome complex subunit 4	COPS4		NaN	NaN		23.5098	23.9907	NaN	NaN	NaN	NaN	6	5	6	1	0	0	1	6	2	19	46.268	406;352	10.991	52826000	6	sp|Q9BT78|CSN4_HUMAN COP9 signalosome complex subunit 4 OS=Homo sapiens OX=9606 GN=COPS4 PE=1 SV=1;sp|Q9BT78-2|CSN4_HUMAN Isoform 2 of COP9 signalosome complex subunit 4 OS=Homo sapiens OX=9606 GN=COPS4
1552	Q7L5N1	COP9 signalosome complex subunit 6	COPS6		NaN	NaN		22.0046	22.2878	NaN	NaN	NaN	NaN	2	2	2	1	0	1	1	2	1	6.7	36.163	327	2.3139	30849000	4	sp|Q7L5N1|CSN6_HUMAN COP9 signalosome complex subunit 6 OS=Homo sapiens OX=9606 GN=COPS6 PE=1 SV=1
2030	Q9UBW8	COP9 signalosome complex subunit 7a	COPS7A		NaN	NaN		NaN	21.1322	NaN	NaN	NaN	NaN	1	1	1	0	0	0	0	1	1	11.3	30.276	275	1.1437	6340000	1	sp|Q9UBW8|CSN7A_HUMAN COP9 signalosome complex subunit 7a OS=Homo sapiens OX=9606 GN=COPS7A PE=1 SV=1
1907	Q9H9Q2-2;Q9H9Q2	COP9 signalosome complex subunit 7b	COPS7B		NaN	NaN		NaN	NaN	20.9155	NaN	NaN	NaN	1	1	1	1	1	1	1	1	2	8.9	18.157	157;264	1.7775	13260000	3	sp|Q9H9Q2-2|CSN7B_HUMAN Isoform 2 of COP9 signalosome complex subunit 7b OS=Homo sapiens OX=9606 GN=COPS7B;sp|Q9H9Q2|CSN7B_HUMAN COP9 signalosome complex subunit 7b OS=Homo sapiens OX=9606 GN=COPS7B PE=1 SV=1
1789	Q99627-2;Q99627	COP9 signalosome complex subunit 8	COPS8		NaN	NaN		NaN	21.8995	NaN	NaN	NaN	NaN	2	0	2	1	0	0	1	2	2	16.9	17.909	160;209	4.2763	12046000	3	sp|Q99627-2|CSN8_HUMAN Isoform 2 of COP9 signalosome complex subunit 8 OS=Homo sapiens OX=9606 GN=COPS8;sp|Q99627|CSN8_HUMAN COP9 signalosome complex subunit 8 OS=Homo sapiens OX=9606 GN=COPS8 PE=1 SV=1
640	P22528;P35321	Cornifin-B;Cornifin-A	SPRR1B;SPRR1A		NaN	NaN		NaN	NaN	NaN	NaN	24.0851	NaN	3	0	0	0	0	3	0	3	2	52.8	9.8875	89;89	2.5948	26434000	4	sp|P22528|SPR1B_HUMAN Cornifin-B OS=Homo sapiens OX=9606 GN=SPRR1B PE=1 SV=2;sp|P35321|SPR1A_HUMAN Cornifin-A OS=Homo sapiens OX=9606 GN=SPRR1A PE=1 SV=2
2020	Q9UBG3	Cornulin	CRNN		NaN	NaN		NaN	NaN	NaN	NaN	NaN	NaN	1	0	0	0	0	0	0	1	1	4.8	53.533	495	12.171	15633000	1	sp|Q9UBG3|CRNN_HUMAN Cornulin OS=Homo sapiens OX=9606 GN=CRNN PE=1 SV=1
1025	P57737-3;P57737-2;P57737-4;P57737;Q9Y3D7	Coronin-7	CORO7		NaN	NaN		22.9224	22.7839	NaN	NaN	NaN	NaN	3	2	3	0	1	0	0	3	5	6	114.16	1048;840;907;925;125	7.3186	34051000	4	sp|P57737-3|CORO7_HUMAN Isoform 3 of Coronin-7 OS=Homo sapiens OX=9606 GN=CORO7;sp|P57737-2|CORO7_HUMAN Isoform 2 of Coronin-7 OS=Homo sapiens OX=9606 GN=CORO7;sp|P57737-4|CORO7_HUMAN Isoform 4 of Coronin-7 OS=Homo sapiens OX=9606 GN=CORO7;sp|P57737|CORO7_
2006	Q9P1F3	Costars family protein ABRACL	ABRACL		NaN	NaN		NaN	NaN	24.054	NaN	NaN	NaN	1	1	1	1	1	1	1	1	1	19.8	9.0564	81	32.067	138740000	6	sp|Q9P1F3|ABRAL_HUMAN Costars family protein ABRACL OS=Homo sapiens OX=9606 GN=ABRACL PE=1 SV=1
1566	Q7Z7K0	COX assembly mitochondrial protein homolog	CMC1		NaN	NaN		20.9106	NaN	NaN	NaN	NaN	NaN	1	1	0	0	0	0	0	1	1	9.4	12.49	106	1.0552	2029400	1	sp|Q7Z7K0|COXM1_HUMAN COX assembly mitochondrial protein homolog OS=Homo sapiens OX=9606 GN=CMC1 PE=1 SV=1
2034	Q9UEE9;Q9UEE9-2	Craniofacial development protein 1	CFDP1		NaN	NaN		NaN	23.3684	NaN	NaN	NaN	NaN	4	0	3	1	2	1	1	4	2	16.7	33.592	299;217	1.9125	44178000	6	sp|Q9UEE9|CFDP1_HUMAN Craniofacial development protein 1 OS=Homo sapiens OX=9606 GN=CFDP1 PE=1 SV=1;sp|Q9UEE9-2|CFDP1_HUMAN Isoform 2 of Craniofacial development protein 1 OS=Homo sapiens OX=9606 GN=CFDP1
531	P12532;P12532-2	Creatine kinase U-type, mitochondrial	CKMT1A		NaN	NaN		NaN	23.3901	23.0613	NaN	NaN	NaN	3	1	3	2	0	0	0	3	2	10.6	47.036	417;448	113.02	32130000	4	sp|P12532|KCRU_HUMAN Creatine kinase U-type, mitochondrial OS=Homo sapiens OX=9606 GN=CKMT1A PE=1 SV=1;sp|P12532-2|KCRU_HUMAN Isoform 2 of Creatine kinase U-type, mitochondrial OS=Homo sapiens OX=9606 GN=CKMT1A
7	Q8IX94;Q86UF2;P0CG41;A4FU28;A4D2H0	cTAGE family member 4;cTAGE family member 6;cTAGE family member 8;cTAGE family member 9;cTAGE family member 15	CTAGE4;CTAGE6;CTAGE8;CTAGE9;CTAGE15		NaN	NaN		NaN	NaN	NaN	NaN	NaN	NaN	1	0	0	0	0	0	0	1	5	1.7	87.988	777;777;777;777;777	0.99398	22356000	1	sp|Q8IX94|CTGE4_HUMAN cTAGE family member 4 OS=Homo sapiens OX=9606 GN=CTAGE4 PE=2 SV=3;sp|Q86UF2|CTGE6_HUMAN cTAGE family member 6 OS=Homo sapiens OX=9606 GN=CTAGE6 PE=2 SV=2;sp|P0CG41|CTGE8_HUMAN cTAGE family member 8 OS=Homo sapiens OX=9606 GN=CTAGE8 PE
1020	P56545;P56545-3;P56545-2	C-terminal-binding protein 2	CTBP2		NaN	NaN		NaN	21.5321	NaN	NaN	NaN	NaN	1	1	1	0	0	0	0	1	3	4.3	48.944	445;513;985	2.073	22967000	0	sp|P56545|CTBP2_HUMAN C-terminal-binding protein 2 OS=Homo sapiens OX=9606 GN=CTBP2 PE=1 SV=1;sp|P56545-3|CTBP2_HUMAN Isoform 3 of C-terminal-binding protein 2 OS=Homo sapiens OX=9606 GN=CTBP2;sp|P56545-2|CTBP2_HUMAN Isoform 2 of C-terminal-binding protein
1318	Q13617;Q13617-2	Cullin-2	CUL2		NaN	NaN		NaN	20.9826	NaN	NaN	NaN	NaN	1	1	1	0	0	0	0	1	2	1.7	86.982	745;764	1.1274	5143300	2	sp|Q13617|CUL2_HUMAN Cullin-2 OS=Homo sapiens OX=9606 GN=CUL2 PE=1 SV=2;sp|Q13617-2|CUL2_HUMAN Isoform 2 of Cullin-2 OS=Homo sapiens OX=9606 GN=CUL2
1319	Q13619-2;Q13620-3;Q13619;Q13620-1;Q13620	Cullin-4A;Cullin-4B	CUL4A;CUL4B		NaN	NaN		NaN	NaN	22.7213	NaN	NaN	NaN	1	1	1	1	1	0	0	1	5	1.7	76.82	659;717;759;895;913	1.0863	17869000	2	sp|Q13619-2|CUL4A_HUMAN Isoform 2 of Cullin-4A OS=Homo sapiens OX=9606 GN=CUL4A;sp|Q13620-3|CUL4B_HUMAN Isoform 3 of Cullin-4B OS=Homo sapiens OX=9606 GN=CUL4B;sp|Q13619|CUL4A_HUMAN Cullin-4A OS=Homo sapiens OX=9606 GN=CUL4A PE=1 SV=3;sp|Q13620-1|CUL4B_HUM
1705	Q93034	Cullin-5	CUL5		NaN	NaN		NaN	NaN	21.3998	NaN	NaN	NaN	1	1	1	1	0	0	0	1	1	1.4	90.954	780	1.1477	10776000	2	sp|Q93034|CUL5_HUMAN Cullin-5 OS=Homo sapiens OX=9606 GN=CUL5 PE=1 SV=4
1509	Q69YN2-3;Q69YN2	CWF19-like protein 1	CWF19L1		NaN	NaN		NaN	22.1985	NaN	NaN	NaN	NaN	2	1	2	0	0	0	0	2	2	6.5	45.536	401;538	11.359	13011000	2	sp|Q69YN2-3|C19L1_HUMAN Isoform 3 of CWF19-like protein 1 OS=Homo sapiens OX=9606 GN=CWF19L1;sp|Q69YN2|C19L1_HUMAN CWF19-like protein 1 OS=Homo sapiens OX=9606 GN=CWF19L1 PE=1 SV=2
838	P42771;P42771-4;P42771-2;P42772;P42771-3	Cyclin-dependent kinase inhibitor 2A;Cyclin-dependent kinase 4 inhibitor B	CDKN2A;CDKN2B		NaN	NaN		24.9254	25.0721	NaN	NaN	NaN	24.6138	3	3	3	1	1	1	2	3	5	37.2	16.532	156;167;105;138;116	22.773	173020000	8	sp|P42771|CDN2A_HUMAN Cyclin-dependent kinase inhibitor 2A OS=Homo sapiens OX=9606 GN=CDKN2A PE=1 SV=2;sp|P42771-4|CDN2A_HUMAN Isoform 5 of Cyclin-dependent kinase inhibitor 2A OS=Homo sapiens OX=9606 GN=CDKN2A;sp|P42771-2|CDN2A_HUMAN Isoform 2 of Cyclin-d
487	P0DN79;P35520;P35520-2	Cystathionine beta-synthase	CBS		NaN	NaN		23.63	24.0303	NaN	NaN	NaN	NaN	5	4	4	1	1	1	2	5	3	13.4	60.586	551;551;565	16.519	60198000	10	sp|P0DN79|CBSL_HUMAN Cystathionine beta-synthase-like protein OS=Homo sapiens OX=9606 GN=CBSL PE=1 SV=1;sp|P35520|CBS_HUMAN Cystathionine beta-synthase OS=Homo sapiens OX=9606 GN=CBS PE=1 SV=2;sp|P35520-2|CBS_HUMAN Isoform 2 of Cystathionine beta-synthase
1420	Q15828	Cystatin-M	CST6		NaN	NaN		NaN	NaN	NaN	NaN	NaN	NaN	8	0	0	0	0	0	0	8	1	68.5	16.511	149	196.69	199740000	12	sp|Q15828|CYTM_HUMAN Cystatin-M OS=Homo sapiens OX=9606 GN=CST6 PE=1 SV=1
344	P01037;P01036;P09228	Cystatin-SN;Cystatin-S	CST1;CST4		NaN	NaN		NaN	NaN	NaN	NaN	NaN	NaN	3	0	0	0	0	0	0	3	3	27.7	16.387	141;141;141	12.385	36958000	5	sp|P01037|CYTN_HUMAN Cystatin-SN OS=Homo sapiens OX=9606 GN=CST1 PE=1 SV=3;sp|P01036|CYTS_HUMAN Cystatin-S OS=Homo sapiens OX=9606 GN=CST4 PE=1 SV=3
901	P49589-2;P49589;P49589-3	Cysteine--tRNA ligase, cytoplasmic	CARS		NaN	NaN		NaN	NaN	19.9999	NaN	NaN	NaN	1	0	1	1	0	0	0	1	3	1.9	82.845	726;748;831	1.1221	3448300	1	sp|P49589-2|SYCC_HUMAN Isoform 2 of Cysteine--tRNA ligase, cytoplasmic OS=Homo sapiens OX=9606 GN=CARS;sp|P49589|SYCC_HUMAN Cysteine--tRNA ligase, cytoplasmic OS=Homo sapiens OX=9606 GN=CARS PE=1 SV=3;sp|P49589-3|SYCC_HUMAN Isoform 3 of Cysteine--tRNA liga
441	P07919	Cytochrome b-c1 complex subunit 6, mitochondrial	UQCRH		NaN	NaN		NaN	24.122	NaN	NaN	NaN	NaN	2	1	2	0	1	0	1	2	1	29.7	10.739	91	141.31	52603000	3	sp|P07919|QCR6_HUMAN Cytochrome b-c1 complex subunit 6, mitochondrial OS=Homo sapiens OX=9606 GN=UQCRH PE=1 SV=2
145	O14949	Cytochrome b-c1 complex subunit 8	UQCRQ		NaN	NaN		NaN	20.1197	NaN	NaN	NaN	NaN	1	0	1	0	0	0	1	1	1	15.9	9.9062	82	3.5829	4745600	2	sp|O14949|QCR8_HUMAN Cytochrome b-c1 complex subunit 8 OS=Homo sapiens OX=9606 GN=UQCRQ PE=1 SV=4
875	P47985;P0C7P4	Cytochrome b-c1 complex subunit Rieske, mitochondrial;Cytochrome b-c1 complex subunit 11;Putative cytochrome b-c1 complex subunit Rieske-like protein 1	UQCRFS1;UQCRFS1P1		NaN	NaN		23.7595	23.075	NaN	NaN	NaN	NaN	2	2	2	0	0	0	1	2	2	11.3	29.668	274;283	3.994	41590000	2	sp|P47985|UCRI_HUMAN Cytochrome b-c1 complex subunit Rieske, mitochondrial OS=Homo sapiens OX=9606 GN=UQCRFS1 PE=1 SV=2;sp|P0C7P4|UCRIL_HUMAN Putative cytochrome b-c1 complex subunit Rieske-like protein 1 OS=Homo sapiens OX=9606 GN=UQCRFS1P1 PE=5 SV=1
1188	P99999;CON__P62894	Cytochrome c	CYCS		NaN	NaN		23.3376	23.1071	NaN	NaN	NaN	NaN	3	3	3	1	1	0	2	3	2	24.8	11.749	105;105	1.6157	63242000	9	sp|P99999|CYC_HUMAN Cytochrome c OS=Homo sapiens OX=9606 GN=CYCS PE=1 SV=2
2115	Q9Y2R0	Cytochrome c oxidase assembly factor 3 homolog, mitochondrial	COA3		NaN	NaN		NaN	20.0559	NaN	NaN	NaN	NaN	1	1	1	0	1	0	1	1	1	9.4	11.731	106	1.176	6969700	2	sp|Q9Y2R0|COA3_HUMAN Cytochrome c oxidase assembly factor 3 homolog, mitochondrial OS=Homo sapiens OX=9606 GN=COA3 PE=1 SV=1
1481	Q5JTJ3-3;Q5JTJ3;Q5JTJ3-2	Cytochrome c oxidase assembly factor 6 homolog	COA6		NaN	NaN		NaN	NaN	20.6846	NaN	NaN	NaN	1	1	1	1	0	0	0	1	3	19	9.4275	79;125;155	8.1902	8567800	2	sp|Q5JTJ3-3|COA6_HUMAN Isoform 3 of Cytochrome c oxidase assembly factor 6 homolog OS=Homo sapiens OX=9606 GN=COA6;sp|Q5JTJ3|COA6_HUMAN Cytochrome c oxidase assembly factor 6 homolog OS=Homo sapiens OX=9606 GN=COA6 PE=1 SV=1;sp|Q5JTJ3-2|COA6_HUMAN Isoform
1331	Q14061	Cytochrome c oxidase copper chaperone	COX17		NaN	NaN		NaN	NaN	22.822	NaN	NaN	NaN	1	1	1	1	1	1	1	1	1	25.4	6.9151	63	5.9995	43070000	7	sp|Q14061|COX17_HUMAN Cytochrome c oxidase copper chaperone OS=Homo sapiens OX=9606 GN=COX17 PE=1 SV=2
331	P00403	Cytochrome c oxidase subunit 2	MT-CO2		NaN	NaN		23.9676	24.3184	NaN	NaN	NaN	NaN	3	3	3	1	2	1	2	3	1	7.5	25.565	227	4.1712	114590000	4	sp|P00403|COX2_HUMAN Cytochrome c oxidase subunit 2 OS=Homo sapiens OX=9606 GN=MT-CO2 PE=1 SV=1
116	O00483	Cytochrome c oxidase subunit NDUFA4	NDUFA4		NaN	NaN		NaN	NaN	21.1624	NaN	NaN	NaN	1	1	0	1	1	0	0	1	1	12.3	9.3697	81	1.1351	16671000	3	sp|O00483|NDUA4_HUMAN Cytochrome c oxidase subunit NDUFA4 OS=Homo sapiens OX=9606 GN=NDUFA4 PE=1 SV=1
454	P08574	Cytochrome c1, heme protein, mitochondrial	CYC1		NaN	NaN		NaN	NaN	NaN	NaN	NaN	21.5979	2	1	1	0	1	0	2	2	1	4	35.422	325	0.86044	15181000	2	sp|P08574|CY1_HUMAN Cytochrome c1, heme protein, mitochondrial OS=Homo sapiens OX=9606 GN=CYC1 PE=1 SV=3
177	O43237-2;O43237	Cytoplasmic dynein 1 light intermediate chain 2	DYNC1LI2		NaN	NaN		NaN	NaN	NaN	NaN	NaN	NaN	2	1	1	1	0	0	0	2	2	11.6	45.004	415;492	3.0144	25247000	3	sp|O43237-2|DC1L2_HUMAN Isoform 2 of Cytoplasmic dynein 1 light intermediate chain 2 OS=Homo sapiens OX=9606 GN=DYNC1LI2;sp|O43237|DC1L2_HUMAN Cytoplasmic dynein 1 light intermediate chain 2 OS=Homo sapiens OX=9606 GN=DYNC1LI2 PE=1 SV=1
702	P28838-2;P28838	Cytosol aminopeptidase	LAP3		NaN	NaN		22.6143	22.7719	NaN	NaN	NaN	22.369	6	4	5	1	0	0	2	6	2	14.8	52.771	488;519	7.4365	29524000	7	sp|P28838-2|AMPL_HUMAN Isoform 2 of Cytosol aminopeptidase OS=Homo sapiens OX=9606 GN=LAP3;sp|P28838|AMPL_HUMAN Cytosol aminopeptidase OS=Homo sapiens OX=9606 GN=LAP3 PE=1 SV=3
972	P53384-2;P53384	Cytosolic Fe-S cluster assembly factor NUBP1	NUBP1		NaN	NaN		NaN	21.8048	NaN	NaN	NaN	NaN	2	1	2	1	0	1	1	2	2	12.3	33.412	309;320	2.3616	16589000	2	sp|P53384-2|NUBP1_HUMAN Isoform 2 of Cytosolic Fe-S cluster assembly factor NUBP1 OS=Homo sapiens OX=9606 GN=NUBP1;sp|P53384|NUBP1_HUMAN Cytosolic Fe-S cluster assembly factor NUBP1 OS=Homo sapiens OX=9606 GN=NUBP1 PE=1 SV=2
2156	Q9Y5Y2	Cytosolic Fe-S cluster assembly factor NUBP2	NUBP2		NaN	NaN		NaN	23.3983	NaN	NaN	NaN	NaN	2	2	2	1	0	1	1	2	1	13.3	28.825	271	7.4015	64436000	6	sp|Q9Y5Y2|NUBP2_HUMAN Cytosolic Fe-S cluster assembly factor NUBP2 OS=Homo sapiens OX=9606 GN=NUBP2 PE=1 SV=1
1474	Q5BKZ1;Q5BKZ1-3	DBIRD complex subunit ZNF326	ZNF326		NaN	NaN		NaN	21.753	NaN	NaN	NaN	NaN	2	0	2	0	0	0	0	2	2	4.3	65.653	582;376	43.173	23757000	6	sp|Q5BKZ1|ZN326_HUMAN DBIRD complex subunit ZNF326 OS=Homo sapiens OX=9606 GN=ZNF326 PE=1 SV=2;sp|Q5BKZ1-3|ZN326_HUMAN Isoform 3 of DBIRD complex subunit ZNF326 OS=Homo sapiens OX=9606 GN=ZNF326
1073	P61962	DDB1- and CUL4-associated factor 7	DCAF7		NaN	NaN		23.097	23.2564	NaN	NaN	NaN	NaN	5	2	3	1	0	0	0	5	1	22.2	38.926	342	8.9303	62557000	7	sp|P61962|DCAF7_HUMAN DDB1- and CUL4-associated factor 7 OS=Homo sapiens OX=9606 GN=DCAF7 PE=1 SV=1
2037	Q9UGM3-9;Q9UGM3-4;Q9UGM3-8;Q9UGM3-2;Q9UGM3-5;Q9UGM3-3;Q9UGM3;Q9UGM3-7;Q9UGM3-6	Deleted in malignant brain tumors 1 protein	DMBT1		NaN	NaN		NaN	NaN	21.2329	NaN	NaN	NaN	1	1	0	1	0	0	0	1	9	2.5	124.45	1133;1527;1662;1785;2393;2403;2413;2532;2542	2.0077	11851000	2	sp|Q9UGM3-9|DMBT1_HUMAN Isoform 9 of Deleted in malignant brain tumors 1 protein OS=Homo sapiens OX=9606 GN=DMBT1;sp|Q9UGM3-4|DMBT1_HUMAN Isoform 4 of Deleted in malignant brain tumors 1 protein OS=Homo sapiens OX=9606 GN=DMBT1;sp|Q9UGM3-8|DMBT1_HUMAN Isof
8	A4D2P6	Delphilin	GRID2IP		NaN	NaN		NaN	22.1032	NaN	NaN	NaN	NaN	1	0	1	0	1	1	1	1	1	0.8	132.27	1211	0.9857	47441000	5	sp|A4D2P6|GRD2I_HUMAN Delphilin OS=Homo sapiens OX=9606 GN=GRID2IP PE=3 SV=2
545	P13716;P13716-2	Delta-aminolevulinic acid dehydratase	ALAD		NaN	NaN		NaN	NaN	NaN	NaN	NaN	NaN	1	0	0	0	0	0	0	1	2	3	36.294	330;359	1.4488	3076600	1	sp|P13716|HEM2_HUMAN Delta-aminolevulinic acid dehydratase OS=Homo sapiens OX=9606 GN=ALAD PE=1 SV=1;sp|P13716-2|HEM2_HUMAN Isoform 2 of Delta-aminolevulinic acid dehydratase OS=Homo sapiens OX=9606 GN=ALAD
193	O43583	Density-regulated protein	DENR		NaN	NaN		NaN	NaN	21.8146	NaN	NaN	NaN	2	2	1	1	1	0	1	2	1	14.6	22.092	198	7.5654	20889000	6	sp|O43583|DENR_HUMAN Density-regulated protein OS=Homo sapiens OX=9606 GN=DENR PE=1 SV=2
754	P32321;P32321-2	Deoxycytidylate deaminase	DCTD		NaN	NaN		NaN	20.0126	NaN	NaN	NaN	NaN	1	1	1	0	0	0	0	1	2	8.4	20.016	178;189	1.1362	3190600	2	sp|P32321|DCTD_HUMAN Deoxycytidylate deaminase OS=Homo sapiens OX=9606 GN=DCTD PE=1 SV=2;sp|P32321-2|DCTD_HUMAN Isoform 2 of Deoxycytidylate deaminase OS=Homo sapiens OX=9606 GN=DCTD
1694	Q92874-2;Q92874	Deoxyribonuclease-1-like 2	DNASE1L2		NaN	NaN		NaN	NaN	NaN	NaN	NaN	NaN	2	0	0	0	0	0	0	2	2	12.2	30.706	278;299	3.5633	8283300	2	sp|Q92874-2|DNSL2_HUMAN Isoform 2 of Deoxyribonuclease-1-like 2 OS=Homo sapiens OX=9606 GN=DNASE1L2;sp|Q92874|DNSL2_HUMAN Deoxyribonuclease-1-like 2 OS=Homo sapiens OX=9606 GN=DNASE1L2 PE=1 SV=1
2109	Q9Y295	Developmentally-regulated GTP-binding protein 1	DRG1		NaN	NaN		NaN	22.2731	NaN	NaN	NaN	22.0245	2	1	2	0	0	1	2	2	1	9.8	40.542	367	6.9897	20299000	4	sp|Q9Y295|DRG1_HUMAN Developmentally-regulated GTP-binding protein 1 OS=Homo sapiens OX=9606 GN=DRG1 PE=1 SV=1
957	P52429	Diacylglycerol kinase epsilon	DGKE		NaN	NaN		NaN	NaN	NaN	NaN	NaN	NaN	1	0	1	0	0	0	0	1	1	3	63.926	567	0.93834	0	0	sp|P52429|DGKE_HUMAN Diacylglycerol kinase epsilon OS=Homo sapiens OX=9606 GN=DGKE PE=1 SV=1
795	P36957;P36957-2	Dihydrolipoyllysine-residue succinyltransferase component of 2-oxoglutarate dehydrogenase complex, mitochondrial	DLST		NaN	NaN		23.1795	22.8078	NaN	NaN	22.8029	NaN	3	3	2	1	1	2	1	3	2	7.5	48.755	453;367	4.6198	49791000	9	sp|P36957|ODO2_HUMAN Dihydrolipoyllysine-residue succinyltransferase component of 2-oxoglutarate dehydrogenase complex, mitochondrial OS=Homo sapiens OX=9606 GN=DLST PE=1 SV=4;sp|P36957-2|ODO2_HUMAN Isoform 2 of Dihydrolipoyllysine-residue succinyltransfer
466	P09417-2;P09417	Dihydropteridine reductase	QDPR		NaN	NaN		NaN	NaN	20.5073	NaN	NaN	NaN	1	0	1	1	0	0	0	1	2	8	22.408	213;244	4.3512	6318900	1	sp|P09417-2|DHPR_HUMAN Isoform 2 of Dihydropteridine reductase OS=Homo sapiens OX=9606 GN=QDPR;sp|P09417|DHPR_HUMAN Dihydropteridine reductase OS=Homo sapiens OX=9606 GN=QDPR PE=1 SV=2
1203	Q01459	Di-N-acetylchitobiase	CTBS		NaN	NaN		NaN	NaN	NaN	NaN	NaN	NaN	1	0	0	0	0	0	0	1	1	4.7	43.759	385	3.4211	8679000	1	sp|Q01459|DIAC_HUMAN Di-N-acetylchitobiase OS=Homo sapiens OX=9606 GN=CTBS PE=1 SV=1
978	P53634	Dipeptidyl peptidase 1;Dipeptidyl peptidase 1 exclusion domain chain;Dipeptidyl peptidase 1 heavy chain;Dipeptidyl peptidase 1 light chain	CTSC		NaN	NaN		NaN	23.0719	NaN	NaN	NaN	NaN	4	1	3	0	0	0	0	4	1	11.7	51.853	463	40.456	72992000	7	sp|P53634|CATC_HUMAN Dipeptidyl peptidase 1 OS=Homo sapiens OX=9606 GN=CTSC PE=1 SV=2
1984	Q9NY33-4;Q9NY33;Q9NY33-2	Dipeptidyl peptidase 3	DPP3		NaN	NaN		23.7924	23.6372	NaN	NaN	NaN	23.4554	5	3	5	1	1	0	2	5	3	13.4	79.306	707;737;317	53.596	102240000	8	sp|Q9NY33-4|DPP3_HUMAN Isoform 4 of Dipeptidyl peptidase 3 OS=Homo sapiens OX=9606 GN=DPP3;sp|Q9NY33|DPP3_HUMAN Dipeptidyl peptidase 3 OS=Homo sapiens OX=9606 GN=DPP3 PE=1 SV=2
108	O00273;O00273-2	DNA fragmentation factor subunit alpha	DFFA		NaN	NaN		23.358	23.1977	NaN	NaN	NaN	NaN	4	3	4	1	0	0	2	4	2	15.7	36.521	331;268	13.81	40454000	6	sp|O00273|DFFA_HUMAN DNA fragmentation factor subunit alpha OS=Homo sapiens OX=9606 GN=DFFA PE=1 SV=1;sp|O00273-2|DFFA_HUMAN Isoform DFF35 of DNA fragmentation factor subunit alpha OS=Homo sapiens OX=9606 GN=DFFA
843	P43246-2;P43246	DNA mismatch repair protein Msh2	MSH2		NaN	NaN		NaN	21.5108	NaN	NaN	NaN	NaN	1	0	1	0	0	0	0	1	2	1.7	97.321	868;934	1.631	6258500	1	sp|P43246-2|MSH2_HUMAN Isoform 2 of DNA mismatch repair protein Msh2 OS=Homo sapiens OX=9606 GN=MSH2;sp|P43246|MSH2_HUMAN DNA mismatch repair protein Msh2 OS=Homo sapiens OX=9606 GN=MSH2 PE=1 SV=1
960	P52701-2;P52701;P52701-3	DNA mismatch repair protein Msh6	MSH6		NaN	NaN		NaN	21.7552	NaN	NaN	NaN	NaN	3	1	3	1	1	0	1	3	3	5.1	120.56	1068;1360;1230	1.985	22899000	3	sp|P52701-2|MSH6_HUMAN Isoform GTBP-alt of DNA mismatch repair protein Msh6 OS=Homo sapiens OX=9606 GN=MSH6;sp|P52701|MSH6_HUMAN DNA mismatch repair protein Msh6 OS=Homo sapiens OX=9606 GN=MSH6 PE=1 SV=2
907	P49736	DNA replication licensing factor MCM2	MCM2		NaN	NaN		22.1724	22.4607	NaN	NaN	NaN	NaN	3	2	3	1	1	1	1	3	1	5.4	101.89	904	12.151	29952000	6	sp|P49736|MCM2_HUMAN DNA replication licensing factor MCM2 OS=Homo sapiens OX=9606 GN=MCM2 PE=1 SV=4
514	P11387	DNA topoisomerase 1	TOP1		NaN	NaN		NaN	NaN	NaN	NaN	NaN	NaN	4	2	2	1	1	1	0	4	1	7.3	90.725	765	4.3811	60423000	9	sp|P11387|TOP1_HUMAN DNA topoisomerase 1 OS=Homo sapiens OX=9606 GN=TOP1 PE=1 SV=2
706	P29372-5;P29372-4;P29372-2;P29372	DNA-3-methyladenine glycosylase	MPG		NaN	NaN		NaN	19.5748	NaN	NaN	NaN	NaN	2	0	1	0	0	0	0	2	4	10.7	30.824	281;293;293;298	15.398	18563000	2	sp|P29372-5|3MG_HUMAN Isoform 4 of DNA-3-methyladenine glycosylase OS=Homo sapiens OX=9606 GN=MPG;sp|P29372-4|3MG_HUMAN Isoform 3 of DNA-3-methyladenine glycosylase OS=Homo sapiens OX=9606 GN=MPG;sp|P29372-2|3MG_HUMAN Isoform 2 of DNA-3-methyladenine glyco
734	P30876	DNA-directed RNA polymerase II subunit RPB2	POLR2B		NaN	NaN		NaN	NaN	NaN	NaN	NaN	NaN	2	0	0	0	0	0	0	2	1	2.9	133.9	1174	1.322	7286100	2	sp|P30876|RPB2_HUMAN DNA-directed RNA polymerase II subunit RPB2 OS=Homo sapiens OX=9606 GN=POLR2B PE=1 SV=1
2025	Q9UBS4	DnaJ homolog subfamily B member 11	DNAJB11		NaN	NaN		NaN	NaN	20.5897	NaN	NaN	NaN	1	1	1	1	0	0	0	1	1	3.1	40.513	358	1.5875	7078600	2	sp|Q9UBS4|DJB11_HUMAN DnaJ homolog subfamily B member 11 OS=Homo sapiens OX=9606 GN=DNAJB11 PE=1 SV=1
276	O75937	DnaJ homolog subfamily C member 8	DNAJC8		NaN	NaN		23.3729	24.143	NaN	NaN	NaN	NaN	5	3	4	1	0	0	1	5	1	19.4	29.841	253	8.9092	48695000	5	sp|O75937|DNJC8_HUMAN DnaJ homolog subfamily C member 8 OS=Homo sapiens OX=9606 GN=DNAJC8 PE=1 SV=2
227	O60762	Dolichol-phosphate mannosyltransferase subunit 1	DPM1		NaN	NaN		NaN	NaN	NaN	NaN	NaN	NaN	2	0	0	0	1	1	1	2	1	12.7	29.634	260	3.5109	42363000	2	sp|O60762|DPM1_HUMAN Dolichol-phosphate mannosyltransferase subunit 1 OS=Homo sapiens OX=9606 GN=DPM1 PE=1 SV=1
389	P04844-2;P04844	Dolichyl-diphosphooligosaccharide--protein glycosyltransferase subunit 2	RPN2		NaN	NaN		23.9865	NaN	NaN	NaN	23.6348	NaN	4	3	3	2	2	2	1	4	2	12.4	67.723	615;631	21.4	94846000	6	sp|P04844-2|RPN2_HUMAN Isoform 2 of Dolichyl-diphosphooligosaccharide--protein glycosyltransferase subunit 2 OS=Homo sapiens OX=9606 GN=RPN2;sp|P04844|RPN2_HUMAN Dolichyl-diphosphooligosaccharide--protein glycosyltransferase subunit 2 OS=Homo sapiens OX=96
315	O95793-2;O95793-3;O95793	Double-stranded RNA-binding protein Staufen homolog 1	STAU1		NaN	NaN		23.2341	23.2296	NaN	NaN	NaN	NaN	4	4	4	1	0	1	1	4	3	12.1	54.933	496;502;577	5.0053	38941000	5	sp|O95793-2|STAU1_HUMAN Isoform Short of Double-stranded RNA-binding protein Staufen homolog 1 OS=Homo sapiens OX=9606 GN=STAU1;sp|O95793-3|STAU1_HUMAN Isoform 3 of Double-stranded RNA-binding protein Staufen homolog 1 OS=Homo sapiens OX=9606 GN=STAU1;sp|O
1003	P55265-5;P55265;P55265-4;P55265-3;P55265-2	Double-stranded RNA-specific adenosine deaminase	ADAR		NaN	NaN		NaN	NaN	NaN	NaN	NaN	NaN	3	0	0	0	0	0	0	3	5	3.8	103.64	931;1226;1269;1181;1200	2.9086	3598000	5	sp|P55265-5|DSRAD_HUMAN Isoform 5 of Double-stranded RNA-specific adenosine deaminase OS=Homo sapiens OX=9606 GN=ADAR;sp|P55265|DSRAD_HUMAN Double-stranded RNA-specific adenosine deaminase OS=Homo sapiens OX=9606 GN=ADAR PE=1 SV=4;sp|P55265-4|DSRAD_HUMAN I
1436	Q16643;Q16643-3;Q16643-2	Drebrin	DBN1		NaN	NaN		23.016	NaN	NaN	NaN	NaN	NaN	3	3	2	2	0	0	0	3	3	6.9	71.428	649;695;651	3.8787	28555000	4	sp|Q16643|DREB_HUMAN Drebrin OS=Homo sapiens OX=9606 GN=DBN1 PE=1 SV=4;sp|Q16643-3|DREB_HUMAN Isoform 3 of Drebrin OS=Homo sapiens OX=9606 GN=DBN1;sp|Q16643-2|DREB_HUMAN Isoform 2 of Drebrin OS=Homo sapiens OX=9606 GN=DBN1
2059	Q9UJU6;Q9UJU6-2;Q9UJU6-3;Q9UJU6-5;Q9UJU6-4;Q9UJU6-6	Drebrin-like protein	DBNL		NaN	NaN		22.9218	23.5637	NaN	NaN	NaN	NaN	4	3	3	1	1	0	0	4	6	11.9	48.207	430;431;439;327;336;382	7.3569	34136000	4	sp|Q9UJU6|DBNL_HUMAN Drebrin-like protein OS=Homo sapiens OX=9606 GN=DBNL PE=1 SV=1;sp|Q9UJU6-2|DBNL_HUMAN Isoform 2 of Drebrin-like protein OS=Homo sapiens OX=9606 GN=DBNL;sp|Q9UJU6-3|DBNL_HUMAN Isoform 3 of Drebrin-like protein OS=Homo sapiens OX=9606 GN
275	O75935-3;O75935	Dynactin subunit 3	DCTN3		NaN	NaN		NaN	21.0863	NaN	NaN	NaN	NaN	1	0	1	0	0	0	0	1	2	12.7	18.001	158;186	13.78	4108700	1	sp|O75935-3|DCTN3_HUMAN Isoform 3 of Dynactin subunit 3 OS=Homo sapiens OX=9606 GN=DCTN3;sp|O75935|DCTN3_HUMAN Dynactin subunit 3 OS=Homo sapiens OX=9606 GN=DCTN3 PE=1 SV=1
219	O60313-13;O60313;O60313-9;O60313-11;O60313-2;O60313-10	Dynamin-like 120 kDa protein, mitochondrial;Dynamin-like 120 kDa protein, form S1	OPA1		NaN	NaN		NaN	NaN	20.2291	NaN	NaN	NaN	1	1	1	1	0	0	0	1	6	1.1	107.57	924;960;961;978;997;1015	1.3061	3637600	3	sp|O60313-13|OPA1_HUMAN Isoform 7 of Dynamin-like 120 kDa protein, mitochondrial OS=Homo sapiens OX=9606 GN=OPA1;sp|O60313|OPA1_HUMAN Dynamin-like 120 kDa protein, mitochondrial OS=Homo sapiens OX=9606 GN=OPA1 PE=1 SV=3;sp|O60313-9|OPA1_HUMAN Isoform 3 of
1858	Q9C0C9	E2/E3 hybrid ubiquitin-protein ligase UBE2O	UBE2O		NaN	NaN		NaN	19.962	NaN	NaN	NaN	NaN	1	0	1	0	0	0	0	1	1	1.6	141.29	1292	2.6597	1884800	1	sp|Q9C0C9|UBE2O_HUMAN (E3-independent) E2 ubiquitin-conjugating enzyme OS=Homo sapiens OX=9606 GN=UBE2O PE=1 SV=3
105	O00257	E3 SUMO-protein ligase CBX4	CBX4		NaN	NaN		NaN	NaN	NaN	NaN	NaN	23.3281	1	0	0	0	1	1	1	1	1	3.9	61.367	560	1.1261	52772000	3	sp|O00257|CBX4_HUMAN E3 SUMO-protein ligase CBX4 OS=Homo sapiens OX=9606 GN=CBX4 PE=1 SV=3
1351	Q14258	E3 ubiquitin/ISG15 ligase TRIM25	TRIM25		NaN	NaN		21.4424	21.8676	NaN	NaN	NaN	NaN	3	2	3	1	0	0	0	3	1	5.1	70.973	630	1.0438	11530000	3	sp|Q14258|TRI25_HUMAN E3 ubiquitin/ISG15 ligase TRIM25 OS=Homo sapiens OX=9606 GN=TRIM25 PE=1 SV=2
1121	P62877	E3 ubiquitin-protein ligase RBX1;E3 ubiquitin-protein ligase RBX1, N-terminally processed	RBX1		NaN	NaN		NaN	21.2076	NaN	NaN	NaN	NaN	1	0	1	0	0	0	0	1	1	17.6	12.274	108	2.2795	4469300	3	sp|P62877|RBX1_HUMAN E3 ubiquitin-protein ligase RBX1 OS=Homo sapiens OX=9606 GN=RBX1 PE=1 SV=1
1240	Q99496;Q06587-2;Q06587	E3 ubiquitin-protein ligase RING2;E3 ubiquitin-protein ligase RING1	RNF2;RING1		NaN	NaN		NaN	NaN	21.1245	NaN	NaN	NaN	1	1	1	1	0	0	0	1	3	4.2	37.655	336;377;406	2.9435	44772000	5	sp|Q99496|RING2_HUMAN E3 ubiquitin-protein ligase RING2 OS=Homo sapiens OX=9606 GN=RNF2 PE=1 SV=1;sp|Q06587-2|RING1_HUMAN Isoform 2 of E3 ubiquitin-protein ligase RING1 OS=Homo sapiens OX=9606 GN=RING1;sp|Q06587|RING1_HUMAN E3 ubiquitin-protein ligase RING
1658	Q8WVD3-2;Q8WVD3	E3 ubiquitin-protein ligase RNF138	RNF138		NaN	NaN		NaN	NaN	NaN	NaN	NaN	NaN	1	0	0	0	0	0	0	1	2	16.6	17.262	151;245	1.5657	3411200	2	sp|Q8WVD3-2|RN138_HUMAN Isoform 2 of E3 ubiquitin-protein ligase RNF138 OS=Homo sapiens OX=9606 GN=RNF138;sp|Q8WVD3|RN138_HUMAN E3 ubiquitin-protein ligase RNF138 OS=Homo sapiens OX=9606 GN=RNF138 PE=1 SV=1
787	P36406-3;P36406-2;P36406	E3 ubiquitin-protein ligase TRIM23	TRIM23		NaN	NaN		NaN	NaN	21.056	NaN	NaN	NaN	1	1	1	1	1	0	1	1	3	1.8	61.068	546;569;574	1.0509	29520000	2	sp|P36406-3|TRI23_HUMAN Isoform Gamma of E3 ubiquitin-protein ligase TRIM23 OS=Homo sapiens OX=9606 GN=TRIM23;sp|P36406-2|TRI23_HUMAN Isoform Beta of E3 ubiquitin-protein ligase TRIM23 OS=Homo sapiens OX=9606 GN=TRIM23;sp|P36406|TRI23_HUMAN E3 ubiquitin-pr
1634	Q8NG06	E3 ubiquitin-protein ligase TRIM58	TRIM58		NaN	NaN		NaN	NaN	NaN	NaN	NaN	22.5729	2	0	0	0	1	2	2	2	1	6.4	54.766	486	1.2488	34716000	2	sp|Q8NG06|TRI58_HUMAN E3 ubiquitin-protein ligase TRIM58 OS=Homo sapiens OX=9606 GN=TRIM58 PE=2 SV=2
1490	Q5T4S7-3;Q5T4S7-4;Q5T4S7;Q5T4S7-2	E3 ubiquitin-protein ligase UBR4	UBR4		NaN	NaN		NaN	NaN	NaN	NaN	NaN	21.9996	2	0	1	0	1	1	2	2	4	1.1	571.85	5159;5176;5183;5204	2.1642	15790000	4	sp|Q5T4S7-3|UBR4_HUMAN Isoform 3 of E3 ubiquitin-protein ligase UBR4 OS=Homo sapiens OX=9606 GN=UBR4;sp|Q5T4S7-4|UBR4_HUMAN Isoform 4 of E3 ubiquitin-protein ligase UBR4 OS=Homo sapiens OX=9606 GN=UBR4;sp|Q5T4S7|UBR4_HUMAN E3 ubiquitin-protein ligase UBR4
1385	Q15075	Early endosome antigen 1	EEA1		NaN	NaN		NaN	21.7008	NaN	NaN	NaN	NaN	3	1	3	1	0	0	0	3	1	3.3	162.46	1411	3.2372	8332600	3	sp|Q15075|EEA1_HUMAN Early endosome antigen 1 OS=Homo sapiens OX=9606 GN=EEA1 PE=1 SV=2
318	O95834;O95834-2;O95834-3	Echinoderm microtubule-associated protein-like 2	EML2		NaN	NaN		NaN	20.5212	NaN	NaN	NaN	NaN	1	0	1	0	0	0	0	1	3	2.5	70.678	649;796;850	2.273	5460900	1	sp|O95834|EMAL2_HUMAN Echinoderm microtubule-associated protein-like 2 OS=Homo sapiens OX=9606 GN=EML2 PE=1 SV=1;sp|O95834-2|EMAL2_HUMAN Isoform 2 of Echinoderm microtubule-associated protein-like 2 OS=Homo sapiens OX=9606 GN=EML2;sp|O95834-3|EMAL2_HUMAN I
1915	Q9HC35-2;Q9HC35	Echinoderm microtubule-associated protein-like 4	EML4		NaN	NaN		NaN	20.5137	NaN	NaN	NaN	NaN	1	1	1	0	0	0	0	1	2	1.7	102.44	923;981	1.8379	4112300	1	sp|Q9HC35-2|EMAL4_HUMAN Isoform 2 of Echinoderm microtubule-associated protein-like 4 OS=Homo sapiens OX=9606 GN=EML4;sp|Q9HC35|EMAL4_HUMAN Echinoderm microtubule-associated protein-like 4 OS=Homo sapiens OX=9606 GN=EML4 PE=1 SV=3
1862	Q9GZT9-2;Q9GZT9	Egl nine homolog 1	EGLN1		NaN	NaN		NaN	20.3933	NaN	NaN	NaN	NaN	1	1	1	0	0	0	0	1	2	5.9	43.666	404;426	1.3281	4251800	2	sp|Q9GZT9-2|EGLN1_HUMAN Isoform 2 of Egl nine homolog 1 OS=Homo sapiens OX=9606 GN=EGLN1;sp|Q9GZT9|EGLN1_HUMAN Egl nine homolog 1 OS=Homo sapiens OX=9606 GN=EGLN1 PE=1 SV=1
1881	Q9H223	EH domain-containing protein 4	EHD4		NaN	NaN		NaN	20.4132	NaN	NaN	NaN	NaN	1	1	1	0	0	0	0	1	1	2.8	61.174	541	1.3464	6572500	1	sp|Q9H223|EHD4_HUMAN EH domain-containing protein 4 OS=Homo sapiens OX=9606 GN=EHD4 PE=1 SV=1
1234	Q05639	Elongation factor 1-alpha 2	EEF1A2		NaN	NaN		NaN	22.9384	NaN	NaN	NaN	NaN	13	10	12	8	11	13	13	1	1	28.9	50.47	463	12.674	66602000	5	sp|Q05639|EF1A2_HUMAN Elongation factor 1-alpha 2 OS=Homo sapiens OX=9606 GN=EEF1A2 PE=1 SV=1
848	P43897;P43897-2	Elongation factor Ts, mitochondrial	TSFM		NaN	NaN		NaN	21.8464	NaN	NaN	NaN	NaN	1	1	1	0	1	0	0	1	2	8.3	35.39	325;346	11.743	14584000	3	sp|P43897|EFTS_HUMAN Elongation factor Ts, mitochondrial OS=Homo sapiens OX=9606 GN=TSFM PE=1 SV=2;sp|P43897-2|EFTS_HUMAN Isoform 2 of Elongation factor Ts, mitochondrial OS=Homo sapiens OX=9606 GN=TSFM
291	O95163	Elongator complex protein 1	IKBKAP		NaN	NaN		NaN	21.048	NaN	NaN	NaN	NaN	3	0	3	0	0	0	0	3	1	2.7	150.25	1332	1.7177	5001300	3	sp|O95163|ELP1_HUMAN Elongator complex protein 1 OS=Homo sapiens OX=9606 GN=ELP1 PE=1 SV=3
288	O94919	Endonuclease domain-containing 1 protein	ENDOD1		NaN	NaN		NaN	NaN	NaN	NaN	NaN	NaN	2	0	0	0	0	0	0	2	1	5.4	55.016	500	10	3199900	2	sp|O94919|ENDD1_HUMAN Endonuclease domain-containing 1 protein OS=Homo sapiens OX=9606 GN=ENDOD1 PE=1 SV=2
1802	Q99961;Q99961-3;Q99961-2;Q99962	Endophilin-A2	SH3GL1		NaN	NaN		NaN	22.4768	NaN	NaN	NaN	NaN	3	1	3	1	0	0	1	3	4	10.1	41.489	368;304;320;352	3.5158	17392000	3	sp|Q99961|SH3G1_HUMAN Endophilin-A2 OS=Homo sapiens OX=9606 GN=SH3GL1 PE=1 SV=1;sp|Q99961-3|SH3G1_HUMAN Isoform 3 of Endophilin-A2 OS=Homo sapiens OX=9606 GN=SH3GL1
2126	Q9Y371;Q9Y371-2	Endophilin-B1	SH3GLB1		NaN	NaN		NaN	21.4849	NaN	NaN	NaN	NaN	2	0	2	0	0	0	1	2	2	6	40.796	365;386	0.84896	6459900	2	sp|Q9Y371|SHLB1_HUMAN Endophilin-B1 OS=Homo sapiens OX=9606 GN=SH3GLB1 PE=1 SV=1;sp|Q9Y371-2|SHLB1_HUMAN Isoform 2 of Endophilin-B1 OS=Homo sapiens OX=9606 GN=SH3GLB1
1726	Q96DZ1-2;Q96DZ1-3;Q96DZ1	Endoplasmic reticulum lectin 1	ERLEC1		NaN	NaN		NaN	NaN	NaN	24.4452	NaN	24.6099	5	0	0	0	2	2	5	5	3	18.4	48.882	429;457;483	14.66	76104000	4	sp|Q96DZ1-2|ERLEC_HUMAN Isoform 2 of Endoplasmic reticulum lectin 1 OS=Homo sapiens OX=9606 GN=ERLEC1;sp|Q96DZ1-3|ERLEC_HUMAN Isoform 3 of Endoplasmic reticulum lectin 1 OS=Homo sapiens OX=9606 GN=ERLEC1;sp|Q96DZ1|ERLEC_HUMAN Endoplasmic reticulum lectin 1
1520	Q6P2E9;Q6P2E9-2	Enhancer of mRNA-decapping protein 4	EDC4		NaN	NaN		NaN	23.5689	NaN	NaN	NaN	NaN	3	1	3	1	1	0	1	3	2	3.9	151.66	1401;1020	23.149	42165000	3	sp|Q6P2E9|EDC4_HUMAN Enhancer of mRNA-decapping protein 4 OS=Homo sapiens OX=9606 GN=EDC4 PE=1 SV=1;sp|Q6P2E9-2|EDC4_HUMAN Isoform 2 of Enhancer of mRNA-decapping protein 4 OS=Homo sapiens OX=9606 GN=EDC4
2048	Q9UHY7-2;Q9UHY7	Enolase-phosphatase E1	ENOPH1		NaN	NaN		NaN	NaN	21.6728	NaN	NaN	NaN	2	0	1	1	0	0	1	2	2	28.7	12.552	115;261	1.806	9242300	2	sp|Q9UHY7-2|ENOPH_HUMAN Isoform 2 of Enolase-phosphatase E1 OS=Homo sapiens OX=9606 GN=ENOPH1;sp|Q9UHY7|ENOPH_HUMAN Enolase-phosphatase E1 OS=Homo sapiens OX=9606 GN=ENOPH1 PE=1 SV=1
826	P42126-2;P42126	Enoyl-CoA delta isomerase 1, mitochondrial	ECI1		NaN	NaN		23.7266	23.7961	NaN	NaN	NaN	NaN	3	3	3	2	1	1	1	3	2	13.3	30.895	285;302	10.253	55808000	8	sp|P42126-2|ECI1_HUMAN Isoform 2 of Enoyl-CoA delta isomerase 1, mitochondrial OS=Homo sapiens OX=9606 GN=ECI1;sp|P42126|ECI1_HUMAN Enoyl-CoA delta isomerase 1, mitochondrial OS=Homo sapiens OX=9606 GN=ECI1 PE=1 SV=1
1069	P61916-2;P61916	Epididymal secretory protein E1	NPC2		NaN	NaN		NaN	NaN	NaN	NaN	NaN	NaN	2	0	1	0	0	0	0	2	2	31.2	13.415	125;151	15.514	13374000	2	sp|P61916-2|NPC2_HUMAN Isoform 2 of NPC intracellular cholesterol transporter 2 OS=Homo sapiens OX=9606 GN=NPC2;sp|P61916|NPC2_HUMAN NPC intracellular cholesterol transporter 2 OS=Homo sapiens OX=9606 GN=NPC2 PE=1 SV=1
1927	Q9NPA0	ER membrane protein complex subunit 7	EMC7		NaN	NaN		NaN	20.3972	NaN	NaN	NaN	NaN	1	1	1	0	0	0	0	1	1	5.4	26.47	242	1.3285	3854100	2	sp|Q9NPA0|EMC7_HUMAN ER membrane protein complex subunit 7 OS=Homo sapiens OX=9606 GN=EMC7 PE=1 SV=1
154	O15083	ERC protein 2	ERC2		NaN	NaN		NaN	NaN	21.9554	NaN	NaN	NaN	6	4	4	5	0	0	0	1	1	6	110.56	957	1.5014	9972500	4	sp|O15083|ERC2_HUMAN ERC protein 2 OS=Homo sapiens OX=9606 GN=ERC2 PE=1 SV=3
286	O94905;O75477	Erlin-2	ERLIN2		NaN	NaN		22.2941	22.1294	NaN	NaN	NaN	NaN	3	2	2	0	1	1	2	3	2	9.4	37.839	339;346	1.6177	30341000	3	sp|O94905|ERLN2_HUMAN Erlin-2 OS=Homo sapiens OX=9606 GN=ERLIN2 PE=1 SV=1
1747	Q96HE7	ERO1-like protein alpha	ERO1L		NaN	NaN		NaN	20.9597	NaN	NaN	NaN	NaN	1	1	1	0	1	0	0	1	1	3.6	54.392	468	1.5597	7633900	1	sp|Q96HE7|ERO1A_HUMAN ERO1-like protein alpha OS=Homo sapiens OX=9606 GN=ERO1A PE=1 SV=2
1875	Q9H0W9-3;Q9H0W9-2;Q9H0W9;Q9H0W9-4	Ester hydrolase C11orf54	C11orf54		NaN	NaN		NaN	NaN	NaN	NaN	NaN	NaN	3	0	1	0	0	0	0	3	4	14.3	29.491	265;296;315;204	14.419	42439000	4	sp|Q9H0W9-3|CK054_HUMAN Isoform 3 of Ester hydrolase C11orf54 OS=Homo sapiens OX=9606 GN=C11orf54;sp|Q9H0W9-2|CK054_HUMAN Isoform 2 of Ester hydrolase C11orf54 OS=Homo sapiens OX=9606 GN=C11orf54;sp|Q9H0W9|CK054_HUMAN Ester hydrolase C11orf54 OS=Homo sapie
1347	Q14240;Q14240-2	Eukaryotic initiation factor 4A-II;Eukaryotic initiation factor 4A-II, N-terminally processed	EIF4A2		NaN	NaN		NaN	24.1147	NaN	NaN	NaN	22.5511	12	9	10	6	6	7	8	2	2	34.2	46.402	407;408	5.7362	55216000	6	sp|Q14240|IF4A2_HUMAN Eukaryotic initiation factor 4A-II OS=Homo sapiens OX=9606 GN=EIF4A2 PE=1 SV=2;sp|Q14240-2|IF4A2_HUMAN Isoform 2 of Eukaryotic initiation factor 4A-II OS=Homo sapiens OX=9606 GN=EIF4A2
825	P41567	Eukaryotic translation initiation factor 1	EIF1		NaN	NaN		NaN	NaN	22.9304	NaN	NaN	NaN	1	1	1	1	0	0	0	1	1	29.2	12.732	113	24.883	33583000	3	sp|P41567|EIF1_HUMAN Eukaryotic translation initiation factor 1 OS=Homo sapiens OX=9606 GN=EIF1 PE=1 SV=1
615	P20042	Eukaryotic translation initiation factor 2 subunit 2	EIF2S2		NaN	NaN		23.3927	23.273	NaN	NaN	NaN	23.2527	5	4	4	1	0	0	2	5	1	14.4	38.388	333	4.07	46430000	5	sp|P20042|IF2B_HUMAN Eukaryotic translation initiation factor 2 subunit 2 OS=Homo sapiens OX=9606 GN=EIF2S2 PE=1 SV=2
1032	P60228	Eukaryotic translation initiation factor 3 subunit E	EIF3E		NaN	NaN		22.47	22.9473	NaN	NaN	NaN	NaN	6	5	5	0	1	0	1	6	1	15.1	52.22	445	3.4703	24736000	9	sp|P60228|EIF3E_HUMAN Eukaryotic translation initiation factor 3 subunit E OS=Homo sapiens OX=9606 GN=EIF3E PE=1 SV=1
170	O15372	Eukaryotic translation initiation factor 3 subunit H	EIF3H		NaN	NaN		23.3545	23.6425	NaN	23.298	NaN	23.6715	3	3	3	1	2	1	3	3	1	11.6	39.93	352	2.6285	80162000	5	sp|O15372|EIF3H_HUMAN Eukaryotic translation initiation factor 3 subunit H OS=Homo sapiens OX=9606 GN=EIF3H PE=1 SV=1
270	O75822-2;O75822-3;O75822	Eukaryotic translation initiation factor 3 subunit J	EIF3J		NaN	NaN		NaN	23.0237	NaN	NaN	NaN	21.7294	2	1	2	1	1	1	2	2	3	12.3	22.941	204;209;258	7.2332	29703000	6	sp|O75822-2|EIF3J_HUMAN Isoform 2 of Eukaryotic translation initiation factor 3 subunit J OS=Homo sapiens OX=9606 GN=EIF3J;sp|O75822-3|EIF3J_HUMAN Isoform 3 of Eukaryotic translation initiation factor 3 subunit J OS=Homo sapiens OX=9606 GN=EIF3J;sp|O75822|
2023	Q9UBQ5-2;Q9UBQ5	Eukaryotic translation initiation factor 3 subunit K	EIF3K		NaN	NaN		NaN	23.0211	NaN	NaN	NaN	NaN	1	0	1	0	1	0	1	1	2	7.1	24.484	211;218	1.2938	21083000	1	sp|Q9UBQ5-2|EIF3K_HUMAN Isoform 2 of Eukaryotic translation initiation factor 3 subunit K OS=Homo sapiens OX=9606 GN=EIF3K;sp|Q9UBQ5|EIF3K_HUMAN Eukaryotic translation initiation factor 3 subunit K OS=Homo sapiens OX=9606 GN=EIF3K PE=1 SV=1
2103	Q9Y262-2;Q9Y262	Eukaryotic translation initiation factor 3 subunit L	EIF3L		NaN	NaN		NaN	23.4061	NaN	NaN	NaN	23.6736	6	3	5	2	0	1	3	6	2	12.4	61.013	516;564	5.402	59863000	6	sp|Q9Y262-2|EIF3L_HUMAN Isoform 2 of Eukaryotic translation initiation factor 3 subunit L OS=Homo sapiens OX=9606 GN=EIF3L;sp|Q9Y262|EIF3L_HUMAN Eukaryotic translation initiation factor 3 subunit L OS=Homo sapiens OX=9606 GN=EIF3L PE=1 SV=1
1551	Q7L2H7;Q7L2H7-2	Eukaryotic translation initiation factor 3 subunit M	EIF3M		NaN	NaN		22.5605	22.5392	NaN	NaN	NaN	NaN	3	3	3	1	1	1	1	3	2	11	42.502	374;242	37.287	27133000	7	sp|Q7L2H7|EIF3M_HUMAN Eukaryotic translation initiation factor 3 subunit M OS=Homo sapiens OX=9606 GN=EIF3M PE=1 SV=1;sp|Q7L2H7-2|EIF3M_HUMAN Isoform 2 of Eukaryotic translation initiation factor 3 subunit M OS=Homo sapiens OX=9606 GN=EIF3M
1167	P78344-2;P78344	Eukaryotic translation initiation factor 4 gamma 2	EIF4G2		NaN	NaN		22.2276	22.0483	NaN	NaN	NaN	NaN	2	2	2	0	0	0	1	2	2	3.1	98.149	869;907	1.2956	14319000	2	sp|P78344-2|IF4G2_HUMAN Isoform 2 of Eukaryotic translation initiation factor 4 gamma 2 OS=Homo sapiens OX=9606 GN=EIF4G2;sp|P78344|IF4G2_HUMAN Eukaryotic translation initiation factor 4 gamma 2 OS=Homo sapiens OX=9606 GN=EIF4G2 PE=1 SV=1
1310	Q13541	Eukaryotic translation initiation factor 4E-binding protein 1	EIF4EBP1		NaN	NaN		NaN	NaN	22.2023	NaN	NaN	NaN	1	1	1	1	0	0	0	1	1	25.4	12.58	118	1.7317	16763000	1	sp|Q13541|4EBP1_HUMAN Eukaryotic translation initiation factor 4E-binding protein 1 OS=Homo sapiens OX=9606 GN=EIF4EBP1 PE=1 SV=3
996	P55010	Eukaryotic translation initiation factor 5	EIF5		NaN	NaN		22.9953	23.883	NaN	NaN	NaN	22.6315	5	4	5	1	1	1	2	5	1	12.3	49.222	431	8.3906	49170000	7	sp|P55010|IF5_HUMAN Eukaryotic translation initiation factor 5 OS=Homo sapiens OX=9606 GN=EIF5 PE=1 SV=2
840	P43003-2;P43003	Excitatory amino acid transporter 1	SLC1A3		NaN	NaN		NaN	19.7696	NaN	NaN	NaN	NaN	1	0	1	0	1	1	1	1	2	2.4	55.148	497;542	3.1723	12619000	5	sp|P43003-2|EAA1_HUMAN Isoform 2 of Excitatory amino acid transporter 1 OS=Homo sapiens OX=9606 GN=SLC1A3;sp|P43003|EAA1_HUMAN Excitatory amino acid transporter 1 OS=Homo sapiens OX=9606 GN=SLC1A3 PE=1 SV=1
212	O43909	Exostosin-like 3	EXTL3		NaN	NaN		NaN	NaN	NaN	NaN	NaN	23.0076	2	0	0	0	2	2	2	2	1	3.5	104.75	919	1.1352	41243000	1	sp|O43909|EXTL3_HUMAN Exostosin-like 3 OS=Homo sapiens OX=9606 GN=EXTL3 PE=1 SV=1
2053	Q9UIA9	Exportin-7	XPO7		NaN	NaN		NaN	22.4851	NaN	NaN	NaN	NaN	3	1	2	1	2	2	2	3	1	3.7	123.91	1087	47.886	36299000	8	sp|Q9UIA9|XPO7_HUMAN Exportin-7 OS=Homo sapiens OX=9606 GN=XPO7 PE=1 SV=3
1821	Q9BSJ8;Q9BSJ8-2	Extended synaptotagmin-1	ESYT1		NaN	NaN		22.9125	23.0513	NaN	22.6156	NaN	22.6436	5	3	5	1	2	1	2	5	2	7.4	122.85	1104;1114	20.018	46865000	7	sp|Q9BSJ8|ESYT1_HUMAN Extended synaptotagmin-1 OS=Homo sapiens OX=9606 GN=ESYT1 PE=1 SV=1;sp|Q9BSJ8-2|ESYT1_HUMAN Isoform 2 of Extended synaptotagmin-1 OS=Homo sapiens OX=9606 GN=ESYT1
1865	Q9GZZ8	Extracellular glycoprotein lacritin	LACRT		NaN	NaN		NaN	NaN	NaN	NaN	NaN	20.0789	1	0	0	0	1	1	1	1	1	8	14.246	138	1.4905	27469000	2	sp|Q9GZZ8|LACRT_HUMAN Extracellular glycoprotein lacritin OS=Homo sapiens OX=9606 GN=LACRT PE=1 SV=1
1432	Q16610-2;Q16610;Q16610-4;Q16610-3	Extracellular matrix protein 1	ECM1		NaN	NaN		NaN	NaN	NaN	NaN	NaN	NaN	5	0	0	0	1	1	0	5	4	17.8	46.099	415;540;567;170	117.35	104080000	9	sp|Q16610-2|ECM1_HUMAN Isoform 2 of Extracellular matrix protein 1 OS=Homo sapiens OX=9606 GN=ECM1;sp|Q16610|ECM1_HUMAN Extracellular matrix protein 1 OS=Homo sapiens OX=9606 GN=ECM1 PE=1 SV=2;sp|Q16610-4|ECM1_HUMAN Isoform 4 of Extracellular matrix protei
451	P08294	Extracellular superoxide dismutase [Cu-Zn]	SOD3		NaN	NaN		NaN	NaN	NaN	NaN	NaN	NaN	1	0	0	0	0	0	0	1	1	6.7	25.851	240	1.9158	2563500	1	sp|P08294|SODE_HUMAN Extracellular superoxide dismutase [Cu-Zn] OS=Homo sapiens OX=9606 GN=SOD3 PE=1 SV=2
2147	Q9Y5B9	FACT complex subunit SPT16	SUPT16H		NaN	NaN		NaN	20.1993	NaN	NaN	NaN	NaN	1	0	1	0	0	0	0	1	1	1.1	119.91	1047	1.2561	3898200	3	sp|Q9Y5B9|SP16H_HUMAN FACT complex subunit SPT16 OS=Homo sapiens OX=9606 GN=SUPT16H PE=1 SV=1
1254	Q08945	FACT complex subunit SSRP1	SSRP1		NaN	NaN		NaN	21.4917	NaN	NaN	NaN	NaN	1	1	1	0	0	0	1	1	1	1.6	81.074	709	1.0424	14725000	1	sp|Q08945|SSRP1_HUMAN FACT complex subunit SSRP1 OS=Homo sapiens OX=9606 GN=SSRP1 PE=1 SV=1
944	P51648;P51648-2;P48448;P43353-2;P30838;P43353	Fatty aldehyde dehydrogenase;Aldehyde dehydrogenase family 3 member B2;Aldehyde dehydrogenase family 3 member B1;Aldehyde dehydrogenase, dimeric NADP-preferring	ALDH3A2;ALDH3B2;ALDH3B1;ALDH3A1		NaN	NaN		NaN	21.4122	NaN	NaN	NaN	NaN	2	0	2	0	1	1	1	2	6	5.6	54.847	485;508;385;431;453;468	1.4249	9957700	2	sp|P51648|AL3A2_HUMAN Fatty aldehyde dehydrogenase OS=Homo sapiens OX=9606 GN=ALDH3A2 PE=1 SV=1;sp|P51648-2|AL3A2_HUMAN Isoform 2 of Fatty aldehyde dehydrogenase OS=Homo sapiens OX=9606 GN=ALDH3A2;sp|P48448|AL3B2_HUMAN Aldehyde dehydrogenase family 3 membe
1856	Q9BZK7	F-box-like/WD repeat-containing protein TBL1XR1	TBL1XR1		NaN	NaN		NaN	19.8696	NaN	NaN	NaN	NaN	1	0	1	0	0	0	0	1	1	4.5	55.594	514	1.4255	5154700	1	sp|Q9BZK7|TBL1R_HUMAN F-box-like/WD repeat-containing protein TBL1XR1 OS=Homo sapiens OX=9606 GN=TBL1XR1 PE=1 SV=1
644	P22830;P22830-2	Ferrochelatase, mitochondrial	FECH		NaN	NaN		NaN	20.3958	NaN	NaN	NaN	NaN	1	1	1	0	0	0	0	1	2	3.1	47.862	423;429	1.0556	3632000	1	sp|P22830|HEMH_HUMAN Ferrochelatase, mitochondrial OS=Homo sapiens OX=9606 GN=FECH PE=1 SV=2;sp|P22830-2|HEMH_HUMAN Isoform 2 of Ferrochelatase, mitochondrial OS=Homo sapiens OX=9606 GN=FECH
356	P02671-2;P02671	Fibrinogen alpha chain;Fibrinopeptide A;Fibrinogen alpha chain	FGA		NaN	NaN		26.2448	NaN	NaN	NaN	NaN	NaN	21	12	1	1	0	0	1	21	2	30.4	69.756	644;866	323.31	836320000	41	sp|P02671-2|FIBA_HUMAN Isoform 2 of Fibrinogen alpha chain OS=Homo sapiens OX=9606 GN=FGA;sp|P02671|FIBA_HUMAN Fibrinogen alpha chain OS=Homo sapiens OX=9606 GN=FGA PE=1 SV=2
357	P02675;CON__P02676	Fibrinogen beta chain;Fibrinopeptide B;Fibrinogen beta chain	FGB		NaN	NaN		25.3703	NaN	NaN	NaN	NaN	NaN	25	8	0	0	0	0	0	25	2	53.8	55.928	491;495	323.31	679060000	36	sp|P02675|FIBB_HUMAN Fibrinogen beta chain OS=Homo sapiens OX=9606 GN=FGB PE=1 SV=2
358	P02679-2;P02679	Fibrinogen gamma chain	FGG		NaN	NaN		25.9483	NaN	NaN	NaN	NaN	NaN	17	8	0	0	0	0	1	17	2	39.6	49.496	437;453	323.31	889650000	30	sp|P02679-2|FIBG_HUMAN Isoform Gamma-A of Fibrinogen gamma chain OS=Homo sapiens OX=9606 GN=FGG;sp|P02679|FIBG_HUMAN Fibrinogen gamma chain OS=Homo sapiens OX=9606 GN=FGG PE=1 SV=3
1853	Q9BYJ0	Fibroblast growth factor-binding protein 2	FGFBP2		NaN	NaN		NaN	NaN	NaN	NaN	NaN	NaN	2	0	0	0	0	0	0	2	1	8.1	24.581	223	1.653	6412400	0	sp|Q9BYJ0|FGFP2_HUMAN Fibroblast growth factor-binding protein 2 OS=Homo sapiens OX=9606 GN=FGFBP2 PE=1 SV=1
1241	Q06828	Fibromodulin	FMOD		NaN	NaN		NaN	NaN	NaN	NaN	NaN	NaN	2	0	0	0	0	0	0	2	1	6.4	43.178	376	5.7362	18119000	2	sp|Q06828|FMOD_HUMAN Fibromodulin OS=Homo sapiens OX=9606 GN=FMOD PE=1 SV=2
1273	Q12948;O43638;Q99958	Forkhead box protein C1	FOXC1		NaN	NaN		NaN	NaN	NaN	NaN	NaN	NaN	3	0	0	0	0	0	0	3	3	8.3	56.788	553;330;501	7.4386	7684200	4	sp|Q12948|FOXC1_HUMAN Forkhead box protein C1 OS=Homo sapiens OX=9606 GN=FOXC1 PE=1 SV=3
931	P51116;P51114-3;P51114-2;P51114;Q06787-8;Q06787-6;Q06787-2;Q06787-4;Q06787-5;Q06787-9;Q06787-7;Q06787-3;Q06787	Fragile X mental retardation syndrome-related protein 2;Fragile X mental retardation syndrome-related protein 1	FXR2;FXR1		NaN	NaN		NaN	22.9445	NaN	NaN	NaN	NaN	3	2	3	1	1	1	2	3	13	5.6	74.222	673;536;539;621;586;590;594;603;607;611;615;620;632	1.3852	32609000	5	sp|P51116|FXR2_HUMAN Fragile X mental retardation syndrome-related protein 2 OS=Homo sapiens OX=9606 GN=FXR2 PE=1 SV=2;sp|P51114-3|FXR1_HUMAN Isoform 3 of Fragile X mental retardation syndrome-related protein 1 OS=Homo sapiens OX=9606 GN=FXR1;sp|P51114-2|F
1934	Q9NQ88	Fructose-2,6-bisphosphatase TIGAR	TIGAR		NaN	NaN		NaN	20.7416	NaN	NaN	NaN	NaN	1	1	1	0	0	0	0	1	1	6.3	30.062	270	1.8138	5100700	1	sp|Q9NQ88|TIGAR_HUMAN Fructose-2,6-bisphosphatase TIGAR OS=Homo sapiens OX=9606 GN=TIGAR PE=1 SV=1
442	P07954-2;P07954	Fumarate hydratase, mitochondrial	FH		NaN	NaN		NaN	23.2471	23.0807	NaN	NaN	NaN	7	2	6	2	1	1	1	7	2	19.9	50.212	467;510	30.244	48488000	8	sp|P07954-2|FUMH_HUMAN Isoform Cytoplasmic of Fumarate hydratase, mitochondrial OS=Homo sapiens OX=9606 GN=FH;sp|P07954|FUMH_HUMAN Fumarate hydratase, mitochondrial OS=Homo sapiens OX=9606 GN=FH PE=1 SV=3
561	P14635-2;P14635	G2/mitotic-specific cyclin-B1	CCNB1		NaN	NaN		NaN	21.4836	NaN	NaN	NaN	NaN	1	1	1	0	0	0	1	1	2	4.3	44.102	396;433	1.297	9571000	1	sp|P14635-2|CCNB1_HUMAN Isoform 2 of G2/mitotic-specific cyclin-B1 OS=Homo sapiens OX=9606 GN=CCNB1;sp|P14635|CCNB1_HUMAN G2/mitotic-specific cyclin-B1 OS=Homo sapiens OX=9606 GN=CCNB1 PE=1 SV=1
1461	Q3ZCW2	Galectin-related protein	LGALSL		NaN	NaN		NaN	NaN	NaN	NaN	NaN	NaN	4	0	0	0	0	1	0	4	1	25	18.986	172	13.637	51302000	5	sp|Q3ZCW2|LEGL_HUMAN Galectin-related protein OS=Homo sapiens OX=9606 GN=LGALSL PE=1 SV=2
596	P17900	Ganglioside GM2 activator;Ganglioside GM2 activator isoform short	GM2A		NaN	NaN		NaN	NaN	NaN	NaN	NaN	NaN	1	0	1	1	0	0	0	1	1	5.7	20.838	193	2.3153	41232000	3	sp|P17900|SAP3_HUMAN Ganglioside GM2 activator OS=Homo sapiens OX=9606 GN=GM2A PE=1 SV=4
224	O60547-2;O60547	GDP-mannose 4,6 dehydratase	GMDS		NaN	NaN		NaN	22.9611	NaN	NaN	NaN	NaN	2	1	2	0	1	0	1	2	2	7.3	39.053	342;372	1.9625	22140000	2	sp|O60547-2|GMDS_HUMAN Isoform 2 of GDP-mannose 4,6 dehydratase OS=Homo sapiens OX=9606 GN=GMDS;sp|O60547|GMDS_HUMAN GDP-mannose 4,6 dehydratase OS=Homo sapiens OX=9606 GN=GMDS PE=1 SV=1
1023	P57678	Gem-associated protein 4	GEMIN4		NaN	NaN		NaN	NaN	NaN	22.7994	22.6781	NaN	3	0	1	0	2	2	2	3	1	4.2	120.04	1058	2.3441	34205000	4	sp|P57678|GEMI4_HUMAN Gem-associated protein 4 OS=Homo sapiens OX=9606 GN=GEMIN4 PE=1 SV=2
1670	Q8WXD5	Gem-associated protein 6	GEMIN6		NaN	NaN		NaN	NaN	NaN	22.1995	NaN	NaN	2	1	0	1	1	0	1	2	1	15.6	18.824	167	3.796	12570000	3	sp|Q8WXD5|GEMI6_HUMAN Gem-associated protein 6 OS=Homo sapiens OX=9606 GN=GEMIN6 PE=1 SV=1
1168	P78347-2;P78347-4;P78347-3;P78347;P78347-5	General transcription factor II-I	GTF2I		NaN	NaN		NaN	NaN	NaN	NaN	NaN	NaN	3	1	2	0	0	2	0	3	5	4.3	107.97	957;977;978;998;274	1.5338	21410000	4	sp|P78347-2|GTF2I_HUMAN Isoform 2 of General transcription factor II-I OS=Homo sapiens OX=9606 GN=GTF2I;sp|P78347-4|GTF2I_HUMAN Isoform 4 of General transcription factor II-I OS=Homo sapiens OX=9606 GN=GTF2I;sp|P78347-3|GTF2I_HUMAN Isoform 3 of General tra
228	O60763;O60763-2	General vesicular transport factor p115	USO1		NaN	NaN		21.0766	NaN	NaN	NaN	NaN	NaN	2	2	0	0	0	0	1	2	2	2.2	107.89	962;973	0.87773	5904700	2	sp|O60763|USO1_HUMAN General vesicular transport factor p115 OS=Homo sapiens OX=9606 GN=USO1 PE=1 SV=2;sp|O60763-2|USO1_HUMAN Isoform 2 of General vesicular transport factor p115 OS=Homo sapiens OX=9606 GN=USO1
1883	Q9H2C0	Gigaxonin	GAN		NaN	NaN		NaN	NaN	NaN	NaN	NaN	NaN	1	0	0	0	0	0	0	1	1	1.7	67.638	597	0.85487	4185900	1	sp|Q9H2C0|GAN_HUMAN Gigaxonin OS=Homo sapiens OX=9606 GN=GAN PE=1 SV=1
1043	P60983;O60234	Glia maturation factor beta	GMFB		NaN	NaN		NaN	22.3835	NaN	NaN	NaN	NaN	3	2	3	2	1	0	1	3	2	19	16.713	142;142	1.4399	20916000	2	sp|P60983|GMFB_HUMAN Glia maturation factor beta OS=Homo sapiens OX=9606 GN=GMFB PE=1 SV=2
1703	Q92990-2;Q92990	Glomulin	GLMN		NaN	NaN		NaN	NaN	21.8887	NaN	NaN	NaN	1	1	1	1	0	0	0	1	2	2.6	48.166	417;594	1.8724	12292000	0	sp|Q92990-2|GLMN_HUMAN Isoform 2 of Glomulin OS=Homo sapiens OX=9606 GN=GLMN;sp|Q92990|GLMN_HUMAN Glomulin OS=Homo sapiens OX=9606 GN=GLMN PE=1 SV=2
1731	Q96EK6	Glucosamine 6-phosphate N-acetyltransferase	GNPNAT1		NaN	NaN		NaN	NaN	21.0987	NaN	NaN	NaN	1	1	1	1	1	1	1	1	1	6	20.749	184	1.6766	15618000	3	sp|Q96EK6|GNA1_HUMAN Glucosamine 6-phosphate N-acetyltransferase OS=Homo sapiens OX=9606 GN=GNPNAT1 PE=1 SV=1
867	P46926	Glucosamine-6-phosphate isomerase 1	GNPDA1		NaN	NaN		NaN	22.0732	NaN	NaN	NaN	NaN	1	1	1	0	0	0	0	1	1	10.4	32.668	289	33.875	12087000	2	sp|P46926|GNPI1_HUMAN Glucosamine-6-phosphate isomerase 1 OS=Homo sapiens OX=9606 GN=GNPDA1 PE=1 SV=1
516	P11413;P11413-2;P11413-3	Glucose-6-phosphate 1-dehydrogenase	G6PD		NaN	NaN		23.9725	23.4406	NaN	NaN	NaN	NaN	3	2	3	1	0	0	0	3	3	6.4	59.256	515;561;545	6.6035	42605000	6	sp|P11413|G6PD_HUMAN Glucose-6-phosphate 1-dehydrogenase OS=Homo sapiens OX=9606 GN=G6PD PE=1 SV=4;sp|P11413-2|G6PD_HUMAN Isoform Long of Glucose-6-phosphate 1-dehydrogenase OS=Homo sapiens OX=9606 GN=G6PD;sp|P11413-3|G6PD_HUMAN Isoform 3 of Glucose-6-phos
372	P04062-4;P04062-2;P04062;P04062-5;P04062-3	Glucosylceramidase	GBA		NaN	NaN		NaN	NaN	NaN	NaN	NaN	NaN	3	0	0	0	0	0	0	3	5	7.1	50.316	449;516;536;487;263	84.125	19643000	3	sp|P04062-4|GLCM_HUMAN Isoform 4 of Lysosomal acid glucosylceramidase OS=Homo sapiens OX=9606 GN=GBA;sp|P04062-2|GLCM_HUMAN Isoform Short of Lysosomal acid glucosylceramidase OS=Homo sapiens OX=9606 GN=GBA;sp|P04062|GLCM_HUMAN Lysosomal acid glucosylcerami
882	P48506	Glutamate--cysteine ligase catalytic subunit	GCLC		NaN	NaN		NaN	20.24	NaN	NaN	NaN	NaN	1	1	1	0	0	0	0	1	1	2.2	72.765	637	1.5936	3171000	1	sp|P48506|GSH1_HUMAN Glutamate--cysteine ligase catalytic subunit OS=Homo sapiens OX=9606 GN=GCLC PE=1 SV=2
883	P48507-2;P48507	Glutamate--cysteine ligase regulatory subunit	GCLM		NaN	NaN		NaN	20.8979	NaN	NaN	NaN	NaN	1	1	1	0	0	0	0	1	2	5.2	28.135	252;274	1.4813	4965900	1	sp|P48507-2|GSH0_HUMAN Isoform 2 of Glutamate--cysteine ligase regulatory subunit OS=Homo sapiens OX=9606 GN=GCLM;sp|P48507|GSH0_HUMAN Glutamate--cysteine ligase regulatory subunit OS=Homo sapiens OX=9606 GN=GCLM PE=1 SV=1
1450	Q2KHR3-2;Q2KHR3	Glutamine and serine-rich protein 1	QSER1		NaN	NaN		NaN	NaN	NaN	NaN	NaN	NaN	1	0	0	0	0	0	0	1	2	0.9	168	1529;1735	2.4102	6393300	1	sp|Q2KHR3-2|QSER1_HUMAN Isoform 2 of Glutamine and serine-rich protein 1 OS=Homo sapiens OX=9606 GN=QSER1;sp|Q2KHR3|QSER1_HUMAN Glutamine and serine-rich protein 1 OS=Homo sapiens OX=9606 GN=QSER1 PE=1 SV=3
1443	Q16769;Q16769-2	Glutaminyl-peptide cyclotransferase	QPCT		NaN	NaN		NaN	NaN	NaN	NaN	NaN	NaN	2	0	0	0	1	0	0	2	2	6.9	40.876	361;312	2.9496	35366000	2	sp|Q16769|QPCT_HUMAN Glutaminyl-peptide cyclotransferase OS=Homo sapiens OX=9606 GN=QPCT PE=1 SV=1;sp|Q16769-2|QPCT_HUMAN Isoform 2 of Glutaminyl-peptide cyclotransferase OS=Homo sapiens OX=9606 GN=QPCT
1569	Q86SX6	Glutaredoxin-related protein 5, mitochondrial	GLRX5		NaN	NaN		NaN	22.4236	NaN	NaN	NaN	22.387	1	1	1	0	1	1	1	1	1	10.8	16.628	157	4.0742	25968000	3	sp|Q86SX6|GLRX5_HUMAN Glutaredoxin-related protein 5, mitochondrial OS=Homo sapiens OX=9606 GN=GLRX5 PE=1 SV=2
1701	Q92947	Glutaryl-CoA dehydrogenase, mitochondrial	GCDH		NaN	NaN		NaN	NaN	22.4325	NaN	NaN	NaN	2	1	0	1	0	0	1	2	1	8.2	48.127	438	23.023	27909000	3	sp|Q92947|GCDH_HUMAN Glutaryl-CoA dehydrogenase, mitochondrial OS=Homo sapiens OX=9606 GN=GCDH PE=1 SV=1
626	P21266;P28161-2;P46439;P28161	Glutathione S-transferase Mu 3	GSTM3		NaN	NaN		22.4739	22.504	NaN	NaN	NaN	NaN	3	3	3	2	0	0	0	3	4	15.6	26.559	225;191;218;218	5.4397	19409000	2	sp|P21266|GSTM3_HUMAN Glutathione S-transferase Mu 3 OS=Homo sapiens OX=9606 GN=GSTM3 PE=1 SV=3
886	P48637-2;P48637	Glutathione synthetase	GSS		NaN	NaN		NaN	NaN	NaN	NaN	NaN	NaN	2	2	1	0	0	0	0	2	2	5	40.349	363;474	1.3561	14485000	4	sp|P48637-2|GSHB_HUMAN Isoform 2 of Glutathione synthetase OS=Homo sapiens OX=9606 GN=GSS;sp|P48637|GSHB_HUMAN Glutathione synthetase OS=Homo sapiens OX=9606 GN=GSS PE=1 SV=1
548	P13807-2;P13807	Glycogen [starch] synthase, muscle	GYS1		NaN	NaN		NaN	NaN	NaN	21.8032	NaN	21.8789	2	1	2	1	2	0	2	2	2	3.9	76.482	673;737	3.4566	28132000	9	sp|P13807-2|GYS1_HUMAN Isoform 2 of Glycogen [starch] synthase, muscle OS=Homo sapiens OX=9606 GN=GYS1;sp|P13807|GYS1_HUMAN Glycogen [starch] synthase, muscle OS=Homo sapiens OX=9606 GN=GYS1 PE=1 SV=2
510	P11216	Glycogen phosphorylase, brain form	PYGB		NaN	NaN		21.8929	22.0499	NaN	NaN	NaN	NaN	3	3	3	1	1	0	1	2	1	4.4	96.695	843	4.4502	22902000	2	sp|P11216|PYGB_HUMAN Glycogen phosphorylase, brain form OS=Homo sapiens OX=9606 GN=PYGB PE=1 SV=5
416	P06737-2;P06737	Glycogen phosphorylase, liver form	PYGL		NaN	NaN		NaN	22.4878	NaN	NaN	NaN	NaN	3	2	3	1	1	1	1	2	2	3.6	93.133	813;847	1.6046	19317000	3	sp|P06737-2|PYGL_HUMAN Isoform 2 of Glycogen phosphorylase, liver form OS=Homo sapiens OX=9606 GN=PYGL;sp|P06737|PYGL_HUMAN Glycogen phosphorylase, liver form OS=Homo sapiens OX=9606 GN=PYGL PE=1 SV=4
511	P11217-2;P11217	Glycogen phosphorylase, muscle form	PYGM		NaN	NaN		NaN	NaN	NaN	NaN	NaN	NaN	3	1	1	1	0	0	0	2	2	6	87.316	754;842	12.607	23422000	2	sp|P11217-2|PYGM_HUMAN Isoform 2 of Glycogen phosphorylase, muscle form OS=Homo sapiens OX=9606 GN=PYGM;sp|P11217|PYGM_HUMAN Glycogen phosphorylase, muscle form OS=Homo sapiens OX=9606 GN=PYGM PE=1 SV=6
2024	Q9UBQ7	Glyoxylate reductase/hydroxypyruvate reductase	GRHPR		NaN	NaN		NaN	23.3693	NaN	NaN	22.3681	22.4639	2	1	2	0	0	2	2	2	1	10.4	35.668	328	7.4172	51080000	4	sp|Q9UBQ7|GRHPR_HUMAN Glyoxylate reductase/hydroxypyruvate reductase OS=Homo sapiens OX=9606 GN=GRHPR PE=1 SV=1
1901	Q9H8Y8-2;Q9H8Y8;Q9H8Y8-3	Golgi reassembly-stacking protein 2	GORASP2		NaN	NaN		NaN	19.9765	NaN	NaN	NaN	NaN	1	0	1	0	0	0	0	1	3	4.4	39.768	384;452;464	1.9288	1903800	1	sp|Q9H8Y8-2|GORS2_HUMAN Isoform 2 of Golgi reassembly-stacking protein 2 OS=Homo sapiens OX=9606 GN=GORASP2;sp|Q9H8Y8|GORS2_HUMAN Golgi reassembly-stacking protein 2 OS=Homo sapiens OX=9606 GN=GORASP2 PE=1 SV=3;sp|Q9H8Y8-3|GORS2_HUMAN Isoform 3 of Golgi re
701	P28799-2;P28799	Granulins;Acrogranin;Paragranulin;Granulin-1;Granulin-2;Granulin-3;Granulin-4;Granulin-5;Granulin-6;Granulin-7	GRN		NaN	NaN		NaN	NaN	22.1241	NaN	NaN	NaN	1	1	1	1	0	1	1	1	2	3.7	46.991	438;593	1.1094	40837000	2	sp|P28799-2|GRN_HUMAN Isoform 2 of Progranulin OS=Homo sapiens OX=9606 GN=GRN;sp|P28799|GRN_HUMAN Progranulin OS=Homo sapiens OX=9606 GN=GRN PE=1 SV=2
1265	Q12849-5;Q12849	G-rich sequence factor 1	GRSF1		NaN	NaN		22.1224	22.2627	NaN	NaN	NaN	NaN	3	2	3	0	0	0	0	3	2	11.3	36.613	318;480	9.1543	15274000	3	sp|Q12849-5|GRSF1_HUMAN Isoform 2 of G-rich sequence factor 1 OS=Homo sapiens OX=9606 GN=GRSF1;sp|Q12849|GRSF1_HUMAN G-rich sequence factor 1 OS=Homo sapiens OX=9606 GN=GRSF1 PE=1 SV=3
1463	Q4V328-3;Q4V328-4;Q4V328;Q4V328-2	GRIP1-associated protein 1	GRIPAP1		NaN	NaN		20.6588	NaN	NaN	NaN	NaN	NaN	2	2	1	0	1	1	0	2	4	3.5	68.204	594;810;841;625	0.90695	124250000	2	sp|Q4V328-3|GRAP1_HUMAN Isoform 3 of GRIP1-associated protein 1 OS=Homo sapiens OX=9606 GN=GRIPAP1;sp|Q4V328-4|GRAP1_HUMAN Isoform 4 of GRIP1-associated protein 1 OS=Homo sapiens OX=9606 GN=GRIPAP1;sp|Q4V328|GRAP1_HUMAN GRIP1-associated protein 1 OS=Homo s
1133	P62993;P62993-2	Growth factor receptor-bound protein 2	GRB2		NaN	NaN		23.5452	23.9022	NaN	NaN	NaN	NaN	5	4	5	1	1	0	1	5	2	23	25.206	217;176	2.3558	46792000	5	sp|P62993|GRB2_HUMAN Growth factor receptor-bound protein 2 OS=Homo sapiens OX=9606 GN=GRB2 PE=1 SV=1;sp|P62993-2|GRB2_HUMAN Isoform 2 of Growth factor receptor-bound protein 2 OS=Homo sapiens OX=9606 GN=GRB2
1944	Q9NR31;Q9Y6B6;Q9NR31-2	GTP-binding protein SAR1a;GTP-binding protein SAR1b	SAR1A;SAR1B		NaN	NaN		24.4419	24.3515	NaN	23.3067	NaN	22.833	3	3	3	2	3	2	3	3	3	17.2	22.367	198;198;155	8.37	125010000	5	sp|Q9NR31|SAR1A_HUMAN GTP-binding protein SAR1a OS=Homo sapiens OX=9606 GN=SAR1A PE=1 SV=1;sp|Q9Y6B6|SAR1B_HUMAN GTP-binding protein SAR1b OS=Homo sapiens OX=9606 GN=SAR1B PE=1 SV=1
390	P04899;P04899-4;P04899-6;P04899-3;P04899-5;P04899-2;P63096;P09471-2;P09471;P08754;P63096-2	Guanine nucleotide-binding protein G(i) subunit alpha-2;Guanine nucleotide-binding protein G(i) subunit alpha-1;Guanine nucleotide-binding protein G(o) subunit alpha;Guanine nucleotide-binding protein G(k) subunit alpha	GNAI2;GNAI1;GNAO1;GNAI3		NaN	NaN		21.7983	21.6839	NaN	NaN	NaN	NaN	3	2	3	2	2	1	2	2	11	10.7	40.45	355;366;303;318;339;339;354;354;354;354;302	2.5295	15261000	4	sp|P04899|GNAI2_HUMAN Guanine nucleotide-binding protein G(i) subunit alpha-2 OS=Homo sapiens OX=9606 GN=GNAI2 PE=1 SV=3;sp|P04899-4|GNAI2_HUMAN Isoform sGi2 of Guanine nucleotide-binding protein G(i) subunit alpha-2 OS=Homo sapiens OX=9606 GN=GNAI2;sp|P04
1137	P63092-3;P63092-2;P63092;P63092-4;Q5JWF2-2;Q5JWF2;P11488;P19087;A8MTJ3;P38405;P38405-2	Guanine nucleotide-binding protein G(s) subunit alpha isoforms short;Guanine nucleotide-binding protein G(s) subunit alpha isoforms XLas	GNAS		NaN	NaN		NaN	NaN	NaN	NaN	NaN	21.7468	3	2	2	2	2	2	3	2	11	9.8	44.179	379;380;394;395;1023;1037;350;354;354;381;458	3.2299	29725000	6	sp|P63092-3|GNAS2_HUMAN Isoform 3 of Guanine nucleotide-binding protein G(s) subunit alpha isoforms short OS=Homo sapiens OX=9606 GN=GNAS;sp|P63092-2|GNAS2_HUMAN Isoform Gnas-2 of Guanine nucleotide-binding protein G(s) subunit alpha isoforms short OS=Homo
1122	Q9HAV0;P62879	Guanine nucleotide-binding protein subunit beta-4;Guanine nucleotide-binding protein G(I)/G(S)/G(T) subunit beta-2	GNB4;GNB2		NaN	NaN		NaN	NaN	23.5737	NaN	NaN	NaN	2	2	2	1	1	1	1	1	2	7.1	37.567	340;340	125.87	93583000	8	sp|Q9HAV0|GBB4_HUMAN Guanine nucleotide-binding protein subunit beta-4 OS=Homo sapiens OX=9606 GN=GNB4 PE=1 SV=3;sp|P62879|GBB2_HUMAN Guanine nucleotide-binding protein G(I)/G(S)/G(T) subunit beta-2 OS=Homo sapiens OX=9606 GN=GNB2 PE=1 SV=3
1983	Q9NY12-2;Q9NY12	H/ACA ribonucleoprotein complex subunit 1	GAR1		NaN	NaN		NaN	NaN	NaN	NaN	NaN	NaN	1	0	0	0	0	0	0	1	2	9	20.834	199;217	1.4392	27122000	2	sp|Q9NY12-2|GAR1_HUMAN Isoform 2 of H/ACA ribonucleoprotein complex subunit 1 OS=Homo sapiens OX=9606 GN=GAR1;sp|Q9NY12|GAR1_HUMAN H/ACA ribonucleoprotein complex subunit 1 OS=Homo sapiens OX=9606 GN=GAR1 PE=1 SV=1
339	P00738-2;P00738;P00739;P00739-2	Haptoglobin;Haptoglobin alpha chain;Haptoglobin beta chain	HP		NaN	NaN		NaN	NaN	NaN	NaN	NaN	NaN	6	1	0	1	0	1	0	6	4	22.2	38.451	347;406;348;385	21.304	93828000	7	sp|P00738-2|HPT_HUMAN Isoform 2 of Haptoglobin OS=Homo sapiens OX=9606 GN=HP;sp|P00738|HPT_HUMAN Haptoglobin OS=Homo sapiens OX=9606 GN=HP PE=1 SV=1
1561	Q7Z4Q2	HEAT repeat-containing protein 3	HEATR3		NaN	NaN		NaN	NaN	20.0491	NaN	NaN	NaN	1	1	1	1	1	1	0	1	1	1.9	74.582	680	1.3648	8617900	2	sp|Q7Z4Q2|HEAT3_HUMAN HEAT repeat-containing protein 3 OS=Homo sapiens OX=9606 GN=HEATR3 PE=1 SV=2
1258	Q0VDF9	Heat shock 70 kDa protein 14	HSPA14		NaN	NaN		NaN	20.2236	NaN	NaN	NaN	NaN	2	1	2	0	0	0	0	2	1	3.9	54.794	509	3.8488	3552800	3	sp|Q0VDF9|HSP7E_HUMAN Heat shock 70 kDa protein 14 OS=Homo sapiens OX=9606 GN=HSPA14 PE=1 SV=1
311	O95757	Heat shock 70 kDa protein 4L	HSPA4L		NaN	NaN		22.9622	23.6545	NaN	NaN	22.3136	NaN	8	7	7	1	1	3	3	6	1	11.4	94.511	839	5.5507	42763000	7	sp|O95757|HS74L_HUMAN Heat shock 70 kDa protein 4L OS=Homo sapiens OX=9606 GN=HSPA4L PE=1 SV=3
989	P54652	Heat shock-related 70 kDa protein 2	HSPA2		NaN	NaN		NaN	NaN	NaN	NaN	NaN	NaN	14	12	11	11	12	12	13	2	1	18.8	70.02	639	2.2343	34677000	6	sp|P54652|HSP72_HUMAN Heat shock-related 70 kDa protein 2 OS=Homo sapiens OX=9606 GN=HSPA2 PE=1 SV=1
728	P30519	Heme oxygenase 2	HMOX2		NaN	NaN		NaN	NaN	20.6576	NaN	NaN	NaN	1	1	1	1	0	1	1	1	1	5.1	36.032	316	2.3844	11389000	3	sp|P30519|HMOX2_HUMAN Heme oxygenase 2 OS=Homo sapiens OX=9606 GN=HMOX2 PE=1 SV=2
2157	Q9Y5Z4-2;Q9Y5Z4	Heme-binding protein 2	HEBP2		NaN	NaN		NaN	22.8006	NaN	NaN	NaN	NaN	2	2	2	1	1	0	1	2	2	12.5	20.859	184;205	14.721	30513000	6	sp|Q9Y5Z4-2|HEBP2_HUMAN Isoform 2 of Heme-binding protein 2 OS=Homo sapiens OX=9606 GN=HEBP2;sp|Q9Y5Z4|HEBP2_HUMAN Heme-binding protein 2 OS=Homo sapiens OX=9606 GN=HEBP2 PE=1 SV=1
366	P02790	Hemopexin	HPX		NaN	NaN		NaN	NaN	NaN	NaN	NaN	NaN	5	0	0	0	0	0	0	5	1	14.1	51.676	462	68.792	55253000	5	sp|P02790|HEMO_HUMAN Hemopexin OS=Homo sapiens OX=9606 GN=HPX PE=1 SV=2
1562	Q7Z4V5-2;Q7Z4V5;Q7Z4V5-4;Q7Z4V5-3	Hepatoma-derived growth factor-related protein 2	HDGFRP2		NaN	NaN		NaN	21.4463	NaN	NaN	NaN	NaN	1	1	1	0	0	0	0	1	4	1.9	74.229	670;671;675;676	1.1189	8989200	1	sp|Q7Z4V5-2|HDGR2_HUMAN Isoform 2 of Hepatoma-derived growth factor-related protein 2 OS=Homo sapiens OX=9606 GN=HDGFL2;sp|Q7Z4V5|HDGR2_HUMAN Hepatoma-derived growth factor-related protein 2 OS=Homo sapiens OX=9606 GN=HDGFL2 PE=1 SV=1;sp|Q7Z4V5-4|HDGR2_HUM
952	P51991	Heterogeneous nuclear ribonucleoprotein A3	HNRNPA3		NaN	NaN		23.1896	23.0483	NaN	NaN	NaN	NaN	13	12	11	10	7	8	10	1	1	33.6	39.594	378	104.07	48149000	4	sp|P51991|ROA3_HUMAN Heterogeneous nuclear ribonucleoprotein A3 OS=Homo sapiens OX=9606 GN=HNRNPA3 PE=1 SV=2
1009	P55795	Heterogeneous nuclear ribonucleoprotein H2	HNRNPH2		NaN	NaN		NaN	NaN	NaN	NaN	NaN	NaN	6	4	5	4	3	3	3	2	1	19.6	49.263	449	2.4111	6029800	2	sp|P55795|HNRH2_HUMAN Heterogeneous nuclear ribonucleoprotein H2 OS=Homo sapiens OX=9606 GN=HNRNPH2 PE=1 SV=1
440	P07910-2;P07910-4	Heterogeneous nuclear ribonucleoproteins C1/C2	HNRNPC		NaN	NaN		NaN	NaN	22.6435	NaN	NaN	NaN	15	12	11	12	9	9	11	1	2	44	32.337	293;250	176.66	37084000	4	sp|P07910-2|HNRPC_HUMAN Isoform C1 of Heterogeneous nuclear ribonucleoproteins C1/C2 OS=Homo sapiens OX=9606 GN=HNRNPC;sp|P07910-4|HNRPC_HUMAN Isoform 4 of Heterogeneous nuclear ribonucleoproteins C1/C2 OS=Homo sapiens OX=9606 GN=HNRNPC
439	P07910;P07910-3;O60812;B2RXH8;P0DMR1;B7ZW38	Heterogeneous nuclear ribonucleoproteins C1/C2;Heterogeneous nuclear ribonucleoprotein C-like 1;Heterogeneous nuclear ribonucleoprotein C-like 2;Heterogeneous nuclear ribonucleoprotein C-like 4;Heterogeneous nuclear ribonucleoprotein C-like 3	HNRNPC;HNRNPCL1;HNRNPCL2;HNRNPCL4;HNRNPCL3		NaN	NaN		NaN	NaN	NaN	NaN	NaN	NaN	15	11	11	11	9	9	11	1	6	46.4	33.67	306;226;293;293;293;293	10.523	6613400	1	sp|P07910|HNRPC_HUMAN Heterogeneous nuclear ribonucleoproteins C1/C2 OS=Homo sapiens OX=9606 GN=HNRNPC PE=1 SV=4;sp|P07910-3|HNRPC_HUMAN Isoform 3 of Heterogeneous nuclear ribonucleoproteins C1/C2 OS=Homo sapiens OX=9606 GN=HNRNPC;sp|O60812|HNRC1_HUMAN Het
612	P19367-4;P19367-2;P19367;P19367-3	Hexokinase-1	HK1		NaN	NaN		22.6562	22.6658	NaN	NaN	NaN	NaN	4	3	4	0	0	0	0	4	4	5.1	101.08	905;916;917;921	6.5995	20480000	4	sp|P19367-4|HXK1_HUMAN Isoform 4 of Hexokinase-1 OS=Homo sapiens OX=9606 GN=HK1;sp|P19367-2|HXK1_HUMAN Isoform 2 of Hexokinase-1 OS=Homo sapiens OX=9606 GN=HK1;sp|P19367|HXK1_HUMAN Hexokinase-1 OS=Homo sapiens OX=9606 GN=HK1 PE=1 SV=3;sp|P19367-3|HXK1_HUMA
2102	Q9Y241	HIG1 domain family member 1A, mitochondrial	HIGD1A		NaN	NaN		NaN	NaN	NaN	NaN	NaN	21.5014	1	0	0	0	1	1	1	1	1	19.4	10.143	93	6.306	22418000	8	sp|Q9Y241|HIG1A_HUMAN HIG1 domain family member 1A, mitochondrial OS=Homo sapiens OX=9606 GN=HIGD1A PE=1 SV=1
530	Q92637-3;Q92637;P12314	High affinity immunoglobulin gamma Fc receptor IB;High affinity immunoglobulin gamma Fc receptor I	FCGR1B;FCGR1A		NaN	NaN		NaN	NaN	NaN	NaN	NaN	NaN	1	0	0	0	0	0	0	1	3	3.7	22.135	188;280;374	1.821	25283000	1	sp|Q92637-3|FCGRB_HUMAN Isoform 3 of High affinity immunoglobulin gamma Fc receptor IB OS=Homo sapiens OX=9606 GN=FCGR1B;sp|Q92637|FCGRB_HUMAN High affinity immunoglobulin gamma Fc receptor IB OS=Homo sapiens OX=9606 GN=FCGR1B PE=2 SV=1;sp|P12314|FCGR1_HUM
400	Q15651-2;P05204;Q15651	High mobility group nucleosome-binding domain-containing protein 3;Non-histone chromosomal protein HMG-17	HMGN3;HMGN2		NaN	NaN		NaN	NaN	20.8405	NaN	NaN	NaN	1	1	1	1	0	1	1	1	3	16.9	8.3774	77;90;99	2.1114	33580000	4	sp|Q15651-2|HMGN3_HUMAN Isoform 2 of High mobility group nucleosome-binding domain-containing protein 3 OS=Homo sapiens OX=9606 GN=HMGN3;sp|P05204|HMGN2_HUMAN Non-histone chromosomal protein HMG-17 OS=Homo sapiens OX=9606 GN=HMGN2 PE=1 SV=3;sp|Q15651|HMGN3
166	O15347	High mobility group protein B3	HMGB3		NaN	NaN		NaN	22.5874	NaN	NaN	NaN	NaN	2	2	2	1	1	1	1	2	1	7.5	22.98	200	2.4751	34521000	3	sp|O15347|HMGB3_HUMAN High mobility group protein B3 OS=Homo sapiens OX=9606 GN=HMGB3 PE=1 SV=4
590	P17096-2	High mobility group protein HMG-I/HMG-Y	HMGA1		NaN	NaN		NaN	NaN	NaN	NaN	NaN	NaN	2	0	1	0	0	0	0	2	1	14.6	10.679	96	5.4001	24006000	5	sp|P17096-2|HMGA1_HUMAN Isoform HMG-Y of High mobility group protein HMG-I/HMG-Y OS=Homo sapiens OX=9606 GN=HMGA1
831	P42357-2;P42357;P42357-3	Histidine ammonia-lyase	HAL		NaN	NaN		23.2258	NaN	NaN	NaN	NaN	NaN	9	2	0	0	0	1	0	9	3	16.4	64.887	591;657;449	15.28	120280000	12	sp|P42357-2|HUTH_HUMAN Isoform 2 of Histidine ammonia-lyase OS=Homo sapiens OX=9606 GN=HAL;sp|P42357|HUTH_HUMAN Histidine ammonia-lyase OS=Homo sapiens OX=9606 GN=HAL PE=1 SV=1
1843	Q9BX68	Histidine triad nucleotide-binding protein 2, mitochondrial	HINT2		NaN	NaN		NaN	22.8233	NaN	NaN	NaN	NaN	2	1	2	0	1	1	1	2	1	22.7	17.162	163	18.065	29217000	4	sp|Q9BX68|HINT2_HUMAN Histidine triad nucleotide-binding protein 2, mitochondrial OS=Homo sapiens OX=9606 GN=HINT2 PE=1 SV=1
144	O14929-2;O14929	Histone acetyltransferase type B catalytic subunit	HAT1		NaN	NaN		NaN	24.389	NaN	NaN	NaN	NaN	3	1	3	1	1	0	1	3	2	16.2	39.786	334;419	33.399	62854000	4	sp|O14929-2|HAT1_HUMAN Isoform B of Histone acetyltransferase type B catalytic subunit OS=Homo sapiens OX=9606 GN=HAT1;sp|O14929|HAT1_HUMAN Histone acetyltransferase type B catalytic subunit OS=Homo sapiens OX=9606 GN=HAT1 PE=1 SV=1
425	P07305-2;P07305	Histone H1.0;Histone H1.0, N-terminally processed	H1F0		NaN	NaN		NaN	NaN	NaN	NaN	NaN	NaN	1	0	0	0	0	0	0	1	2	7.3	19.167	177;194	1.1919	4046700	3	sp|P07305-2|H10_HUMAN Isoform 2 of Histone H1.0 OS=Homo sapiens OX=9606 GN=H1F0;sp|P07305|H10_HUMAN Histone H1.0 OS=Homo sapiens OX=9606 GN=H1F0 PE=1 SV=3
421	Q16778;P33778;P23527;P06899;Q8N257;Q6DRA6;Q6DN03	Histone H2B type 2-E;Histone H2B type 1-B;Histone H2B type 1-O;Histone H2B type 1-J;Histone H2B type 3-B	HIST2H2BE;HIST1H2BB;HIST1H2BO;HIST1H2BJ;HIST3H2BB		NaN	NaN		24.2187	24.455	NaN	NaN	NaN	NaN	8	7	6	5	6	6	6	2	7	50	13.92	126;126;126;126;126;164;193	2.3445	132790000	9	sp|Q16778|H2B2E_HUMAN Histone H2B type 2-E OS=Homo sapiens OX=9606 GN=HIST2H2BE PE=1 SV=3;sp|P33778|H2B1B_HUMAN Histone H2B type 1-B OS=Homo sapiens OX=9606 GN=HIST1H2BB PE=1 SV=2;sp|P23527|H2B1O_HUMAN Histone H2B type 1-O OS=Homo sapiens OX=9606 GN=HIST1H
240	Q9UPP1-5;Q9UPP1-4;Q9UPP1-3;Q9UPP1-2;Q9UPP1;O75151	Histone lysine demethylase PHF8;Lysine-specific demethylase PHF2	PHF8;PHF2		NaN	NaN		NaN	NaN	19.2538	NaN	NaN	NaN	1	0	0	1	0	0	0	1	6	1.6	98.289	878;948;959;1024;1060;1096	0.84844	7154600	1	sp|Q9UPP1-5|PHF8_HUMAN Isoform 5 of Histone lysine demethylase PHF8 OS=Homo sapiens OX=9606 GN=PHF8;sp|Q9UPP1-4|PHF8_HUMAN Isoform 4 of Histone lysine demethylase PHF8 OS=Homo sapiens OX=9606 GN=PHF8;sp|Q9UPP1-3|PHF8_HUMAN Isoform 3 of Histone lysine demet
1584	Q86X55-1;Q86X55;Q86X55-2	Histone-arginine methyltransferase CARM1	CARM1		NaN	NaN		NaN	22.5815	21.7096	NaN	NaN	NaN	3	3	2	2	1	1	1	3	3	6.5	63.459	585;608;384	6.183	31242000	3	sp|Q86X55-1|CARM1_HUMAN Isoform 1 of Histone-arginine methyltransferase CARM1 OS=Homo sapiens OX=9606 GN=CARM1;sp|Q86X55|CARM1_HUMAN Histone-arginine methyltransferase CARM1 OS=Homo sapiens OX=9606 GN=CARM1 PE=1 SV=3;sp|Q86X55-2|CARM1_HUMAN Isoform 2 of Hi
326	O96028-3;O96028-5;O96028;O96028-6	Histone-lysine N-methyltransferase NSD2	WHSC1		NaN	NaN		NaN	NaN	NaN	NaN	NaN	NaN	3	1	1	1	1	1	1	3	4	6	71.409	647;629;1365;484	1.6435	35379000	3	sp|O96028-3|NSD2_HUMAN Isoform 3 of Histone-lysine N-methyltransferase NSD2 OS=Homo sapiens OX=9606 GN=NSD2;sp|O96028-5|NSD2_HUMAN Isoform 5 of Histone-lysine N-methyltransferase NSD2 OS=Homo sapiens OX=9606 GN=NSD2;sp|O96028|NSD2_HUMAN Histone-lysine N-me
740	P31271	Homeobox protein Hox-A13	HOXA13		NaN	NaN		NaN	NaN	NaN	NaN	NaN	NaN	1	0	0	0	0	0	0	1	1	4.4	39.726	388	1.551	696200	1	sp|P31271|HXA13_HUMAN Homeobox protein Hox-A13 OS=Homo sapiens OX=9606 GN=HOXA13 PE=1 SV=3
1996	Q9NZL4;Q9NZL4-3;Q9NZL4-2	Hsp70-binding protein 1	HSPBP1		NaN	NaN		23.3005	22.6118	NaN	NaN	NaN	22.9839	3	3	3	1	1	2	3	3	3	10	39.302	359;402;256	4.9984	51239000	7	sp|Q9NZL4|HPBP1_HUMAN Hsp70-binding protein 1 OS=Homo sapiens OX=9606 GN=HSPBP1 PE=1 SV=2;sp|Q9NZL4-3|HPBP1_HUMAN Isoform 3 of Hsp70-binding protein 1 OS=Homo sapiens OX=9606 GN=HSPBP1;sp|Q9NZL4-2|HPBP1_HUMAN Isoform 2 of Hsp70-binding protein 1 OS=Homo sa
1975	Q9NX55	Huntingtin-interacting protein K	HYPK		NaN	NaN		NaN	21.7333	NaN	NaN	NaN	NaN	1	1	1	0	0	0	0	1	1	11.6	14.665	129	10.123	8758800	2	sp|Q9NX55|HYPK_HUMAN Huntingtin-interacting protein K OS=Homo sapiens OX=9606 GN=HYPK PE=1 SV=2
1445	Q16836;Q16836-3;Q16836-2	Hydroxyacyl-coenzyme A dehydrogenase, mitochondrial	HADH		NaN	NaN		23.6081	23.7041	NaN	NaN	NaN	NaN	3	2	3	1	1	0	1	3	3	13.7	34.293	314;331;390	4.4861	52333000	3	sp|Q16836|HCDH_HUMAN Hydroxyacyl-coenzyme A dehydrogenase, mitochondrial OS=Homo sapiens OX=9606 GN=HADH PE=1 SV=3;sp|Q16836-3|HCDH_HUMAN Isoform 3 of Hydroxyacyl-coenzyme A dehydrogenase, mitochondrial OS=Homo sapiens OX=9606 GN=HADH;sp|Q16836-2|HCDH_HUMA
1207	Q01581;P54868-3;P54868-2;P54868	Hydroxymethylglutaryl-CoA synthase, cytoplasmic	HMGCS1		NaN	NaN		22.4806	22.6203	NaN	NaN	NaN	NaN	3	3	3	1	0	0	0	3	4	9.8	57.293	520;453;466;508	8.6517	18906000	4	sp|Q01581|HMCS1_HUMAN Hydroxymethylglutaryl-CoA synthase, cytoplasmic OS=Homo sapiens OX=9606 GN=HMGCS1 PE=1 SV=2
637	P22304;P22304-3;P22304-2	Iduronate 2-sulfatase;Iduronate 2-sulfatase 42 kDa chain;Iduronate 2-sulfatase 14 kDa chain	IDS		NaN	NaN		NaN	NaN	NaN	NaN	NaN	NaN	2	0	0	0	0	0	0	2	3	9.3	61.872	550;312;343	2.2688	5687400	2	sp|P22304|IDS_HUMAN Iduronate 2-sulfatase OS=Homo sapiens OX=9606 GN=IDS PE=1 SV=1;sp|P22304-3|IDS_HUMAN Isoform 3 of Iduronate 2-sulfatase OS=Homo sapiens OX=9606 GN=IDS;sp|P22304-2|IDS_HUMAN Isoform 2 of Iduronate 2-sulfatase OS=Homo sapiens OX=9606 GN=I
350	P01859	Ig gamma-2 chain C region	IGHG2		NaN	NaN		NaN	NaN	NaN	NaN	NaN	NaN	7	1	2	1	1	2	0	3	1	28.2	35.9	326	33.003	40074000	4	sp|P01859|IGHG2_HUMAN Immunoglobulin heavy constant gamma 2 OS=Homo sapiens OX=9606 GN=IGHG2 PE=1 SV=2
1	A0A0B4J1Y9;P0DP03;P0DP02;A0A0J9YX35;A0A0C4DH32;A0A0B4J1X5;A0A0B4J1V1;P0DP04;A0A0B4J1X8;A0A075B6Q5;A0A0B4J1V6;A0A0B4J1V0;A0A0A0MS15;P01767;P01766;P01780;P01772;P01768;P01764;P01763;P01762;P01782	Ig heavy chain V-III region BUT;Ig heavy chain V-III region BRO;Ig heavy chain V-III region JON;Ig heavy chain V-III region KOL;Ig heavy chain V-III region CAM;Ig heavy chain V-III region 23;Ig heavy chain V-III region WEA;Ig heavy chain V-III region TRO;Ig heavy chain V-III region DOB	IGHV3-72;IGHV3-20;IGHV3-74;IGHV3-21;IGHV3-43;IGHV3-64;IGHV3-73;IGHV3-15;IGHV3-49;IGHV3-23		NaN	NaN		NaN	NaN	22.5888	NaN	NaN	NaN	2	1	2	2	2	2	1	1	22	15.1	13.203	119;117;117;117;117;117;117;118;118;118;119;119;119;116;116;117;117;117;117;117;117;118	2.5682	130420000	6	sp|A0A0B4J1Y9|HV372_HUMAN Immunoglobulin heavy variable 3-72 OS=Homo sapiens OX=9606 GN=IGHV3-72 PE=3 SV=1;sp|P0DP03|HV335_HUMAN Immunoglobulin heavy variable 3-30-5 OS=Homo sapiens OX=9606 GN=IGHV3-30-5 PE=3 SV=1;sp|P0DP02|HVC33_HUMAN Immunoglobulin heavy
348	P01834	Ig kappa chain C region	IGKC		NaN	NaN		NaN	NaN	NaN	NaN	NaN	NaN	6	0	0	0	0	1	0	6	1	81.3	11.765	107	323.31	366500000	18	sp|P01834|IGKC_HUMAN Immunoglobulin kappa constant OS=Homo sapiens OX=9606 GN=IGKC PE=1 SV=2
3	A0A0C4DH25;P01619	Ig kappa chain V-III region B6	IGKV3D-20		NaN	NaN		NaN	NaN	21.7668	NaN	NaN	NaN	1	0	0	1	0	0	1	1	2	19.8	12.515	116;116	12.162	17408000	1	sp|A0A0C4DH25|KVD20_HUMAN Immunoglobulin kappa variable 3D-20 OS=Homo sapiens OX=9606 GN=IGKV3D-20 PE=3 SV=1;sp|P01619|KV320_HUMAN Immunoglobulin kappa variable 3-20 OS=Homo sapiens OX=9606 GN=IGKV3-20 PE=1 SV=2
5	A0A0C4DH55;P01624	Ig kappa chain V-III region POM	IGKV3D-7		NaN	NaN		NaN	NaN	NaN	NaN	NaN	NaN	1	0	0	0	0	0	0	1	2	7.6	13.148	119;115	0.8436	4592800	1	sp|A0A0C4DH55|KVD07_HUMAN Immunoglobulin kappa variable 3D-7 OS=Homo sapiens OX=9606 GN=IGKV3D-7 PE=3 SV=5;sp|P01624|KV315_HUMAN Immunoglobulin kappa variable 3-15 OS=Homo sapiens OX=9606 GN=IGKV3-15 PE=1 SV=2
483	P0DOY3;P0DOY2;P0CF74;A0M8Q6;P0CG04;B9A064	Ig lambda-6 chain C region;Ig lambda-7 chain C region;Ig lambda-1 chain C regions;Immunoglobulin lambda-like polypeptide 5	IGLC6;IGLC7;IGLC1;IGLL5		NaN	NaN		21.5999	NaN	NaN	NaN	NaN	NaN	3	2	1	1	0	0	0	3	6	46.2	11.265	106;106;106;106;106;214	159.79	87001000	5	sp|P0DOY3|IGLC3_HUMAN Immunoglobulin lambda constant 3 OS=Homo sapiens OX=9606 GN=IGLC3 PE=1 SV=1;sp|P0DOY2|IGLC2_HUMAN Immunoglobulin lambda constant 2 OS=Homo sapiens OX=9606 GN=IGLC2 PE=1 SV=1;sp|P0CF74|IGLC6_HUMAN Immunoglobulin lambda constant 6 OS=Ho
351	P01871;P01871-2	Ig mu chain C region	IGHM		NaN	NaN		NaN	NaN	NaN	NaN	NaN	NaN	5	0	0	0	0	0	0	5	2	11.9	49.439	453;474	9.2388	39222000	7	sp|P01871|IGHM_HUMAN Immunoglobulin heavy constant mu OS=Homo sapiens OX=9606 GN=IGHM PE=1 SV=4;sp|P01871-2|IGHM_HUMAN Isoform 2 of Immunoglobulin heavy constant mu OS=Homo sapiens OX=9606 GN=IGHM
1675	Q8WZA9	Immunity-related GTPase family Q protein	IRGQ		NaN	NaN		NaN	22.7376	NaN	NaN	NaN	NaN	2	0	2	0	0	0	0	2	1	6.7	62.717	623	6.8	12906000	2	sp|Q8WZA9|IRGQ_HUMAN Immunity-related GTPase family Q protein OS=Homo sapiens OX=9606 GN=IRGQ PE=1 SV=1
118	O00505;O00629	Importin subunit alpha-4;Importin subunit alpha-3	KPNA3;KPNA4		NaN	NaN		NaN	22.0811	NaN	NaN	NaN	NaN	2	1	2	0	0	0	0	2	2	3.6	57.81	521;521	1.6562	9554000	2	sp|O00505|IMA4_HUMAN Importin subunit alpha-4 OS=Homo sapiens OX=9606 GN=KPNA3 PE=1 SV=2;sp|O00629|IMA3_HUMAN Importin subunit alpha-3 OS=Homo sapiens OX=9606 GN=KPNA4 PE=1 SV=1
1292	Q13308-5;Q13308-3;Q13308-4;Q13308-2;Q13308;Q13308-6	Inactive tyrosine-protein kinase 7	PTK7		NaN	NaN		NaN	20.0908	NaN	NaN	NaN	NaN	1	1	1	0	0	0	1	1	6	1.5	89.763	816;940;1014;1030;1070;1078	1.5525	4980200	1	sp|Q13308-5|PTK7_HUMAN Isoform 5 of Inactive tyrosine-protein kinase 7 OS=Homo sapiens OX=9606 GN=PTK7;sp|Q13308-3|PTK7_HUMAN Isoform 3 of Inactive tyrosine-protein kinase 7 OS=Homo sapiens OX=9606 GN=PTK7;sp|Q13308-4|PTK7_HUMAN Isoform 4 of Inactive tyros
1849	Q9BY32;Q9BY32-3	Inosine triphosphate pyrophosphatase	ITPA		NaN	NaN		NaN	23.0728	NaN	NaN	NaN	NaN	2	1	2	0	1	0	0	2	2	15.5	21.445	194;153	1.2548	25539000	2	sp|Q9BY32|ITPA_HUMAN Inosine triphosphate pyrophosphatase OS=Homo sapiens OX=9606 GN=ITPA PE=1 SV=2;sp|Q9BY32-3|ITPA_HUMAN Isoform 3 of Inosine triphosphate pyrophosphatase OS=Homo sapiens OX=9606 GN=ITPA
1357	Q14571	Inositol 1,4,5-trisphosphate receptor type 2	ITPR2		NaN	NaN		NaN	NaN	NaN	NaN	NaN	NaN	1	0	0	0	0	1	1	1	1	0.5	308.06	2701	1.0403	100880000	4	sp|Q14571|ITPR2_HUMAN Inositol 1,4,5-trisphosphate receptor type 2 OS=Homo sapiens OX=9606 GN=ITPR2 PE=1 SV=2
133	O14732-2;O14732	Inositol monophosphatase 2	IMPA2		NaN	NaN		NaN	NaN	NaN	NaN	NaN	NaN	2	0	0	0	0	0	0	2	2	8.4	28.511	261;288	3.128	8280800	2	sp|O14732-2|IMPA2_HUMAN Isoform 2 of Inositol monophosphatase 2 OS=Homo sapiens OX=9606 GN=IMPA2;sp|O14732|IMPA2_HUMAN Inositol monophosphatase 2 OS=Homo sapiens OX=9606 GN=IMPA2 PE=1 SV=1
113	O00425	Insulin-like growth factor 2 mRNA-binding protein 3	IGF2BP3		NaN	NaN		22.7093	23.1932	NaN	NaN	NaN	NaN	5	4	5	3	2	2	3	3	1	11.1	63.704	579	2.5933	39160000	4	sp|O00425|IF2B3_HUMAN Insulin-like growth factor 2 mRNA-binding protein 3 OS=Homo sapiens OX=9606 GN=IGF2BP3 PE=1 SV=2
1869	Q9H0C8	Integrin-linked kinase-associated serine/threonine phosphatase 2C	ILKAP		NaN	NaN		NaN	22.1021	NaN	NaN	NaN	22.1512	2	1	2	0	1	0	2	2	1	5.9	42.906	392	1.6273	22705000	3	sp|Q9H0C8|ILKAP_HUMAN Integrin-linked kinase-associated serine/threonine phosphatase 2C OS=Homo sapiens OX=9606 GN=ILKAP PE=1 SV=1
1564	Q7Z5L9;Q7Z5L9-2	Interferon regulatory factor 2-binding protein 2	IRF2BP2		NaN	NaN		NaN	21.6563	NaN	NaN	NaN	21.2113	3	1	3	0	1	0	2	3	2	8	61.024	587;571	4.8619	12555000	4	sp|Q7Z5L9|I2BP2_HUMAN Interferon regulatory factor 2-binding protein 2 OS=Homo sapiens OX=9606 GN=IRF2BP2 PE=1 SV=2;sp|Q7Z5L9-2|I2BP2_HUMAN Isoform 2 of Interferon regulatory factor 2-binding protein 2 OS=Homo sapiens OX=9606 GN=IRF2BP2
604	P18510-4;P18510-2;P18510;P18510-3	Interleukin-1 receptor antagonist protein	IL1RN		NaN	NaN		NaN	NaN	NaN	NaN	NaN	NaN	5	0	0	0	0	0	0	5	4	42.7	16.142	143;159;177;180	114.53	192630000	8	sp|P18510-4|IL1RA_HUMAN Isoform 4 of Interleukin-1 receptor antagonist protein OS=Homo sapiens OX=9606 GN=IL1RN;sp|P18510-2|IL1RA_HUMAN Isoform 2 of Interleukin-1 receptor antagonist protein OS=Homo sapiens OX=9606 GN=IL1RN;sp|P18510|IL1RA_HUMAN Interleuki
943	P51617-4;P51617-2;P51617-3;P51617	Interleukin-1 receptor-associated kinase 1	IRAK1		NaN	NaN		NaN	NaN	20.8012	NaN	NaN	NaN	1	1	0	1	0	1	1	1	4	2.8	68.021	633;682;693;712	0.95961	11743000	1	sp|P51617-4|IRAK1_HUMAN Isoform 4 of Interleukin-1 receptor-associated kinase 1 OS=Homo sapiens OX=9606 GN=IRAK1;sp|P51617-2|IRAK1_HUMAN Isoform 2 of Interleukin-1 receptor-associated kinase 1 OS=Homo sapiens OX=9606 GN=IRAK1;sp|P51617-3|IRAK1_HUMAN Isofor
1994	Q9NZH8;Q9NZH8-2	Interleukin-36 gamma	IL36G		NaN	NaN		NaN	NaN	NaN	NaN	NaN	NaN	5	0	0	0	0	0	0	5	2	36.7	18.721	169;134	31.433	166660000	8	sp|Q9NZH8|IL36G_HUMAN Interleukin-36 gamma OS=Homo sapiens OX=9606 GN=IL36G PE=1 SV=1;sp|Q9NZH8-2|IL36G_HUMAN Isoform 2 of Interleukin-36 gamma OS=Homo sapiens OX=9606 GN=IL36G
1993	Q9NZH6-2;Q9NZH6-4;Q9NZH6;Q9NZH6-5;Q9NZH6-3	Interleukin-37	IL37		NaN	NaN		NaN	NaN	NaN	NaN	NaN	NaN	7	0	0	0	0	0	0	7	5	29.7	21.543	192;197;218;157;178	31.978	133620000	11	sp|Q9NZH6-2|IL37_HUMAN Isoform A of Interleukin-37 OS=Homo sapiens OX=9606 GN=IL37;sp|Q9NZH6-4|IL37_HUMAN Isoform D of Interleukin-37 OS=Homo sapiens OX=9606 GN=IL37;sp|Q9NZH6|IL37_HUMAN Interleukin-37 OS=Homo sapiens OX=9606 GN=IL37 PE=1 SV=1;sp|Q9NZH6-5|
1712	Q96AB3-3;Q96AB3;Q96AB3-2	Isochorismatase domain-containing protein 2, mitochondrial	ISOC2		NaN	NaN		NaN	NaN	22.1688	NaN	NaN	NaN	1	0	1	1	1	0	0	1	3	17	14.765	135;205;221	1.3058	12452000	1	sp|Q96AB3-3|ISOC2_HUMAN Isoform 3 of Isochorismatase domain-containing protein 2 OS=Homo sapiens OX=9606 GN=ISOC2;sp|Q96AB3|ISOC2_HUMAN Isochorismatase domain-containing protein 2 OS=Homo sapiens OX=9606 GN=ISOC2 PE=1 SV=1;sp|Q96AB3-2|ISOC2_HUMAN Isoform 2
916	P50213;P50213-2	Isocitrate dehydrogenase [NAD] subunit alpha, mitochondrial	IDH3A		NaN	NaN		NaN	20.7577	NaN	NaN	NaN	NaN	2	1	1	0	0	0	1	2	2	4.6	39.591	366;288	1.3127	7049200	2	sp|P50213|IDH3A_HUMAN Isocitrate dehydrogenase [NAD] subunit alpha, mitochondrial OS=Homo sapiens OX=9606 GN=IDH3A PE=1 SV=1;sp|P50213-2|IDH3A_HUMAN Isoform 2 of Isocitrate dehydrogenase [NAD] subunit alpha, mitochondrial OS=Homo sapiens OX=9606 GN=IDH3A
936	P51553-2;P51553	Isocitrate dehydrogenase [NAD] subunit gamma, mitochondrial	IDH3G		NaN	NaN		NaN	20.5479	NaN	NaN	NaN	NaN	1	1	1	0	0	0	0	1	2	2.6	41.468	380;393	1.0491	4433700	1	sp|P51553-2|IDH3G_HUMAN Isoform 2 of Isocitrate dehydrogenase [NAD] subunit gamma, mitochondrial OS=Homo sapiens OX=9606 GN=IDH3G;sp|P51553|IDH3G_HUMAN Isocitrate dehydrogenase [NAD] subunit gamma, mitochondrial OS=Homo sapiens OX=9606 GN=IDH3G PE=1 SV=1
888	P48735-2;P48735	Isocitrate dehydrogenase [NADP], mitochondrial	IDH2		NaN	NaN		22.6446	22.4766	NaN	NaN	NaN	22.6957	5	2	5	1	0	0	2	4	2	14.2	45.179	400;452	2.9325	28747000	4	sp|P48735-2|IDHP_HUMAN Isoform 2 of Isocitrate dehydrogenase [NADP], mitochondrial OS=Homo sapiens OX=9606 GN=IDH2;sp|P48735|IDHP_HUMAN Isocitrate dehydrogenase [NADP], mitochondrial OS=Homo sapiens OX=9606 GN=IDH2 PE=1 SV=2
178	O43240	Kallikrein-10	KLK10		NaN	NaN		NaN	NaN	NaN	NaN	NaN	NaN	4	0	1	0	0	1	0	4	1	18.5	30.17	276	6.9694	75982000	6	sp|O43240|KLK10_HUMAN Kallikrein-10 OS=Homo sapiens OX=9606 GN=KLK10 PE=1 SV=3
2032	Q9UBX7-1;Q9UBX7-4;Q9UBX7;Q9UBX7-3	Kallikrein-11;Kallikrein-11 inactive chain 1;Kallikrein-11 inactive chain 2	KLK11		NaN	NaN		NaN	NaN	NaN	NaN	NaN	NaN	4	0	0	0	0	0	0	4	4	23.6	27.465	250;275;282;307	27.087	28326000	5	sp|Q9UBX7-1|KLK11_HUMAN Isoform 1 of Kallikrein-11 OS=Homo sapiens OX=9606 GN=KLK11;sp|Q9UBX7-4|KLK11_HUMAN Isoform 4 of Kallikrein-11 OS=Homo sapiens OX=9606 GN=KLK11;sp|Q9UBX7|KLK11_HUMAN Kallikrein-11 OS=Homo sapiens OX=9606 GN=KLK11 PE=1 SV=2;sp|Q9UBX7
2002	Q9P0G3	Kallikrein-14	KLK14		NaN	NaN		NaN	NaN	21.9303	NaN	NaN	NaN	1	1	1	1	1	0	0	1	1	6	29.121	267	2.5421	32227000	1	sp|Q9P0G3|KLK14_HUMAN Kallikrein-14 OS=Homo sapiens OX=9606 GN=KLK14 PE=1 SV=2
2125	Q9Y337	Kallikrein-5	KLK5		NaN	NaN		NaN	NaN	NaN	NaN	NaN	NaN	10	1	1	0	0	0	1	10	1	38.6	32.02	293	83.261	446200000	20	sp|Q9Y337|KLK5_HUMAN Kallikrein-5 OS=Homo sapiens OX=9606 GN=KLK5 PE=1 SV=3
913	P49862;P49862-2	Kallikrein-7	KLK7		NaN	NaN		NaN	NaN	NaN	24.2225	NaN	NaN	15	0	1	1	2	0	0	15	2	59.3	27.524	253;181	207.95	928920000	34	sp|P49862|KLK7_HUMAN Kallikrein-7 OS=Homo sapiens OX=9606 GN=KLK7 PE=1 SV=1;sp|P49862-2|KLK7_HUMAN Isoform 2 of Kallikrein-7 OS=Homo sapiens OX=9606 GN=KLK7
216	O60259;O60259-2;O60259-3	Kallikrein-8	KLK8		NaN	NaN		NaN	NaN	NaN	NaN	NaN	NaN	4	0	0	0	0	0	0	4	3	20.8	28.048	260;305;119	19.128	136040000	5	sp|O60259|KLK8_HUMAN Kallikrein-8 OS=Homo sapiens OX=9606 GN=KLK8 PE=1 SV=1;sp|O60259-2|KLK8_HUMAN Isoform 2 of Kallikrein-8 OS=Homo sapiens OX=9606 GN=KLK8
1730	Q96EK5	KIF1-binding protein	KIAA1279		NaN	NaN		23.3561	23.4929	NaN	NaN	NaN	22.7667	5	5	5	1	1	0	3	5	1	11.4	71.813	621	10.748	49533000	12	sp|Q96EK5|KBP_HUMAN KIF1-binding protein OS=Homo sapiens OX=9606 GN=KIF1BP PE=1 SV=1
1247	Q07866-8;Q07866-2;Q07866-3;Q07866;Q07866-7;Q07866-5;Q07866-10;Q07866-6;Q07866-4;Q07866-9	Kinesin light chain 1	KLC1		NaN	NaN		NaN	20.6185	NaN	NaN	NaN	NaN	3	2	3	0	1	0	1	1	10	6.7	62.825	551;560;564;573;584;616;618;628;637;639	3.5125	4186900	1	sp|Q07866-8|KLC1_HUMAN Isoform S of Kinesin light chain 1 OS=Homo sapiens OX=9606 GN=KLC1;sp|Q07866-2|KLC1_HUMAN Isoform C of Kinesin light chain 1 OS=Homo sapiens OX=9606 GN=KLC1;sp|Q07866-3|KLC1_HUMAN Isoform G of Kinesin light chain 1 OS=Homo sapiens OX
1213	Q02241-3;Q02241-2;Q02241	Kinesin-like protein KIF23	KIF23		NaN	NaN		NaN	NaN	NaN	NaN	NaN	NaN	3	0	0	1	0	0	0	3	3	6.1	77.698	673;856;960	6.6916	10288000	4	sp|Q02241-3|KIF23_HUMAN Isoform 3 of Kinesin-like protein KIF23 OS=Homo sapiens OX=9606 GN=KIF23;sp|Q02241-2|KIF23_HUMAN Isoform 2 of Kinesin-like protein KIF23 OS=Homo sapiens OX=9606 GN=KIF23;sp|Q02241|KIF23_HUMAN Kinesin-like protein KIF23 OS=Homo sapie
1626	Q8NBT2-2;Q8NBT2	Kinetochore protein Spc24	SPC24		NaN	NaN		NaN	21.6425	NaN	NaN	NaN	NaN	1	1	1	0	1	0	1	1	2	13.9	17.315	151;197	3.3551	23436000	2	sp|Q8NBT2-2|SPC24_HUMAN Isoform 2 of Kinetochore protein Spc24 OS=Homo sapiens OX=9606 GN=SPC24;sp|Q8NBT2|SPC24_HUMAN Kinetochore protein Spc24 OS=Homo sapiens OX=9606 GN=SPC24 PE=1 SV=2
1363	Q14678-2;Q14678	KN motif and ankyrin repeat domain-containing protein 1	KANK1		NaN	NaN		NaN	NaN	NaN	NaN	NaN	NaN	2	0	1	1	0	0	0	2	2	3	129.78	1194;1352	8.9678	28093000	3	sp|Q14678-2|KANK1_HUMAN Isoform 2 of KN motif and ankyrin repeat domain-containing protein 1 OS=Homo sapiens OX=9606 GN=KANK1;sp|Q14678|KANK1_HUMAN KN motif and ankyrin repeat domain-containing protein 1 OS=Homo sapiens OX=9606 GN=KANK1 PE=1 SV=3
1845	Q9BXK1	Krueppel-like factor 16	KLF16		NaN	NaN		NaN	NaN	NaN	NaN	NaN	NaN	1	0	0	0	0	0	0	1	1	6.7	25.43	252	0.99176	13422000	3	sp|Q9BXK1|KLF16_HUMAN Krueppel-like factor 16 OS=Homo sapiens OX=9606 GN=KLF16 PE=1 SV=1
1537	Q6YP21-3;Q6YP21	Kynurenine--oxoglutarate transaminase 3	CCBL2		NaN	NaN		NaN	NaN	20.9017	NaN	NaN	NaN	1	1	1	1	0	0	1	1	2	3.1	47.752	420;454	1.6235	7905300	2	sp|Q6YP21-3|KAT3_HUMAN Isoform 3 of Kynurenine--oxoglutarate transaminase 3 OS=Homo sapiens OX=9606 GN=KYAT3;sp|Q6YP21|KAT3_HUMAN Kynurenine--oxoglutarate transaminase 3 OS=Homo sapiens OX=9606 GN=KYAT3 PE=1 SV=1
365	P02788-2;P02788	Lactotransferrin;Lactoferricin-H;Kaliocin-1;Lactoferroxin-A;Lactoferroxin-B;Lactoferroxin-C	LTF		NaN	NaN		NaN	NaN	23.1996	NaN	NaN	NaN	19	0	2	2	1	1	1	18	2	39.6	73.16	666;710	120.15	190630000	24	sp|P02788-2|TRFL_HUMAN Isoform DeltaLf of Lactotransferrin OS=Homo sapiens OX=9606 GN=LTF;sp|P02788|TRFL_HUMAN Lactotransferrin OS=Homo sapiens OX=9606 GN=LTF PE=1 SV=6
503	P11047	Laminin subunit gamma-1	LAMC1		NaN	NaN		NaN	NaN	NaN	NaN	NaN	NaN	1	0	0	0	1	1	1	1	1	1.1	177.6	1609	1.243	0	0	sp|P11047|LAMC1_HUMAN Laminin subunit gamma-1 OS=Homo sapiens OX=9606 GN=LAMC1 PE=1 SV=3
1949	Q9NRN7;Q9NRN7-2	L-aminoadipate-semialdehyde dehydrogenase-phosphopantetheinyl transferase	AASDHPPT		NaN	NaN		22.0823	23.0435	NaN	NaN	NaN	NaN	2	2	2	1	1	0	0	2	2	6.5	35.776	309;138	1.8918	22854000	2	sp|Q9NRN7|ADPPT_HUMAN L-aminoadipate-semialdehyde dehydrogenase-phosphopantetheinyl transferase OS=Homo sapiens OX=9606 GN=AASDHPPT PE=1 SV=2;sp|Q9NRN7-2|ADPPT_HUMAN Isoform 2 of L-aminoadipate-semialdehyde dehydrogenase-phosphopantetheinyl transferase OS=
1208	Q01650	Large neutral amino acids transporter small subunit 1	SLC7A5		NaN	NaN		NaN	21.8651	NaN	NaN	NaN	NaN	3	1	3	1	0	0	0	3	1	6.7	55.01	507	3.798	8765100	3	sp|Q01650|LAT1_HUMAN Large neutral amino acids transporter small subunit 1 OS=Homo sapiens OX=9606 GN=SLC7A5 PE=1 SV=2
857	P46379-2;P46379;P46379-3;P46379-4;P46379-5	Large proline-rich protein BAG6	BAG6		NaN	NaN		NaN	21.0259	NaN	NaN	NaN	NaN	2	1	1	0	1	1	2	2	5	2	118.69	1126;1132;1162;903;1077	2.7198	17856000	3	sp|P46379-2|BAG6_HUMAN Isoform 2 of Large proline-rich protein BAG6 OS=Homo sapiens OX=9606 GN=BAG6;sp|P46379|BAG6_HUMAN Large proline-rich protein BAG6 OS=Homo sapiens OX=9606 GN=BAG6 PE=1 SV=2;sp|P46379-3|BAG6_HUMAN Isoform 3 of Large proline-rich protei
1818	Q9BS40	Latexin	LXN		NaN	NaN		NaN	21.0398	NaN	NaN	NaN	NaN	2	1	2	0	0	0	0	2	1	12.2	25.75	222	3.3901	14920000	6	sp|Q9BS40|LXN_HUMAN Latexin OS=Homo sapiens OX=9606 GN=LXN PE=1 SV=2
292	O95202	LETM1 and EF-hand domain-containing protein 1, mitochondrial	LETM1		NaN	NaN		NaN	20.711	NaN	NaN	NaN	NaN	2	0	2	0	0	0	0	2	1	3.7	83.353	739	1.8675	3167700	2	sp|O95202|LETM1_HUMAN Mitochondrial proton/calcium exchanger protein OS=Homo sapiens OX=9606 GN=LETM1 PE=1 SV=1
1453	Q32MZ4-3;Q32MZ4-2;Q32MZ4;Q32MZ4-4	Leucine-rich repeat flightless-interacting protein 1	LRRFIP1		NaN	NaN		22.3458	NaN	NaN	NaN	NaN	NaN	2	2	0	0	0	0	0	2	4	4.4	82.688	752;784;808;640	1.8091	5487800	2	sp|Q32MZ4-3|LRRF1_HUMAN Isoform 3 of Leucine-rich repeat flightless-interacting protein 1 OS=Homo sapiens OX=9606 GN=LRRFIP1;sp|Q32MZ4-2|LRRF1_HUMAN Isoform 2 of Leucine-rich repeat flightless-interacting protein 1 OS=Homo sapiens OX=9606 GN=LRRFIP1;sp|Q32
1467	Q53EV4-2;Q53EV4	Leucine-rich repeat-containing protein 23	LRRC23		NaN	NaN		NaN	NaN	NaN	NaN	NaN	NaN	2	2	2	1	1	2	2	2	2	7.1	36.08	312;343	1.7188	0	0	sp|Q53EV4-2|LRC23_HUMAN Isoform 2 of Leucine-rich repeat-containing protein 23 OS=Homo sapiens OX=9606 GN=LRRC23;sp|Q53EV4|LRC23_HUMAN Leucine-rich repeat-containing protein 23 OS=Homo sapiens OX=9606 GN=LRRC23 PE=2 SV=2
1905	Q9H9A6	Leucine-rich repeat-containing protein 40	LRRC40		NaN	NaN		NaN	NaN	NaN	NaN	NaN	NaN	1	0	0	0	0	0	0	1	1	3.8	68.249	602	12.691	8350300	1	sp|Q9H9A6|LRC40_HUMAN Leucine-rich repeat-containing protein 40 OS=Homo sapiens OX=9606 GN=LRRC40 PE=1 SV=1
732	P30740-2;P30740	Leukocyte elastase inhibitor	SERPINB1		NaN	NaN		NaN	21.1367	NaN	NaN	NaN	NaN	2	1	2	0	0	0	0	1	2	11	26.073	228;379	1.9526	7100400	1	sp|P30740-2|ILEU_HUMAN Isoform 2 of Leukocyte elastase inhibitor OS=Homo sapiens OX=9606 GN=SERPINB1;sp|P30740|ILEU_HUMAN Leukocyte elastase inhibitor OS=Homo sapiens OX=9606 GN=SERPINB1 PE=1 SV=1
877	P48059;P48059-4;P48059-2;P48059-5;P48059-3	LIM and senescent cell antigen-like-containing domain protein 1	LIMS1		NaN	NaN		NaN	NaN	NaN	NaN	NaN	NaN	1	0	0	0	0	0	0	1	5	3.7	37.251	325;329;337;362;387	1.7995	8828500	1	sp|P48059|LIMS1_HUMAN LIM and senescent cell antigen-like-containing domain protein 1 OS=Homo sapiens OX=9606 GN=LIMS1 PE=1 SV=4;sp|P48059-4|LIMS1_HUMAN Isoform 4 of LIM and senescent cell antigen-like-containing domain protein 1 OS=Homo sapiens OX=9606 GN
2040	Q9UHB6;Q9UHB6-4;Q9UHB6-2;Q9UHB6-5	LIM domain and actin-binding protein 1	LIMA1		NaN	NaN		NaN	21.0111	NaN	NaN	NaN	NaN	3	1	1	1	0	0	0	3	4	4.7	85.225	759;760;599;600	0.97317	5747500	3	sp|Q9UHB6|LIMA1_HUMAN LIM domain and actin-binding protein 1 OS=Homo sapiens OX=9606 GN=LIMA1 PE=1 SV=1;sp|Q9UHB6-4|LIMA1_HUMAN Isoform 4 of LIM domain and actin-binding protein 1 OS=Homo sapiens OX=9606 GN=LIMA1;sp|Q9UHB6-2|LIMA1_HUMAN Isoform Alpha of LI
2111	Q9Y2F5	Little elongation complex subunit 1	ICE1		NaN	NaN		NaN	NaN	NaN	NaN	NaN	NaN	2	0	0	0	0	0	0	2	1	1.7	247.89	2266	1.8682	14045000	2	sp|Q9Y2F5|ICE1_HUMAN Little elongation complex subunit 1 OS=Homo sapiens OX=9606 GN=ICE1 PE=1 SV=5
437	P07864	L-lactate dehydrogenase C chain	LDHC		NaN	NaN		NaN	NaN	NaN	NaN	NaN	NaN	2	1	1	1	1	1	1	1	1	6.3	36.311	332	1.4181	27671000	1	sp|P07864|LDHC_HUMAN L-lactate dehydrogenase C chain OS=Homo sapiens OX=9606 GN=LDHC PE=1 SV=4
308	O95573	Long-chain-fatty-acid--CoA ligase 3	ACSL3		NaN	NaN		NaN	21.5685	NaN	NaN	NaN	NaN	1	1	1	0	1	1	1	1	1	2.6	80.419	720	4.0002	41508000	1	sp|O95573|ACSL3_HUMAN Long-chain-fatty-acid--CoA ligase 3 OS=Homo sapiens OX=9606 GN=ACSL3 PE=1 SV=3
651	P23490	Loricrin	LOR		NaN	NaN		NaN	17.8806	NaN	NaN	NaN	NaN	2	0	1	0	1	2	0	2	1	6.7	25.76	312	1.4387	21633000	4	sp|P23490|LORI_HUMAN Loricrin OS=Homo sapiens OX=9606 GN=LOR PE=1 SV=2
296	O95274	Ly6/PLAUR domain-containing protein 3	LYPD3		NaN	NaN		NaN	NaN	NaN	NaN	NaN	NaN	2	0	0	0	0	0	0	2	1	8.4	35.97	346	4.2136	15160000	2	sp|O95274|LYPD3_HUMAN Ly6/PLAUR domain-containing protein 3 OS=Homo sapiens OX=9606 GN=LYPD3 PE=1 SV=2
321	O95867	Lymphocyte antigen 6 complex locus protein G6c	LY6G6C		NaN	NaN		NaN	NaN	NaN	NaN	NaN	NaN	2	0	0	0	0	0	0	2	1	19.2	13.821	125	5.3306	52663000	3	sp|O95867|LY66C_HUMAN Lymphocyte antigen 6 complex locus protein G6c OS=Homo sapiens OX=9606 GN=LY6G6C PE=1 SV=1
1499	Q5VWZ2-2;Q5VWZ2	Lysophospholipase-like protein 1	LYPLAL1		NaN	NaN		NaN	20.8114	NaN	NaN	NaN	NaN	1	0	1	0	0	0	0	1	2	4.5	24.476	221;237	1.3748	3395900	1	sp|Q5VWZ2-2|LYPL1_HUMAN Isoform 2 of Lysophospholipase-like protein 1 OS=Homo sapiens OX=9606 GN=LYPLAL1;sp|Q5VWZ2|LYPL1_HUMAN Lysophospholipase-like protein 1 OS=Homo sapiens OX=9606 GN=LYPLAL1 PE=1 SV=3
492	P10253	Lysosomal alpha-glucosidase;76 kDa lysosomal alpha-glucosidase;70 kDa lysosomal alpha-glucosidase	GAA		NaN	NaN		NaN	20.4941	NaN	NaN	NaN	NaN	1	1	1	0	0	0	0	1	1	1.3	105.32	952	0.95933	4967800	1	sp|P10253|LYAG_HUMAN Lysosomal alpha-glucosidase OS=Homo sapiens OX=9606 GN=GAA PE=1 SV=4
123	O00754-2;O00754	Lysosomal alpha-mannosidase;Lysosomal alpha-mannosidase A peptide;Lysosomal alpha-mannosidase B peptide;Lysosomal alpha-mannosidase C peptide;Lysosomal alpha-mannosidase D peptide;Lysosomal alpha-mannosidase E peptide	MAN2B1		NaN	NaN		NaN	21.2516	NaN	NaN	NaN	NaN	1	1	1	0	0	0	1	1	2	1.6	113.61	1010;1011	1.1653	10207000	2	sp|O00754-2|MA2B1_HUMAN Isoform 2 of Lysosomal alpha-mannosidase OS=Homo sapiens OX=9606 GN=MAN2B1;sp|O00754|MA2B1_HUMAN Lysosomal alpha-mannosidase OS=Homo sapiens OX=9606 GN=MAN2B1 PE=1 SV=3
497	P10619-2;P10619	Lysosomal protective protein;Lysosomal protective protein 32 kDa chain;Lysosomal protective protein 20 kDa chain	CTSA		NaN	NaN		NaN	NaN	NaN	NaN	NaN	NaN	3	0	0	0	0	0	0	3	2	9.5	52.488	463;480	7.3803	34107000	3	sp|P10619-2|PPGB_HUMAN Isoform 2 of Lysosomal protective protein OS=Homo sapiens OX=9606 GN=CTSA;sp|P10619|PPGB_HUMAN Lysosomal protective protein OS=Homo sapiens OX=9606 GN=CTSA PE=1 SV=2
839	P42785;P42785-2	Lysosomal Pro-X carboxypeptidase	PRCP		NaN	NaN		NaN	NaN	NaN	NaN	NaN	NaN	2	0	1	1	0	0	1	2	2	5.6	55.799	496;517	23.058	31738000	3	sp|P42785|PCP_HUMAN Lysosomal Pro-X carboxypeptidase OS=Homo sapiens OX=9606 GN=PRCP PE=1 SV=1;sp|P42785-2|PCP_HUMAN Isoform 2 of Lysosomal Pro-X carboxypeptidase OS=Homo sapiens OX=9606 GN=PRCP
512	P11279;P11279-2	Lysosome-associated membrane glycoprotein 1	LAMP1		NaN	NaN		NaN	NaN	NaN	NaN	NaN	NaN	4	0	2	0	0	0	0	4	2	11.8	44.882	417;364	5.6562	49657000	4	sp|P11279|LAMP1_HUMAN Lysosome-associated membrane glycoprotein 1 OS=Homo sapiens OX=9606 GN=LAMP1 PE=1 SV=3;sp|P11279-2|LAMP1_HUMAN Isoform 2 of Lysosome-associated membrane glycoprotein 1 OS=Homo sapiens OX=9606 GN=LAMP1
1228	Q04912-6;Q04912-5;Q04912-2;Q04912	Macrophage-stimulating protein receptor;Macrophage-stimulating protein receptor alpha chain;Macrophage-stimulating protein receptor beta chain	MST1R		NaN	NaN		NaN	NaN	NaN	NaN	NaN	NaN	1	0	1	1	1	1	1	1	4	3.4	69.264	647;907;1351;1400	1.0145	0	0	sp|Q04912-6|RON_HUMAN Isoform RON-4 of Macrophage-stimulating protein receptor OS=Homo sapiens OX=9606 GN=MST1R;sp|Q04912-5|RON_HUMAN Isoform RON-3 of Macrophage-stimulating protein receptor OS=Homo sapiens OX=9606 GN=MST1R;sp|Q04912-2|RON_HUMAN Isoform De
1339	Q14165	Malectin	MLEC		NaN	NaN		NaN	24.0298	NaN	NaN	NaN	NaN	2	1	2	1	0	0	1	2	1	8.9	32.233	292	1.5628	172980000	7	sp|Q14165|MLEC_HUMAN Malectin OS=Homo sapiens OX=9606 GN=MLEC PE=1 SV=1
2073	Q9ULC4;Q9ULC4-2;Q9ULC4-3	Malignant T-cell-amplified sequence 1	MCTS1		NaN	NaN		NaN	23.273	NaN	NaN	NaN	NaN	2	0	2	1	0	0	1	2	3	17.1	20.555	181;169;182	1.1648	26638000	2	sp|Q9ULC4|MCTS1_HUMAN Malignant T-cell-amplified sequence 1 OS=Homo sapiens OX=9606 GN=MCTS1 PE=1 SV=1;sp|Q9ULC4-2|MCTS1_HUMAN Isoform 2 of Malignant T-cell-amplified sequence 1 OS=Homo sapiens OX=9606 GN=MCTS1;sp|Q9ULC4-3|MCTS1_HUMAN Isoform 3 of Malignan
1291	Q13296-2;Q13296	Mammaglobin-A	SCGB2A2		NaN	NaN		NaN	NaN	NaN	NaN	NaN	NaN	2	0	0	0	0	0	0	2	2	13.3	10.121	90;93	2.5753	92106000	4	sp|Q13296-2|SG2A2_HUMAN Isoform 2 of Mammaglobin-A OS=Homo sapiens OX=9606 GN=SCGB2A2;sp|Q13296|SG2A2_HUMAN Mammaglobin-A OS=Homo sapiens OX=9606 GN=SCGB2A2 PE=1 SV=1
765	P34949-2;P34949	Mannose-6-phosphate isomerase	MPI		NaN	NaN		21.9706	NaN	NaN	NaN	NaN	NaN	1	1	0	0	1	0	1	1	2	5.8	39.834	362;423	2.6055	7765500	2	sp|P34949-2|MPI_HUMAN Isoform 2 of Mannose-6-phosphate isomerase OS=Homo sapiens OX=9606 GN=MPI;sp|P34949|MPI_HUMAN Mannose-6-phosphate isomerase OS=Homo sapiens OX=9606 GN=MPI PE=1 SV=2
1629	Q8NDC0	MAPK-interacting and spindle-stabilizing protein-like	MAPK1IP1L		NaN	NaN		NaN	NaN	22.9511	NaN	NaN	NaN	1	1	1	1	1	1	1	1	1	6.9	24.269	245	125.04	66938000	3	sp|Q8NDC0|MISSL_HUMAN MAPK-interacting and spindle-stabilizing protein-like OS=Homo sapiens OX=9606 GN=MAPK1IP1L PE=1 SV=4
2085	Q9UNF1-2;Q9UNF1	Melanoma-associated antigen D2	MAGED2		NaN	NaN		NaN	NaN	NaN	NaN	NaN	NaN	2	0	1	0	1	0	0	2	2	9.9	63.167	588;606	3.0503	24537000	4	sp|Q9UNF1-2|MAGD2_HUMAN Isoform 2 of Melanoma-associated antigen D2 OS=Homo sapiens OX=9606 GN=MAGED2;sp|Q9UNF1|MAGD2_HUMAN Melanoma-associated antigen D2 OS=Homo sapiens OX=9606 GN=MAGED2 PE=1 SV=2
455	P08582;P08582-2	Melanotransferrin	MFI2		NaN	NaN		NaN	NaN	NaN	NaN	NaN	NaN	2	0	0	1	0	0	0	2	2	2.7	80.214	738;302	1.8692	8292400	2	sp|P08582|TRFM_HUMAN Melanotransferrin OS=Homo sapiens OX=9606 GN=MELTF PE=1 SV=2;sp|P08582-2|TRFM_HUMAN Isoform 2 of Melanotransferrin OS=Homo sapiens OX=9606 GN=MELTF
1617	Q8N4V1;Q8N4V1-2	Membrane magnesium transporter 1	MMGT1		NaN	NaN		NaN	NaN	21.2366	NaN	NaN	NaN	1	1	1	1	1	0	0	1	2	18.3	14.686	131;196	3.9077	14796000	4	sp|Q8N4V1|MMGT1_HUMAN Membrane magnesium transporter 1 OS=Homo sapiens OX=9606 GN=MMGT1 PE=1 SV=1;sp|Q8N4V1-2|MMGT1_HUMAN Isoform 2 of Membrane magnesium transporter 1 OS=Homo sapiens OX=9606 GN=MMGT1
158	O15173;O15173-2	Membrane-associated progesterone receptor component 2	PGRMC2		NaN	NaN		NaN	NaN	NaN	NaN	NaN	NaN	2	1	2	0	1	0	0	1	2	12.6	23.818	223;247	0.88605	0	1	sp|O15173|PGRC2_HUMAN Membrane-associated progesterone receptor component 2 OS=Homo sapiens OX=9606 GN=PGRMC2 PE=1 SV=1;sp|O15173-2|PGRC2_HUMAN Isoform 2 of Membrane-associated progesterone receptor component 2 OS=Homo sapiens OX=9606 GN=PGRMC2
1997	Q9NZL9-4;Q9NZL9-2;Q9NZL9;Q9NZL9-3;Q9NZL9-5	Methionine adenosyltransferase 2 subunit beta	MAT2B		NaN	NaN		23.6114	23.645	NaN	NaN	NaN	23.3137	4	3	4	2	1	1	2	4	5	18.6	34.583	306;323;334;259;83	18.149	67522000	5	sp|Q9NZL9-4|MAT2B_HUMAN Isoform 4 of Methionine adenosyltransferase 2 subunit beta OS=Homo sapiens OX=9606 GN=MAT2B;sp|Q9NZL9-2|MAT2B_HUMAN Isoform 2 of Methionine adenosyltransferase 2 subunit beta OS=Homo sapiens OX=9606 GN=MAT2B;sp|Q9NZL9|MAT2B_HUMAN Me
925	P50579-3;P50579-2;P50579	Methionine aminopeptidase 2	METAP2		NaN	NaN		NaN	21.5505	NaN	NaN	NaN	NaN	1	1	1	0	0	0	1	1	3	2.9	50.496	455;455;478	1.8182	17462000	1	sp|P50579-3|MAP2_HUMAN Isoform 3 of Methionine aminopeptidase 2 OS=Homo sapiens OX=9606 GN=METAP2;sp|P50579-2|MAP2_HUMAN Isoform 2 of Methionine aminopeptidase 2 OS=Homo sapiens OX=9606 GN=METAP2;sp|P50579|MAP2_HUMAN Methionine aminopeptidase 2 OS=Homo sap
580	P16455	Methylated-DNA--protein-cysteine methyltransferase	MGMT		NaN	NaN		NaN	22.7822	NaN	NaN	NaN	NaN	4	2	3	0	0	0	0	4	1	31.9	21.646	207	6.3781	57155000	6	sp|P16455|MGMT_HUMAN Methylated-DNA--protein-cysteine methyltransferase OS=Homo sapiens OX=9606 GN=MGMT PE=1 SV=1
941	P51608;P51608-2	Methyl-CpG-binding protein 2	MECP2		NaN	NaN		NaN	NaN	NaN	NaN	NaN	NaN	3	0	0	0	0	0	0	3	2	9.7	52.44	486;498	7.0764	10542000	3	sp|P51608|MECP2_HUMAN Methyl-CpG-binding protein 2 OS=Homo sapiens OX=9606 GN=MECP2 PE=1 SV=1;sp|P51608-2|MECP2_HUMAN Isoform B of Methyl-CpG-binding protein 2 OS=Homo sapiens OX=9606 GN=MECP2
632	P22033	Methylmalonyl-CoA mutase, mitochondrial	MUT		NaN	NaN		NaN	19.7954	NaN	NaN	NaN	NaN	1	0	1	0	0	0	0	1	1	1.5	83.134	750	1.0071	1679300	0	sp|P22033|MUTA_HUMAN Methylmalonyl-CoA mutase, mitochondrial OS=Homo sapiens OX=9606 GN=MMUT PE=1 SV=4
983	P54105	Methylosome subunit pICln	CLNS1A		NaN	NaN		NaN	NaN	21.673	NaN	NaN	NaN	1	1	1	1	1	0	0	1	1	5.5	26.215	237	2.7889	25643000	3	sp|P54105|ICLN_HUMAN Methylosome subunit pICln OS=Homo sapiens OX=9606 GN=CLNS1A PE=1 SV=1
1831	Q9BV20;Q9BV20-2	Methylthioribose-1-phosphate isomerase	MRI1		NaN	NaN		NaN	21.5367	NaN	NaN	NaN	NaN	2	0	2	0	0	1	0	2	2	11.1	39.149	369;322	5.1137	10849000	0	sp|Q9BV20|MTNA_HUMAN Methylthioribose-1-phosphate isomerase OS=Homo sapiens OX=9606 GN=MRI1 PE=1 SV=1;sp|Q9BV20-2|MTNA_HUMAN Isoform 2 of Methylthioribose-1-phosphate isomerase OS=Homo sapiens OX=9606 GN=MRI1
1977	Q9NX63	MICOS complex subunit MIC19	CHCHD3		NaN	NaN		22.0132	22.3163	NaN	NaN	NaN	NaN	2	2	2	2	0	0	0	2	1	11.9	26.152	227	2.1327	17035000	4	sp|Q9NX63|MIC19_HUMAN MICOS complex subunit MIC19 OS=Homo sapiens OX=9606 GN=CHCHD3 PE=1 SV=1
1448	Q16891-3;Q16891-2;Q16891-4;Q16891	MICOS complex subunit MIC60	IMMT		NaN	NaN		22.2333	21.7271	NaN	22.4787	22.2794	NaN	3	3	3	1	2	2	1	3	4	5.6	80.026	726;747;757;758	3.3252	33018000	10	sp|Q16891-3|MIC60_HUMAN Isoform 3 of MICOS complex subunit MIC60 OS=Homo sapiens OX=9606 GN=IMMT;sp|Q16891-2|MIC60_HUMAN Isoform 2 of MICOS complex subunit MIC60 OS=Homo sapiens OX=9606 GN=IMMT;sp|Q16891-4|MIC60_HUMAN Isoform 4 of MICOS complex subunit MIC
1794	Q99735-2;Q99735	Microsomal glutathione S-transferase 2	MGST2		NaN	NaN		NaN	20.8421	NaN	NaN	NaN	NaN	1	1	1	0	0	0	1	1	2	18.2	8.3587	77;147	0.90021	7370400	2	sp|Q99735-2|MGST2_HUMAN Isoform 2 of Microsomal glutathione S-transferase 2 OS=Homo sapiens OX=9606 GN=MGST2;sp|Q99735|MGST2_HUMAN Microsomal glutathione S-transferase 2 OS=Homo sapiens OX=9606 GN=MGST2 PE=1 SV=1
693	P27816-2;P27816-6;P27816;P27816-5;P27816-4;P27816-7	Microtubule-associated protein 4	MAP4		NaN	NaN		23.483	23.8915	NaN	23.5183	NaN	23.2105	5	5	4	1	2	1	3	5	6	8.9	102.9	979;1135;1152;809;872;99	76.639	74737000	14	sp|P27816-2|MAP4_HUMAN Isoform 2 of Microtubule-associated protein 4 OS=Homo sapiens OX=9606 GN=MAP4;sp|P27816-6|MAP4_HUMAN Isoform 6 of Microtubule-associated protein 4 OS=Homo sapiens OX=9606 GN=MAP4;sp|P27816|MAP4_HUMAN Microtubule-associated protein 4
1823	Q9BTE3-2;Q9BTE3;Q9BTE3-3	Mini-chromosome maintenance complex-binding protein	MCMBP		NaN	NaN		NaN	21.9062	NaN	NaN	NaN	NaN	2	2	2	0	0	0	0	2	3	4.5	72.748	640;642;467	6.8339	8607000	3	sp|Q9BTE3-2|MCMBP_HUMAN Isoform 2 of Mini-chromosome maintenance complex-binding protein OS=Homo sapiens OX=9606 GN=MCMBP;sp|Q9BTE3|MCMBP_HUMAN Mini-chromosome maintenance complex-binding protein OS=Homo sapiens OX=9606 GN=MCMBP PE=1 SV=2;sp|Q9BTE3-3|MCMBP
1642	Q8TCT9-5;Q8TCT9;Q8TCT9-4;Q8TCT9-2	Minor histocompatibility antigen H13	HM13		NaN	NaN		19.8054	NaN	NaN	NaN	NaN	NaN	1	1	0	0	0	0	0	1	4	4.2	36.813	335;377;394;426	0.84806	943310	1	sp|Q8TCT9-5|HM13_HUMAN Isoform 5 of Minor histocompatibility antigen H13 OS=Homo sapiens OX=9606 GN=HM13;sp|Q8TCT9|HM13_HUMAN Minor histocompatibility antigen H13 OS=Homo sapiens OX=9606 GN=HM13 PE=1 SV=1;sp|Q8TCT9-4|HM13_HUMAN Isoform 4 of Minor histocomp
2152	Q9Y5L4	Mitochondrial import inner membrane translocase subunit Tim13	TIMM13		NaN	NaN		24.057	24.6835	NaN	NaN	NaN	23.9853	3	2	3	1	1	1	2	3	1	42.1	10.5	95	21.793	169380000	7	sp|Q9Y5L4|TIM13_HUMAN Mitochondrial import inner membrane translocase subunit Tim13 OS=Homo sapiens OX=9606 GN=TIMM13 PE=1 SV=1
143	O14925;Q5SRD1	Mitochondrial import inner membrane translocase subunit Tim23;Putative mitochondrial import inner membrane translocase subunit Tim23B	TIMM23;TIMM23B		NaN	NaN		NaN	NaN	23.1996	NaN	NaN	NaN	2	1	1	1	1	1	1	2	2	12.9	21.943	209;257	10.522	61762000	3	sp|O14925|TIM23_HUMAN Mitochondrial import inner membrane translocase subunit Tim23 OS=Homo sapiens OX=9606 GN=TIMM23 PE=1 SV=1;sp|Q5SRD1|TI23B_HUMAN Putative mitochondrial import inner membrane translocase subunit Tim23B OS=Homo sapiens OX=9606 GN=TIMM23B
213	O60220	Mitochondrial import inner membrane translocase subunit Tim8 A	TIMM8A		NaN	NaN		NaN	NaN	22.4515	NaN	NaN	NaN	1	0	1	1	0	0	0	1	1	11.3	10.998	97	35.603	14560000	1	sp|O60220|TIM8A_HUMAN Mitochondrial import inner membrane translocase subunit Tim8 A OS=Homo sapiens OX=9606 GN=TIMM8A PE=1 SV=1
307	O95563	Mitochondrial pyruvate carrier 2	MPC2		NaN	NaN		NaN	21.5947	NaN	NaN	NaN	NaN	1	1	1	0	0	1	1	1	1	9.4	14.279	127	0.94435	12868000	1	sp|O95563|MPC2_HUMAN Mitochondrial pyruvate carrier 2 OS=Homo sapiens OX=9606 GN=MPC2 PE=1 SV=1
1549	Q7L0Y3	Mitochondrial ribonuclease P protein 1	TRMT10C		NaN	NaN		NaN	21.3398	NaN	NaN	NaN	NaN	1	0	1	0	0	0	0	1	1	6	47.346	403	2.2562	4898100	1	sp|Q7L0Y3|TM10C_HUMAN tRNA methyltransferase 10 homolog C OS=Homo sapiens OX=9606 GN=TRMT10C PE=1 SV=2
254	O75439	Mitochondrial-processing peptidase subunit beta	PMPCB		NaN	NaN		23.7447	23.9875	NaN	NaN	NaN	23.967	4	4	4	0	0	0	2	4	1	14.1	54.366	489	28.576	73437000	8	sp|O75439|MPPB_HUMAN Mitochondrial-processing peptidase subunit beta OS=Homo sapiens OX=9606 GN=PMPCB PE=1 SV=2
686	P27361-2;P27361;P27361-3	Mitogen-activated protein kinase 3	MAPK3		NaN	NaN		21.2705	21.6971	NaN	NaN	NaN	NaN	3	2	3	0	0	1	1	2	3	11.6	38.274	335;379;357	1.2673	20177000	2	sp|P27361-2|MK03_HUMAN Isoform 2 of Mitogen-activated protein kinase 3 OS=Homo sapiens OX=9606 GN=MAPK3;sp|P27361|MK03_HUMAN Mitogen-activated protein kinase 3 OS=Homo sapiens OX=9606 GN=MAPK3 PE=1 SV=4;sp|P27361-3|MK03_HUMAN Isoform 3 of Mitogen-activated
1795	Q9Y2U5;Q99759;Q99759-2	Mitogen-activated protein kinase kinase kinase 2;Mitogen-activated protein kinase kinase kinase 3	MAP3K2;MAP3K3		NaN	NaN		NaN	NaN	NaN	NaN	NaN	NaN	1	1	0	0	1	0	0	1	3	3.4	69.74	619;626;657	0.947	0	0	sp|Q9Y2U5|M3K2_HUMAN Mitogen-activated protein kinase kinase kinase 2 OS=Homo sapiens OX=9606 GN=MAP3K2 PE=1 SV=2;sp|Q99759|M3K3_HUMAN Mitogen-activated protein kinase kinase kinase 3 OS=Homo sapiens OX=9606 GN=MAP3K3 PE=1 SV=2;sp|Q99759-2|M3K3_HUMAN Isofo
1780	Q96T76-9;Q96T76;Q96T76-8	MMS19 nucleotide excision repair protein homolog	MMS19		NaN	NaN		NaN	NaN	NaN	NaN	NaN	22.3776	1	0	0	0	1	0	1	1	3	1.9	108.38	987;1030;1051	0.86296	10522000	1	sp|Q96T76-9|MMS19_HUMAN Isoform 6 of MMS19 nucleotide excision repair protein homolog OS=Homo sapiens OX=9606 GN=MMS19;sp|Q96T76|MMS19_HUMAN MMS19 nucleotide excision repair protein homolog OS=Homo sapiens OX=9606 GN=MMS19 PE=1 SV=2;sp|Q96T76-8|MMS19_HUMAN
1553	Q9H8S9-2;Q9H8S9;Q7L9L4;Q7L9L4-2	MOB kinase activator 1A;MOB kinase activator 1B	MOB1A;MOB1B		NaN	NaN		21.7846	22.4808	NaN	NaN	NaN	NaN	2	2	2	1	1	1	0	2	4	17.6	16.928	148;216;216;221	1.6492	18908000	5	sp|Q9H8S9-2|MOB1A_HUMAN Isoform 2 of MOB kinase activator 1A OS=Homo sapiens OX=9606 GN=MOB1A;sp|Q9H8S9|MOB1A_HUMAN MOB kinase activator 1A OS=Homo sapiens OX=9606 GN=MOB1A PE=1 SV=4;sp|Q7L9L4|MOB1B_HUMAN MOB kinase activator 1B OS=Homo sapiens OX=9606 GN=
726	P30305-3;P30305-2;P30305;P30305-4	M-phase inducer phosphatase 2	CDC25B		NaN	NaN		NaN	NaN	NaN	NaN	NaN	NaN	1	0	0	0	1	1	1	1	4	1.9	60.755	539;566;580;601	0.84225	0	0	sp|P30305-3|MPIP2_HUMAN Isoform 2 of M-phase inducer phosphatase 2 OS=Homo sapiens OX=9606 GN=CDC25B;sp|P30305-2|MPIP2_HUMAN Isoform 1 of M-phase inducer phosphatase 2 OS=Homo sapiens OX=9606 GN=CDC25B;sp|P30305|MPIP2_HUMAN M-phase inducer phosphatase 2 OS
1170	P78406	mRNA export factor	RAE1		NaN	NaN		NaN	NaN	20.984	NaN	NaN	NaN	1	1	1	1	0	0	1	1	1	2.7	40.968	368	0.99214	11616000	1	sp|P78406|RAE1L_HUMAN mRNA export factor OS=Homo sapiens OX=9606 GN=RAE1 PE=1 SV=1
2063	Q9UKD2	mRNA turnover protein 4 homolog	MRTO4		NaN	NaN		NaN	22.4433	NaN	NaN	NaN	NaN	2	1	1	0	1	1	1	2	1	15.1	27.56	239	5.2311	46794000	4	sp|Q9UKD2|MRT4_HUMAN mRNA turnover protein 4 homolog OS=Homo sapiens OX=9606 GN=MRTO4 PE=1 SV=2
1725	Q96DR8	Mucin-like protein 1	MUCL1		NaN	NaN		NaN	NaN	NaN	NaN	NaN	NaN	2	0	0	0	0	0	0	2	1	13.3	9.0391	90	1.1953	1097600000	5	sp|Q96DR8|MUCL1_HUMAN Mucin-like protein 1 OS=Homo sapiens OX=9606 GN=MUCL1 PE=1 SV=1
2051	Q9UI30-2;Q9UI30	Multifunctional methyltransferase subunit TRM112-like protein	TRMT112		NaN	NaN		23.7582	23.6465	NaN	NaN	NaN	23.8774	3	3	3	1	0	1	2	3	2	32.5	13.575	120;125	4.6878	64662000	6	sp|Q9UI30-2|TR112_HUMAN Isoform 2 of Multifunctional methyltransferase subunit TRM112-like protein OS=Homo sapiens OX=9606 GN=TRMT112;sp|Q9UI30|TR112_HUMAN Multifunctional methyltransferase subunit TRM112-like protein OS=Homo sapiens OX=9606 GN=TRMT112 PE=
1826	Q9BU76-3;Q9BU76-4;Q9BU76;Q9BU76-2	Multiple myeloma tumor-associated protein 2	MMTAG2		NaN	NaN		22.1259	NaN	NaN	NaN	NaN	NaN	2	2	1	2	0	0	1	2	4	20	16.842	155;189;263;141	3.8647	24010000	3	sp|Q9BU76-3|MMTA2_HUMAN Isoform 3 of Multiple myeloma tumor-associated protein 2 OS=Homo sapiens OX=9606 GN=MMTAG2;sp|Q9BU76-4|MMTA2_HUMAN Isoform 4 of Multiple myeloma tumor-associated protein 2 OS=Homo sapiens OX=9606 GN=MMTAG2;sp|Q9BU76|MMTA2_HUMAN Mult
1948	Q9NR56-3;Q9NR56-4;Q9NR56-7;Q9NR56-6;Q9NR56-2;Q9NR56-5;Q9NR56	Muscleblind-like protein 1	MBNL1		NaN	NaN		NaN	NaN	19.6313	NaN	NaN	NaN	1	1	1	1	0	0	0	1	7	3.6	33.05	302;314;340;342;370;382;388	1.3166	3168400	2	sp|Q9NR56-3|MBNL1_HUMAN Isoform 3 of Muscleblind-like protein 1 OS=Homo sapiens OX=9606 GN=MBNL1;sp|Q9NR56-4|MBNL1_HUMAN Isoform 4 of Muscleblind-like protein 1 OS=Homo sapiens OX=9606 GN=MBNL1;sp|Q9NR56-7|MBNL1_HUMAN Isoform 7 of Muscleblind-like protein
346	P01106	Myc proto-oncogene protein	MYC		NaN	NaN		NaN	NaN	NaN	NaN	NaN	NaN	1	0	0	0	0	0	0	1	1	2.1	48.804	439	1.0728	10454000	2	sp|P01106|MYC_HUMAN Myc proto-oncogene protein OS=Homo sapiens OX=9606 GN=MYC PE=1 SV=1
2015	Q9P2K5-2;Q9P2K5;Q9P2K5-3;Q9P2K5-4	Myelin expression factor 2	MYEF2		NaN	NaN		NaN	NaN	NaN	NaN	NaN	NaN	3	1	2	0	0	0	0	3	4	8.2	61.929	576;600;188;128	2.5149	27096000	10	sp|Q9P2K5-2|MYEF2_HUMAN Isoform 2 of Myelin expression factor 2 OS=Homo sapiens OX=9606 GN=MYEF2;sp|Q9P2K5|MYEF2_HUMAN Myelin expression factor 2 OS=Homo sapiens OX=9606 GN=MYEF2 PE=1 SV=3;sp|Q9P2K5-3|MYEF2_HUMAN Isoform 3 of Myelin expression factor 2 OS=
407	P05976-2;P05976;P08590;P12829	Myosin light chain 1/3, skeletal muscle isoform	MYL1		NaN	NaN		NaN	NaN	NaN	NaN	NaN	NaN	3	1	1	0	1	0	0	3	4	24	16.684	150;194;195;197	28.741	356030000	5	sp|P05976-2|MYL1_HUMAN Isoform MLC3 of Myosin light chain 1/3, skeletal muscle isoform OS=Homo sapiens OX=9606 GN=MYL1;sp|P05976|MYL1_HUMAN Myosin light chain 1/3, skeletal muscle isoform OS=Homo sapiens OX=9606 GN=MYL1 PE=2 SV=3
533	P12882	Myosin-1	MYH1		NaN	NaN		NaN	NaN	NaN	NaN	NaN	NaN	39	0	1	2	0	0	0	5	1	19.9	223.14	1939	323.31	213480000	8	sp|P12882|MYH1_HUMAN Myosin-1 OS=Homo sapiens OX=9606 GN=MYH1 PE=1 SV=3
2069	Q9UKX3	Myosin-13	MYH13		NaN	NaN		NaN	NaN	NaN	NaN	NaN	NaN	15	0	0	0	0	0	0	2	1	7.9	223.6	1938	44.74	26489000	2	sp|Q9UKX3|MYH13_HUMAN Myosin-13 OS=Homo sapiens OX=9606 GN=MYH13 PE=2 SV=2
1559	Q7Z406;Q7Z406-6;Q7Z406-2;Q7Z406-5;Q7Z406-4	Myosin-14	MYH14		NaN	NaN		NaN	NaN	22.8182	NaN	NaN	NaN	6	4	5	4	2	1	2	1	5	2.5	227.87	1995;2003;2036;1478;1779	1.6926	65933000	4	sp|Q7Z406|MYH14_HUMAN Myosin-14 OS=Homo sapiens OX=9606 GN=MYH14 PE=1 SV=2;sp|Q7Z406-6|MYH14_HUMAN Isoform 6 of Myosin-14 OS=Homo sapiens OX=9606 GN=MYH14;sp|Q7Z406-2|MYH14_HUMAN Isoform 2 of Myosin-14 OS=Homo sapiens OX=9606 GN=MYH14;sp|Q7Z406-5|MYH14_HUM
2114	Q9Y2K3	Myosin-15	MYH15		NaN	NaN		NaN	NaN	NaN	25.142	25.0346	NaN	2	0	0	0	1	1	1	2	1	1.4	224.62	1946	1.1136	276930000	4	sp|Q9Y2K3|MYH15_HUMAN Myosin-15 OS=Homo sapiens OX=9606 GN=MYH15 PE=1 SV=5
2068	Q9UKX2;Q9UKX2-2	Myosin-2	MYH2		NaN	NaN		NaN	NaN	NaN	NaN	NaN	NaN	34	0	1	2	0	0	1	3	2	17.7	223.04	1941;708	20.818	159310000	4	sp|Q9UKX2|MYH2_HUMAN Myosin-2 OS=Homo sapiens OX=9606 GN=MYH2 PE=1 SV=1
504	P11055;A7E2Y1	Myosin-3	MYH3		NaN	NaN		NaN	NaN	NaN	NaN	NaN	NaN	18	1	1	1	1	1	1	4	2	8.1	223.9	1940;1983	9.2904	4437700000	16	sp|P11055|MYH3_HUMAN Myosin-3 OS=Homo sapiens OX=9606 GN=MYH3 PE=1 SV=3
2160	Q9Y623	Myosin-4	MYH4		NaN	NaN		NaN	NaN	NaN	NaN	NaN	NaN	37	0	1	2	0	0	0	4	1	17.1	223.07	1939	323.31	293420000	7	sp|Q9Y623|MYH4_HUMAN Myosin-4 OS=Homo sapiens OX=9606 GN=MYH4 PE=2 SV=2
539	P13533	Myosin-6	MYH6		NaN	NaN		NaN	NaN	NaN	NaN	NaN	NaN	17	0	0	0	0	0	0	1	1	8.5	223.73	1939	55.176	8241800	2	sp|P13533|MYH6_HUMAN Myosin-6 OS=Homo sapiens OX=9606 GN=MYH6 PE=1 SV=5
624	P20933	N(4)-(beta-N-acetylglucosaminyl)-L-asparaginase;Glycosylasparaginase alpha chain;Glycosylasparaginase beta chain	AGA		NaN	NaN		NaN	NaN	NaN	NaN	NaN	NaN	1	0	0	0	0	0	0	1	1	3.5	37.208	346	1.253	2703000	1	sp|P20933|ASPG_HUMAN N(4)-(beta-N-acetylglucosaminyl)-L-asparaginase OS=Homo sapiens OX=9606 GN=AGA PE=1 SV=2
282	O94760	N(G),N(G)-dimethylarginine dimethylaminohydrolase 1	DDAH1		NaN	NaN		NaN	22.1764	NaN	NaN	NaN	NaN	2	1	2	1	0	0	1	2	1	8.1	31.121	285	2.1022	19506000	3	sp|O94760|DDAH1_HUMAN N(G),N(G)-dimethylarginine dimethylaminohydrolase 1 OS=Homo sapiens OX=9606 GN=DDAH1 PE=1 SV=3
320	O95865	N(G),N(G)-dimethylarginine dimethylaminohydrolase 2	DDAH2		NaN	NaN		NaN	NaN	NaN	NaN	NaN	NaN	4	0	1	0	0	0	0	4	1	22.1	29.644	285	42.953	51662000	5	sp|O95865|DDAH2_HUMAN N(G),N(G)-dimethylarginine dimethylaminohydrolase 2 OS=Homo sapiens OX=9606 GN=DDAH2 PE=1 SV=1
138	O14745;O14745-2	Na(+)/H(+) exchange regulatory cofactor NHE-RF1	SLC9A3R1		NaN	NaN		23.5475	23.7779	NaN	NaN	NaN	NaN	6	5	6	1	1	1	1	6	2	27.1	38.868	358;202	21.297	60231000	10	sp|O14745|NHRF1_HUMAN Na(+)/H(+) exchange regulatory cofactor NHE-RF1 OS=Homo sapiens OX=9606 GN=SLC9A3R1 PE=1 SV=4;sp|O14745-2|NHRF1_HUMAN Isoform 2 of Na(+)/H(+) exchange regulatory cofactor NHE-RF1 OS=Homo sapiens OX=9606 GN=SLC9A3R1
2057	Q9UJ70;Q9UJ70-2	N-acetyl-D-glucosamine kinase	NAGK		NaN	NaN		NaN	NaN	NaN	NaN	NaN	NaN	3	0	0	0	0	0	0	3	2	10.5	37.375	344;390	15.732	13857000	3	sp|Q9UJ70|NAGK_HUMAN N-acetyl-D-glucosamine kinase OS=Homo sapiens OX=9606 GN=NAGK PE=1 SV=4;sp|Q9UJ70-2|NAGK_HUMAN Isoform 2 of N-acetyl-D-glucosamine kinase OS=Homo sapiens OX=9606 GN=NAGK
572	P15586-2;P15586	N-acetylglucosamine-6-sulfatase	GNS		NaN	NaN		NaN	20.2383	NaN	NaN	NaN	NaN	2	2	2	1	2	1	0	2	2	5.6	59.988	532;552	1.274	3757300	1	sp|P15586-2|GNS_HUMAN Isoform 2 of N-acetylglucosamine-6-sulfatase OS=Homo sapiens OX=9606 GN=GNS;sp|P15586|GNS_HUMAN N-acetylglucosamine-6-sulfatase OS=Homo sapiens OX=9606 GN=GNS PE=1 SV=3
1633	Q8NFW8-2;Q8NFW8	N-acylneuraminate cytidylyltransferase	CMAS		NaN	NaN		NaN	21.212	NaN	NaN	NaN	NaN	1	1	1	0	0	0	1	1	2	5.7	29.561	263;434	1.2133	14602000	1	sp|Q8NFW8-2|NEUA_HUMAN Isoform 2 of N-acylneuraminate cytidylyltransferase OS=Homo sapiens OX=9606 GN=CMAS;sp|Q8NFW8|NEUA_HUMAN N-acylneuraminate cytidylyltransferase OS=Homo sapiens OX=9606 GN=CMAS PE=1 SV=2
1299	Q13423	NAD(P) transhydrogenase, mitochondrial	NNT		NaN	NaN		NaN	21.3379	NaN	NaN	NaN	NaN	3	2	3	1	1	2	1	3	1	3.1	113.89	1086	1.7773	18255000	3	sp|Q13423|NNTM_HUMAN NAD(P) transhydrogenase, mitochondrial OS=Homo sapiens OX=9606 GN=NNT PE=1 SV=3
648	P23368;P23368-2	NAD-dependent malic enzyme, mitochondrial	ME2		NaN	NaN		23.6159	23.5992	NaN	NaN	23.1091	23.0738	9	6	7	1	2	2	4	9	2	19.5	65.443	584;479	42.929	64586000	17	sp|P23368|MAOM_HUMAN NAD-dependent malic enzyme, mitochondrial OS=Homo sapiens OX=9606 GN=ME2 PE=1 SV=1;sp|P23368-2|MAOM_HUMAN Isoform 2 of NAD-dependent malic enzyme, mitochondrial OS=Homo sapiens OX=9606 GN=ME2
1978	Q9NXA8-4;Q9NXA8-3;Q9NXA8-2;Q9NXA8	NAD-dependent protein deacylase sirtuin-5, mitochondrial	SIRT5		NaN	NaN		NaN	NaN	21.3966	NaN	NaN	NaN	1	1	1	1	0	1	1	1	4	8.4	21.688	202;292;299;310	3.9906	11742000	4	sp|Q9NXA8-4|SIR5_HUMAN Isoform 4 of NAD-dependent protein deacylase sirtuin-5, mitochondrial OS=Homo sapiens OX=9606 GN=SIRT5;sp|Q9NXA8-3|SIR5_HUMAN Isoform 3 of NAD-dependent protein deacylase sirtuin-5, mitochondrial OS=Homo sapiens OX=9606 GN=SIRT5;sp|Q
2003	Q9P0J0;Q9P0J0-2	NADH dehydrogenase [ubiquinone] 1 alpha subcomplex subunit 13	NDUFA13		NaN	NaN		NaN	NaN	21.8949	NaN	NaN	NaN	1	1	1	1	1	1	1	1	2	9.7	16.698	144;222	3.9085	47594000	3	sp|Q9P0J0|NDUAD_HUMAN NADH dehydrogenase [ubiquinone] 1 alpha subcomplex subunit 13 OS=Homo sapiens OX=9606 GN=NDUFA13 PE=1 SV=3;sp|Q9P0J0-2|NDUAD_HUMAN Isoform 2 of NADH dehydrogenase [ubiquinone] 1 alpha subcomplex subunit 13 OS=Homo sapiens OX=9606 GN=N
1439	Q16718;Q16718-2	NADH dehydrogenase [ubiquinone] 1 alpha subcomplex subunit 5	NDUFA5		NaN	NaN		NaN	NaN	22.7186	NaN	NaN	NaN	2	2	2	2	1	1	1	2	2	22.4	13.459	116;116	3.8123	58034000	4	sp|Q16718|NDUA5_HUMAN NADH dehydrogenase [ubiquinone] 1 alpha subcomplex subunit 5 OS=Homo sapiens OX=9606 GN=NDUFA5 PE=1 SV=3;sp|Q16718-2|NDUA5_HUMAN Isoform 2 of NADH dehydrogenase [ubiquinone] 1 alpha subcomplex subunit 5 OS=Homo sapiens OX=9606 GN=NDUF
951	P51970	NADH dehydrogenase [ubiquinone] 1 alpha subcomplex subunit 8	NDUFA8		NaN	NaN		NaN	NaN	20.604	NaN	NaN	NaN	1	1	1	1	0	0	1	1	1	12.2	20.105	172	2.8402	8334000	2	sp|P51970|NDUA8_HUMAN NADH dehydrogenase [ubiquinone] 1 alpha subcomplex subunit 8 OS=Homo sapiens OX=9606 GN=NDUFA8 PE=1 SV=3
244	O75306-2;O75306	NADH dehydrogenase [ubiquinone] iron-sulfur protein 2, mitochondrial	NDUFS2		NaN	NaN		NaN	NaN	21.2247	NaN	NaN	NaN	2	1	1	1	0	0	1	2	2	5.7	51.851	457;463	1.6698	11852000	2	sp|O75306-2|NDUS2_HUMAN Isoform 2 of NADH dehydrogenase [ubiquinone] iron-sulfur protein 2, mitochondrial OS=Homo sapiens OX=9606 GN=NDUFS2;sp|O75306|NDUS2_HUMAN NADH dehydrogenase [ubiquinone] iron-sulfur protein 2, mitochondrial OS=Homo sapiens OX=9606 G
699	P28331;P28331-2;P28331-3;P28331-4;P28331-5	NADH-ubiquinone oxidoreductase 75 kDa subunit, mitochondrial	NDUFS1		NaN	NaN		NaN	21.2401	NaN	NaN	NaN	NaN	2	1	2	0	0	0	0	2	5	3.2	79.467	727;741;616;670;691	5.7026	5325400	2	sp|P28331|NDUS1_HUMAN NADH-ubiquinone oxidoreductase 75 kDa subunit, mitochondrial OS=Homo sapiens OX=9606 GN=NDUFS1 PE=1 SV=3;sp|P28331-2|NDUS1_HUMAN Isoform 2 of NADH-ubiquinone oxidoreductase 75 kDa subunit, mitochondrial OS=Homo sapiens OX=9606 GN=NDUF
879	P48163;P48163-2	NADP-dependent malic enzyme	ME1		NaN	NaN		22.5928	22.2601	NaN	NaN	NaN	NaN	5	3	4	1	0	0	1	5	2	11.5	64.149	572;497	19.078	47517000	6	sp|P48163|MAOX_HUMAN NADP-dependent malic enzyme OS=Homo sapiens OX=9606 GN=ME1 PE=1 SV=1;sp|P48163-2|MAOX_HUMAN Isoform 2 of NADP-dependent malic enzyme OS=Homo sapiens OX=9606 GN=ME1
820	P41227-2;P41227	N-alpha-acetyltransferase 10	NAA10		NaN	NaN		NaN	NaN	NaN	22.3799	NaN	22.9219	2	0	0	0	2	1	2	2	2	7.3	24.783	220;235	2.0678	21623000	2	sp|P41227-2|NAA10_HUMAN Isoform 2 of N-alpha-acetyltransferase 10 OS=Homo sapiens OX=9606 GN=NAA10;sp|P41227|NAA10_HUMAN N-alpha-acetyltransferase 10 OS=Homo sapiens OX=9606 GN=NAA10 PE=1 SV=1
1374	Q14CX7-2;Q14CX7	N-alpha-acetyltransferase 25, NatB auxiliary subunit	NAA25		NaN	NaN		NaN	22.6092	NaN	NaN	NaN	NaN	2	1	2	0	1	1	1	2	2	3.5	99.268	859;972	3.0601	28034000	3	sp|Q14CX7-2|NAA25_HUMAN Isoform 2 of N-alpha-acetyltransferase 25, NatB auxiliary subunit OS=Homo sapiens OX=9606 GN=NAA25;sp|Q14CX7|NAA25_HUMAN N-alpha-acetyltransferase 25, NatB auxiliary subunit OS=Homo sapiens OX=9606 GN=NAA25 PE=1 SV=1
1639	Q8TBC4-2;Q8TBC4	NEDD8-activating enzyme E1 catalytic subunit	UBA3		NaN	NaN		NaN	22.2466	NaN	NaN	NaN	NaN	2	1	2	0	0	1	1	2	2	5.8	50.072	449;463	2.02	18840000	2	sp|Q8TBC4-2|UBA3_HUMAN Isoform 2 of NEDD8-activating enzyme E1 catalytic subunit OS=Homo sapiens OX=9606 GN=UBA3;sp|Q8TBC4|UBA3_HUMAN NEDD8-activating enzyme E1 catalytic subunit OS=Homo sapiens OX=9606 GN=UBA3 PE=1 SV=2
1313	Q13564-3;Q13564-2;Q13564;Q13564-4	NEDD8-activating enzyme E1 regulatory subunit	NAE1		NaN	NaN		NaN	20.6604	NaN	NaN	NaN	NaN	1	1	1	0	0	0	0	1	4	2.2	50.624	445;528;534;537	1.1272	4170400	1	sp|Q13564-3|ULA1_HUMAN Isoform 3 of NEDD8-activating enzyme E1 regulatory subunit OS=Homo sapiens OX=9606 GN=NAE1;sp|Q13564-2|ULA1_HUMAN Isoform 2 of NEDD8-activating enzyme E1 regulatory subunit OS=Homo sapiens OX=9606 GN=NAE1;sp|Q13564|ULA1_HUMAN NEDD8-a
1257	Q09666	Neuroblast differentiation-associated protein AHNAK	AHNAK		NaN	NaN		NaN	NaN	NaN	NaN	NaN	NaN	2	1	1	0	0	1	0	2	1	1.5	629.09	5890	0.84634	14742000	3	sp|Q09666|AHNK_HUMAN Neuroblast differentiation-associated protein AHNAK OS=Homo sapiens OX=9606 GN=AHNAK PE=1 SV=2
160	O15226;O15226-2	NF-kappa-B-repressing factor	NKRF		NaN	NaN		NaN	NaN	NaN	NaN	NaN	NaN	5	1	3	0	1	1	1	5	2	8.4	77.672	690;705	3.8149	289540000	8	sp|O15226|NKRF_HUMAN NF-kappa-B-repressing factor OS=Homo sapiens OX=9606 GN=NKRF PE=1 SV=2;sp|O15226-2|NKRF_HUMAN Isoform 2 of NF-kappa-B-repressing factor OS=Homo sapiens OX=9606 GN=NKRF
1006	P55769	NHP2-like protein 1;NHP2-like protein 1, N-terminally processed	NHP2L1		NaN	NaN		22.6023	22.6148	NaN	NaN	NaN	NaN	3	3	3	1	1	1	0	3	1	31.2	14.173	128	11.686	42086000	11	sp|P55769|NH2L1_HUMAN NHP2-like protein 1 OS=Homo sapiens OX=9606 GN=SNU13 PE=1 SV=3
1164	Q5JPE7-3;Q5JPE7-2;Q15155;P69849;Q5JPE7	Nodal modulator 2;Nodal modulator 1;Nodal modulator 3	NOMO2;NOMO1;NOMO3		NaN	NaN		NaN	NaN	21.1359	NaN	NaN	NaN	1	0	1	1	0	0	0	1	5	1	122.06	1100;1222;1222;1222;1267	1.3406	6330900	2	sp|Q5JPE7-3|NOMO2_HUMAN Isoform 3 of Nodal modulator 2 OS=Homo sapiens OX=9606 GN=NOMO2;sp|Q5JPE7-2|NOMO2_HUMAN Isoform 2 of Nodal modulator 2 OS=Homo sapiens OX=9606 GN=NOMO2;sp|Q15155|NOMO1_HUMAN Nodal modulator 1 OS=Homo sapiens OX=9606 GN=NOMO1 PE=1 SV
1972	Q9NVX2	Notchless protein homolog 1	NLE1		NaN	NaN		NaN	20.9139	NaN	NaN	NaN	NaN	1	1	1	0	0	0	0	1	1	2.7	53.32	485	3.1423	5431900	2	sp|Q9NVX2|NLE1_HUMAN Notchless protein homolog 1 OS=Homo sapiens OX=9606 GN=NLE1 PE=1 SV=4
2091	Q9UNZ2-6;Q9UNZ2;Q9UNZ2-5;Q9UNZ2-4	NSFL1 cofactor p47	NSFL1C		NaN	NaN		23.3024	23.3704	NaN	NaN	NaN	NaN	4	3	4	1	0	0	1	4	4	25.9	28.522	259;370;372;339	9.2511	38457000	6	sp|Q9UNZ2-6|NSF1C_HUMAN Isoform 4 of NSFL1 cofactor p47 OS=Homo sapiens OX=9606 GN=NSFL1C;sp|Q9UNZ2|NSF1C_HUMAN NSFL1 cofactor p47 OS=Homo sapiens OX=9606 GN=NSFL1C PE=1 SV=2;sp|Q9UNZ2-5|NSF1C_HUMAN Isoform 3 of NSFL1 cofactor p47 OS=Homo sapiens OX=9606 G
1834	Q9BV86-2;Q9BV86	N-terminal Xaa-Pro-Lys N-methyltransferase 1;N-terminal Xaa-Pro-Lys N-methyltransferase 1, N-terminally processed	NTMT1		NaN	NaN		22.9152	22.9135	NaN	NaN	NaN	NaN	2	2	2	1	1	0	1	2	2	14.5	15.896	145;223	41.43	31347000	3	sp|Q9BV86-2|NTM1A_HUMAN Isoform 2 of N-terminal Xaa-Pro-Lys N-methyltransferase 1 OS=Homo sapiens OX=9606 GN=NTMT1;sp|Q9BV86|NTM1A_HUMAN N-terminal Xaa-Pro-Lys N-methyltransferase 1 OS=Homo sapiens OX=9606 GN=NTMT1 PE=1 SV=3
1026	P57740	Nuclear pore complex protein Nup107	NUP107		NaN	NaN		NaN	NaN	NaN	22.1293	NaN	22.064	2	1	0	0	2	1	2	2	1	3.1	106.37	925	8.306	27621000	7	sp|P57740|NU107_HUMAN Nuclear pore complex protein Nup107 OS=Homo sapiens OX=9606 GN=NUP107 PE=1 SV=1
1655	Q8WUM0	Nuclear pore complex protein Nup133	NUP133		NaN	NaN		NaN	NaN	NaN	NaN	NaN	NaN	2	0	0	1	1	1	1	2	1	2.1	128.98	1156	2.1512	28318000	3	sp|Q8WUM0|NU133_HUMAN Nuclear pore complex protein Nup133 OS=Homo sapiens OX=9606 GN=NUP133 PE=1 SV=2
781	P35658-2;P35658-4;P35658;P35658-3;P35658-5	Nuclear pore complex protein Nup214	NUP214		NaN	NaN		NaN	NaN	NaN	NaN	NaN	NaN	2	0	0	0	0	1	0	2	5	1.6	212.57	2079;2080;2090;2091;2093	5.5288	10998000	1	sp|P35658-2|NU214_HUMAN Isoform 2 of Nuclear pore complex protein Nup214 OS=Homo sapiens OX=9606 GN=NUP214;sp|P35658-4|NU214_HUMAN Isoform 4 of Nuclear pore complex protein Nup214 OS=Homo sapiens OX=9606 GN=NUP214;sp|P35658|NU214_HUMAN Nuclear pore complex
967	P52948-6;P52948-2;P52948-5;P52948	Nuclear pore complex protein Nup98-Nup96;Nuclear pore complex protein Nup98;Nuclear pore complex protein Nup96	NUP98		NaN	NaN		NaN	NaN	NaN	NaN	NaN	NaN	1	0	0	0	0	0	0	1	4	0.9	186.27	1714;1726;1800;1817	1.6813	3279500	1	sp|P52948-6|NUP98_HUMAN Isoform 6 of Nuclear pore complex protein Nup98-Nup96 OS=Homo sapiens OX=9606 GN=NUP98;sp|P52948-2|NUP98_HUMAN Isoform 2 of Nuclear pore complex protein Nup98-Nup96 OS=Homo sapiens OX=9606 GN=NUP98;sp|P52948-5|NUP98_HUMAN Isoform 5
797	P37198	Nuclear pore glycoprotein p62	NUP62		NaN	NaN		NaN	21.3143	NaN	NaN	NaN	NaN	1	1	1	0	0	0	0	1	1	2.1	53.254	522	1.0701	18450000	2	sp|P37198|NUP62_HUMAN Nuclear pore glycoprotein p62 OS=Homo sapiens OX=9606 GN=NUP62 PE=1 SV=3
1638	Q8TAT6;Q8TAT6-2	Nuclear protein localization protein 4 homolog	NPLOC4		NaN	NaN		NaN	NaN	19.6866	NaN	NaN	NaN	1	1	0	1	0	0	0	1	2	1.6	68.119	608;617	0.92899	1959700	1	sp|Q8TAT6|NPL4_HUMAN Nuclear protein localization protein 4 homolog OS=Homo sapiens OX=9606 GN=NPLOC4 PE=1 SV=3;sp|Q8TAT6-2|NPL4_HUMAN Isoform 2 of Nuclear protein localization protein 4 homolog OS=Homo sapiens OX=9606 GN=NPLOC4
1075	P61970	Nuclear transport factor 2	NUTF2		NaN	NaN		24.4455	24.391	NaN	NaN	NaN	NaN	2	2	2	1	1	0	1	2	1	11.8	14.478	127	1.5282	104060000	8	sp|P61970|NTF2_HUMAN Nuclear transport factor 2 OS=Homo sapiens OX=9606 GN=NUTF2 PE=1 SV=1
1879	Q9H1E3-2;Q9H1E3	Nuclear ubiquitous casein and cyclin-dependent kinase substrate 1	NUCKS1		NaN	NaN		22.9973	23.8272	NaN	NaN	NaN	NaN	1	1	1	0	1	1	1	1	2	5.4	22.775	203;243	0.93226	50621000	2	sp|Q9H1E3-2|NUCKS_HUMAN Isoform 2 of Nuclear ubiquitous casein and cyclin-dependent kinase substrate 1 OS=Homo sapiens OX=9606 GN=NUCKS1;sp|Q9H1E3|NUCKS_HUMAN Nuclear ubiquitous casein and cyclin-dependent kinase substrate 1 OS=Homo sapiens OX=9606 GN=NUCK
171	O15381-3;O15381-4;O15381-2;O15381-5;O15381	Nuclear valosin-containing protein-like	NVL		NaN	NaN		NaN	NaN	NaN	NaN	NaN	NaN	1	1	0	0	0	0	0	1	5	2.3	72.732	659;667;750;765;856	3.185	1485000	2	sp|O15381-3|NVL_HUMAN Isoform 3 of Nuclear valosin-containing protein-like OS=Homo sapiens OX=9606 GN=NVL;sp|O15381-4|NVL_HUMAN Isoform 4 of Nuclear valosin-containing protein-like OS=Homo sapiens OX=9606 GN=NVL;sp|O15381-2|NVL_HUMAN Isoform 2 of Nuclear v
1219	Q02818	Nucleobindin-1	NUCB1		NaN	NaN		21.4265	21.165	NaN	NaN	NaN	NaN	4	2	3	0	0	0	0	4	1	10.2	53.879	461	11.057	23239000	4	sp|Q02818|NUCB1_HUMAN Nucleobindin-1 OS=Homo sapiens OX=9606 GN=NUCB1 PE=1 SV=4
1372	Q14978;Q14978-3;Q14978-2	Nucleolar and coiled-body phosphoprotein 1	NOLC1		NaN	NaN		NaN	NaN	NaN	NaN	NaN	NaN	1	0	0	0	0	0	0	1	3	1.6	73.602	699;700;709	1.9368	2358700	1	sp|Q14978|NOLC1_HUMAN Nucleolar and coiled-body phosphoprotein 1 OS=Homo sapiens OX=9606 GN=NOLC1 PE=1 SV=2;sp|Q14978-3|NOLC1_HUMAN Isoform 3 of Nucleolar and coiled-body phosphoprotein 1 OS=Homo sapiens OX=9606 GN=NOLC1;sp|Q14978-2|NOLC1_HUMAN Isoform Bet
1475	Q5C9Z4	Nucleolar MIF4G domain-containing protein 1	NOM1		NaN	NaN		NaN	NaN	NaN	NaN	NaN	NaN	1	0	0	0	0	0	0	1	1	1.6	96.256	860	1.481	10544000	2	sp|Q5C9Z4|NOM1_HUMAN Nucleolar MIF4G domain-containing protein 1 OS=Homo sapiens OX=9606 GN=NOM1 PE=1 SV=1
2130	Q9Y3C1;Q9Y3C1-3;Q9Y3C1-2	Nucleolar protein 16	NOP16		NaN	NaN		NaN	NaN	NaN	NaN	NaN	NaN	1	0	0	0	0	0	0	1	3	10.1	21.188	178;232;236	1.5007	2769800	1	sp|Q9Y3C1|NOP16_HUMAN Nucleolar protein 16 OS=Homo sapiens OX=9606 GN=NOP16 PE=1 SV=2;sp|Q9Y3C1-3|NOP16_HUMAN Isoform 3 of Nucleolar protein 16 OS=Homo sapiens OX=9606 GN=NOP16;sp|Q9Y3C1-2|NOP16_HUMAN Isoform 2 of Nucleolar protein 16 OS=Homo sapiens OX=96
260	O75607	Nucleoplasmin-3	NPM3		NaN	NaN		22.63	22.1734	NaN	NaN	NaN	NaN	1	1	1	1	0	0	0	1	1	8.4	19.343	178	1.5781	19714000	3	sp|O75607|NPM3_HUMAN Nucleoplasmin-3 OS=Homo sapiens OX=9606 GN=NPM3 PE=1 SV=3
1286	Q13232	Nucleoside diphosphate kinase 3	NME3		NaN	NaN		NaN	19.807	NaN	NaN	NaN	NaN	1	1	1	0	0	0	0	1	1	10.1	19.015	169	1.8716	3162900	1	sp|Q13232|NDK3_HUMAN Nucleoside diphosphate kinase 3 OS=Homo sapiens OX=9606 GN=NME3 PE=1 SV=2
18	A8MXV4	Nucleoside diphosphate-linked moiety X motif 19, mitochondrial	NUDT19		NaN	NaN		23.5842	23.57	NaN	NaN	NaN	NaN	5	3	4	2	1	1	2	5	1	18.9	42.233	375	10.4	55070000	5	sp|A8MXV4|NUD19_HUMAN Nucleoside diphosphate-linked moiety X motif 19 OS=Homo sapiens OX=9606 GN=NUDT19 PE=1 SV=1
2076	Q9ULW6	Nucleosome assembly protein 1-like 2	NAP1L2		NaN	NaN		NaN	NaN	25.4548	NaN	NaN	NaN	1	1	1	1	1	1	1	1	1	3.7	52.541	460	0.95776	302550000	1	sp|Q9ULW6|NP1L2_HUMAN Nucleosome assembly protein 1-like 2 OS=Homo sapiens OX=9606 GN=NAP1L2 PE=1 SV=1
1775	Q96RE7	Nucleus accumbens-associated protein 1	NACC1		NaN	NaN		NaN	NaN	NaN	NaN	NaN	NaN	2	0	0	0	0	0	0	2	1	5.5	57.258	527	4.1972	13348000	3	sp|Q96RE7|NACC1_HUMAN Nucleus accumbens-associated protein 1 OS=Homo sapiens OX=9606 GN=NACC1 PE=1 SV=1
1659	Q8WVJ2	NudC domain-containing protein 2	NUDCD2		NaN	NaN		22.4711	NaN	NaN	NaN	NaN	NaN	3	2	2	1	0	0	0	3	1	25.5	17.676	157	3.8335	18088000	3	sp|Q8WVJ2|NUDC2_HUMAN NudC domain-containing protein 2 OS=Homo sapiens OX=9606 GN=NUDCD2 PE=1 SV=1
1930	Q9NPH6-2;Q9NPH6	Odorant-binding protein 2b	OBP2B		NaN	NaN		NaN	NaN	NaN	NaN	NaN	NaN	1	1	0	0	0	1	1	1	2	5.5	18.292	165;170	0.93417	0	0	sp|Q9NPH6-2|OBP2B_HUMAN Isoform Bb of Odorant-binding protein 2b OS=Homo sapiens OX=9606 GN=OBP2B;sp|Q9NPH6|OBP2B_HUMAN Odorant-binding protein 2b OS=Homo sapiens OX=9606 GN=OBP2B PE=2 SV=1
1950	Q9NRP0;Q9NRP0-2	Oligosaccharyltransferase complex subunit OSTC	OSTC		NaN	NaN		NaN	NaN	22.9699	NaN	NaN	NaN	1	1	1	1	1	1	1	1	2	8.1	16.829	149;171	17.353	96695000	1	sp|Q9NRP0|OSTC_HUMAN Oligosaccharyltransferase complex subunit OSTC OS=Homo sapiens OX=9606 GN=OSTC PE=1 SV=1;sp|Q9NRP0-2|OSTC_HUMAN Isoform 2 of Oligosaccharyltransferase complex subunit OSTC OS=Homo sapiens OX=9606 GN=OSTC
1938	Q9NQR4	Omega-amidase NIT2	NIT2		NaN	NaN		NaN	22.3039	NaN	NaN	NaN	NaN	1	1	1	0	1	0	1	1	1	4.3	30.608	276	5.1005	36108000	1	sp|Q9NQR4|NIT2_HUMAN Omega-amidase NIT2 OS=Homo sapiens OX=9606 GN=NIT2 PE=1 SV=1
1668	Q8WX93-7;Q8WX93-4;Q8WX93-8;Q8WX93-3;Q8WX93-2;Q8WX93-9;Q8WX93-5;Q8WX93	Palladin	PALLD		NaN	NaN		NaN	19.3992	NaN	NaN	NaN	NaN	1	0	1	0	0	0	0	1	8	2.3	42.932	385;672;777;1001;1106;1123;1159;1383	1.3017	1276000	1	sp|Q8WX93-7|PALLD_HUMAN Isoform 7 of Palladin OS=Homo sapiens OX=9606 GN=PALLD;sp|Q8WX93-4|PALLD_HUMAN Isoform 4 of Palladin OS=Homo sapiens OX=9606 GN=PALLD;sp|Q8WX93-8|PALLD_HUMAN Isoform 8 of Palladin OS=Homo sapiens OX=9606 GN=PALLD;sp|Q8WX93-3|PALLD_H
926	P50897-2;P50897	Palmitoyl-protein thioesterase 1	PPT1		NaN	NaN		NaN	22.2211	NaN	NaN	NaN	NaN	1	0	1	0	0	0	0	1	2	7.4	23.093	203;306	2.6901	9022400	1	sp|P50897-2|PPT1_HUMAN Isoform 2 of Palmitoyl-protein thioesterase 1 OS=Homo sapiens OX=9606 GN=PPT1;sp|P50897|PPT1_HUMAN Palmitoyl-protein thioesterase 1 OS=Homo sapiens OX=9606 GN=PPT1 PE=1 SV=1
625	P20962	Parathymosin	PTMS		NaN	NaN		NaN	24.676	NaN	NaN	NaN	NaN	2	1	2	0	1	1	2	2	1	22.5	11.53	102	1.8207	71572000	5	sp|P20962|PTMS_HUMAN Parathymosin OS=Homo sapiens OX=9606 GN=PTMS PE=1 SV=2
1589	Q86YC2	Partner and localizer of BRCA2	PALB2		NaN	NaN		NaN	NaN	NaN	NaN	NaN	NaN	2	0	0	0	0	0	0	2	1	2.8	131.29	1186	1.6179	6775700	3	sp|Q86YC2|PALB2_HUMAN Partner and localizer of BRCA2 OS=Homo sapiens OX=9606 GN=PALB2 PE=1 SV=1
255	O75475-3;O75475-2;O75475	PC4 and SFRS1-interacting protein	PSIP1		NaN	NaN		NaN	NaN	NaN	NaN	NaN	NaN	1	0	0	0	0	0	0	1	3	5.2	37.267	329;333;530	4.5933	11278000	3	sp|O75475-3|PSIP1_HUMAN Isoform 3 of PC4 and SFRS1-interacting protein OS=Homo sapiens OX=9606 GN=PSIP1;sp|O75475-2|PSIP1_HUMAN Isoform 2 of PC4 and SFRS1-interacting protein OS=Homo sapiens OX=9606 GN=PSIP1;sp|O75475|PSIP1_HUMAN PC4 and SFRS1-interacting
1483	Q5JVF3-3;Q5JVF3-2;Q5JVF3;Q5JVF3-4	PCI domain-containing protein 2	PCID2		NaN	NaN		NaN	20.6066	NaN	NaN	NaN	NaN	2	0	1	0	0	0	0	2	4	9.6	43.374	376;397;399;453	1.1272	7758100	1	sp|Q5JVF3-3|PCID2_HUMAN Isoform 3 of PCI domain-containing protein 2 OS=Homo sapiens OX=9606 GN=PCID2;sp|Q5JVF3-2|PCID2_HUMAN Isoform 2 of PCI domain-containing protein 2 OS=Homo sapiens OX=9606 GN=PCID2;sp|Q5JVF3|PCID2_HUMAN PCI domain-containing protein
1746	Q96HC4;Q96HC4-4;Q96HC4-6;Q96HC4-7	PDZ and LIM domain protein 5	PDLIM5		NaN	NaN		NaN	22.7949	22.7206	NaN	NaN	NaN	4	2	3	2	1	1	2	4	4	7	63.944	596;487;625;483	2.8315	39087000	6	sp|Q96HC4|PDLI5_HUMAN PDZ and LIM domain protein 5 OS=Homo sapiens OX=9606 GN=PDLIM5 PE=1 SV=5;sp|Q96HC4-4|PDLI5_HUMAN Isoform 4 of PDZ and LIM domain protein 5 OS=Homo sapiens OX=9606 GN=PDLIM5;sp|Q96HC4-6|PDLI5_HUMAN Isoform 6 of PDZ and LIM domain prote
1753	Q96IV0-3;Q96IV0-2;Q96IV0	Peptide-N(4)-(N-acetyl-beta-glucosaminyl)asparagine amidase	NGLY1		NaN	NaN		NaN	NaN	NaN	NaN	NaN	22.5073	1	0	0	0	1	0	1	1	3	5.7	63.827	558;636;654	23.939	21718000	2	sp|Q96IV0-3|NGLY1_HUMAN Isoform 3 of Peptide-N(4)-(N-acetyl-beta-glucosaminyl)asparagine amidase OS=Homo sapiens OX=9606 GN=NGLY1;sp|Q96IV0-2|NGLY1_HUMAN Isoform 2 of Peptide-N(4)-(N-acetyl-beta-glucosaminyl)asparagine amidase OS=Homo sapiens OX=9606 GN=NG
1306	Q13451;Q13451-2	Peptidyl-prolyl cis-trans isomerase FKBP5;Peptidyl-prolyl cis-trans isomerase FKBP5, N-terminally processed	FKBP5		NaN	NaN		NaN	20.7743	NaN	NaN	NaN	NaN	2	1	2	0	0	0	0	2	2	6.8	51.212	457;268	0.85066	4192300	2	sp|Q13451|FKBP5_HUMAN Peptidyl-prolyl cis-trans isomerase FKBP5 OS=Homo sapiens OX=9606 GN=FKBP5 PE=1 SV=2;sp|Q13451-2|FKBP5_HUMAN Isoform 2 of Peptidyl-prolyl cis-trans isomerase FKBP5 OS=Homo sapiens OX=9606 GN=FKBP5
1352	Q14318;Q14318-2;Q14318-3	Peptidyl-prolyl cis-trans isomerase FKBP8	FKBP8		NaN	NaN		23.3426	23.3395	NaN	23.4959	NaN	23.4664	6	3	5	0	5	3	4	6	3	18.9	44.561	412;413;253	15.448	88189000	6	sp|Q14318|FKBP8_HUMAN Peptidyl-prolyl cis-trans isomerase FKBP8 OS=Homo sapiens OX=9606 GN=FKBP8 PE=1 SV=2;sp|Q14318-2|FKBP8_HUMAN Isoform 2 of Peptidyl-prolyl cis-trans isomerase FKBP8 OS=Homo sapiens OX=9606 GN=FKBP8
1301	Q13427-2;Q13427	Peptidyl-prolyl cis-trans isomerase G	PPIG		NaN	NaN		NaN	20.6572	NaN	NaN	NaN	NaN	2	0	1	1	0	0	0	2	2	8.4	40.299	357;754	2.0557	3051600	2	sp|Q13427-2|PPIG_HUMAN Isoform 2 of Peptidyl-prolyl cis-trans isomerase G OS=Homo sapiens OX=9606 GN=PPIG;sp|Q13427|PPIG_HUMAN Peptidyl-prolyl cis-trans isomerase G OS=Homo sapiens OX=9606 GN=PPIG PE=1 SV=2
188	O43447-2;O43447	Peptidyl-prolyl cis-trans isomerase H	PPIH		NaN	NaN		21.544	NaN	NaN	NaN	NaN	NaN	2	2	1	1	1	1	1	2	2	17.2	14.492	134;177	1.7942	11957000	3	sp|O43447-2|PPIH_HUMAN Isoform 2 of Peptidyl-prolyl cis-trans isomerase H OS=Homo sapiens OX=9606 GN=PPIH;sp|O43447|PPIH_HUMAN Peptidyl-prolyl cis-trans isomerase H OS=Homo sapiens OX=9606 GN=PPIH PE=1 SV=1
2131	Q9Y3C6	Peptidyl-prolyl cis-trans isomerase-like 1	PPIL1		NaN	NaN		21.7765	22.6906	NaN	NaN	NaN	NaN	3	2	3	1	0	0	0	3	1	26.5	18.237	166	3.0205	18178000	3	sp|Q9Y3C6|PPIL1_HUMAN Peptidyl-prolyl cis-trans isomerase-like 1 OS=Homo sapiens OX=9606 GN=PPIL1 PE=1 SV=1
1654	Q8WUA2	Peptidyl-prolyl cis-trans isomerase-like 4	PPIL4		NaN	NaN		21.5262	NaN	NaN	NaN	NaN	NaN	2	2	1	1	0	0	0	2	1	5.5	57.224	492	1.949	7082800	2	sp|Q8WUA2|PPIL4_HUMAN Peptidyl-prolyl cis-trans isomerase-like 4 OS=Homo sapiens OX=9606 GN=PPIL4 PE=1 SV=1
2133	Q9Y3E5	Peptidyl-tRNA hydrolase 2, mitochondrial	PTRH2		NaN	NaN		NaN	21.4864	NaN	NaN	NaN	NaN	1	1	1	0	1	1	1	1	1	8.4	19.193	179	1.7727	20637000	1	sp|Q9Y3E5|PTH2_HUMAN Peptidyl-tRNA hydrolase 2, mitochondrial OS=Homo sapiens OX=9606 GN=PTRH2 PE=1 SV=1
1536	Q6Y7W6-4;Q6Y7W6-5;Q6Y7W6	PERQ amino acid-rich with GYF domain-containing protein 2	GIGYF2		NaN	NaN		NaN	19.7686	NaN	NaN	NaN	NaN	1	1	1	0	0	0	1	1	3	1.3	148.63	1286;1293;1299	1.9393	5446200	1	sp|Q6Y7W6-4|GGYF2_HUMAN Isoform 3 of GRB10-interacting GYF protein 2 OS=Homo sapiens OX=9606 GN=GIGYF2;sp|Q6Y7W6-5|GGYF2_HUMAN Isoform 4 of GRB10-interacting GYF protein 2 OS=Homo sapiens OX=9606 GN=GIGYF2;sp|Q6Y7W6|GGYF2_HUMAN GRB10-interacting GYF protei
1663	Q8WW12-2;Q8WW12	PEST proteolytic signal-containing nuclear protein	PCNP		NaN	NaN		23.1726	23.3842	NaN	NaN	NaN	22.6646	3	3	3	1	1	1	2	3	2	32.3	13.544	130;178	15.857	46015000	10	sp|Q8WW12-2|PCNP_HUMAN Isoform 2 of PEST proteolytic signal-containing nuclear protein OS=Homo sapiens OX=9606 GN=PCNP;sp|Q8WW12|PCNP_HUMAN PEST proteolytic signal-containing nuclear protein OS=Homo sapiens OX=9606 GN=PCNP PE=1 SV=2
1555	Q7RTV0	PHD finger-like domain-containing protein 5A	PHF5A		NaN	NaN		NaN	22.6224	NaN	NaN	NaN	NaN	2	0	2	0	0	1	0	2	1	20	12.405	110	4.0912	17360000	3	sp|Q7RTV0|PHF5A_HUMAN PHD finger-like domain-containing protein 5A OS=Homo sapiens OX=9606 GN=PHF5A PE=1 SV=1
1717	Q96BW9-2;Q96BW9-3;Q96BW9	Phosphatidate cytidylyltransferase, mitochondrial	TAMM41		NaN	NaN		NaN	19.1876	NaN	NaN	NaN	NaN	1	1	1	0	0	0	0	1	3	3.5	35.907	316;337;452	1.1369	1967700	1	sp|Q96BW9-2|TAM41_HUMAN Isoform 2 of Phosphatidate cytidylyltransferase, mitochondrial OS=Homo sapiens OX=9606 GN=TAMM41;sp|Q96BW9-3|TAM41_HUMAN Isoform 3 of Phosphatidate cytidylyltransferase, mitochondrial OS=Homo sapiens OX=9606 GN=TAMM41;sp|Q96BW9|TAM4
1189	Q00169	Phosphatidylinositol transfer protein alpha isoform	PITPNA		NaN	NaN		21.7177	21.7089	NaN	NaN	NaN	NaN	2	2	2	0	0	0	0	2	1	9.3	31.806	270	1.8357	9836800	2	sp|Q00169|PIPNA_HUMAN Phosphatidylinositol transfer protein alpha isoform OS=Homo sapiens OX=9606 GN=PITPNA PE=1 SV=2
301	O95394;O95394-3;O95394-4	Phosphoacetylglucosamine mutase	PGM3		NaN	NaN		NaN	21.3703	NaN	NaN	NaN	NaN	2	0	2	0	0	1	0	2	3	5.5	59.851	542;566;570	1.2642	5912800	1	sp|O95394|AGM1_HUMAN Phosphoacetylglucosamine mutase OS=Homo sapiens OX=9606 GN=PGM3 PE=1 SV=1;sp|O95394-3|AGM1_HUMAN Isoform 2 of Phosphoacetylglucosamine mutase OS=Homo sapiens OX=9606 GN=PGM3;sp|O95394-4|AGM1_HUMAN Isoform 3 of Phosphoacetylglucosamine
792	P36871;P36871-2;P36871-3	Phosphoglucomutase-1	PGM1		NaN	NaN		22.2302	22.6213	NaN	NaN	NaN	NaN	4	3	4	0	0	0	0	4	3	9.8	61.448	562;580;365	5.2187	17746000	5	sp|P36871|PGM1_HUMAN Phosphoglucomutase-1 OS=Homo sapiens OX=9606 GN=PGM1 PE=1 SV=3;sp|P36871-2|PGM1_HUMAN Isoform 2 of Phosphoglucomutase-1 OS=Homo sapiens OX=9606 GN=PGM1;sp|P36871-3|PGM1_HUMAN Isoform 3 of Phosphoglucomutase-1 OS=Homo sapiens OX=9606 GN
1741	Q96G03;Q96G03-2	Phosphoglucomutase-2	PGM2		NaN	NaN		22.6403	23.051	NaN	NaN	NaN	NaN	6	2	2	1	1	0	1	5	2	12.7	68.283	612;291	47.261	69062000	10	sp|Q96G03|PGM2_HUMAN Phosphoglucomutase-2 OS=Homo sapiens OX=9606 GN=PGM2 PE=1 SV=4
557	P14555	Phospholipase A2, membrane associated	PLA2G2A		NaN	NaN		NaN	NaN	NaN	NaN	NaN	NaN	2	0	0	0	0	0	0	2	1	23.6	16.083	144	3.349	7733100	3	sp|P14555|PA2GA_HUMAN Phospholipase A2, membrane associated OS=Homo sapiens OX=9606 GN=PLA2G2A PE=1 SV=2
1523	Q6P4A8	Phospholipase B-like 1;Phospholipase B-like 1 chain A;Phospholipase B-like 1 chain B;Phospholipase B-like 1 chain C	PLBD1		NaN	NaN		NaN	NaN	NaN	NaN	NaN	NaN	8	0	0	0	0	0	0	8	1	24.1	63.254	553	21.419	57512000	9	sp|Q6P4A8|PLBL1_HUMAN Phospholipase B-like 1 OS=Homo sapiens OX=9606 GN=PLBD1 PE=1 SV=2
1592	Q8IV08	Phospholipase D3	PLD3		NaN	NaN		21.9414	22.2595	NaN	NaN	NaN	NaN	2	2	2	1	1	0	1	2	1	4.5	54.705	490	1.8896	21489000	5	sp|Q8IV08|PLD3_HUMAN Phospholipase D3 OS=Homo sapiens OX=9606 GN=PLD3 PE=1 SV=1
1866	Q9H008-2;Q9H008	Phospholysine phosphohistidine inorganic pyrophosphate phosphatase	LHPP		NaN	NaN		NaN	NaN	NaN	NaN	NaN	NaN	2	0	0	0	0	0	0	2	2	11.4	22.696	210;270	1.0147	4066000	1	sp|Q9H008-2|LHPP_HUMAN Isoform 2 of Phospholysine phosphohistidine inorganic pyrophosphate phosphatase OS=Homo sapiens OX=9606 GN=LHPP;sp|Q9H008|LHPP_HUMAN Phospholysine phosphohistidine inorganic pyrophosphate phosphatase OS=Homo sapiens OX=9606 GN=LHPP P
1166	P78330	Phosphoserine phosphatase	PSPH		NaN	NaN		22.5366	23.0069	NaN	NaN	NaN	NaN	3	2	3	1	1	1	1	3	1	13.8	25.007	225	4.3837	46795000	7	sp|P78330|SERB_HUMAN Phosphoserine phosphatase OS=Homo sapiens OX=9606 GN=PSPH PE=1 SV=2
1888	Q9H307	Pinin	PNN		NaN	NaN		NaN	NaN	21.9362	NaN	NaN	NaN	1	1	1	1	1	0	0	1	1	2.4	81.627	717	4.6421	30078000	1	sp|Q9H307|PININ_HUMAN Pinin OS=Homo sapiens OX=9606 GN=PNN PE=1 SV=5
614	P23634-5;P23634-4;P23634-3;P23634-2;P20020-5;P20020-2;P20020-6;P23634-7;P23634-6;P20020;P23634-8;P23634;P20020-4;P20020-1	Plasma membrane calcium-transporting ATPase 4;Plasma membrane calcium-transporting ATPase 1	ATP2B4;ATP2B1		NaN	NaN		NaN	19.7531	NaN	NaN	NaN	NaN	1	1	1	0	0	0	0	1	14	1.3	124.01	1122;1134;1158;1170;1171;1176;1184;1193;1205;1220;1229;1241;1249;1258	1.2589	3209600	1	sp|P23634-5|AT2B4_HUMAN Isoform ZK of Plasma membrane calcium-transporting ATPase 4 OS=Homo sapiens OX=9606 GN=ATP2B4;sp|P23634-4|AT2B4_HUMAN Isoform XK of Plasma membrane calcium-transporting ATPase 4 OS=Homo sapiens OX=9606 GN=ATP2B4;sp|P23634-3|AT2B4_HU
397	P05120	Plasminogen activator inhibitor 2	SERPINB2		NaN	NaN		NaN	NaN	NaN	NaN	NaN	NaN	3	0	0	0	0	0	0	3	1	8.4	46.596	415	3.1807	22120000	4	sp|P05120|PAI2_HUMAN Plasminogen activator inhibitor 2 OS=Homo sapiens OX=9606 GN=SERPINB2 PE=1 SV=2
340	P00747	Plasminogen;Plasmin heavy chain A;Activation peptide;Angiostatin;Plasmin heavy chain A, short form;Plasmin light chain B	PLG		NaN	NaN		NaN	NaN	NaN	NaN	NaN	NaN	5	2	3	3	2	2	1	2	1	9	90.568	810	3.9767	6768800	2	sp|P00747|PLMN_HUMAN Plasminogen OS=Homo sapiens OX=9606 GN=PLG PE=1 SV=2
841	P43034;P43034-2	Platelet-activating factor acetylhydrolase IB subunit alpha	PAFAH1B1		NaN	NaN		23.5826	23.3185	NaN	NaN	NaN	NaN	7	4	5	0	0	0	1	7	2	23.7	46.637	410;147	11.543	85725000	9	sp|P43034|LIS1_HUMAN Platelet-activating factor acetylhydrolase IB subunit alpha OS=Homo sapiens OX=9606 GN=PAFAH1B1 PE=1 SV=2
1160	P68402;P68402-3;P68402-2;P68402-4	Platelet-activating factor acetylhydrolase IB subunit beta	PAFAH1B2		NaN	NaN		24.3403	NaN	NaN	NaN	NaN	NaN	2	2	1	0	1	0	1	2	4	12.2	25.569	229;132;155;202	10.005	74011000	5	sp|P68402|PA1B2_HUMAN Platelet-activating factor acetylhydrolase IB subunit beta OS=Homo sapiens OX=9606 GN=PAFAH1B2 PE=1 SV=1;sp|P68402-3|PA1B2_HUMAN Isoform 3 of Platelet-activating factor acetylhydrolase IB subunit beta OS=Homo sapiens OX=9606 GN=PAFAH1
1468	Q53GL0-2;Q53GL0	Pleckstrin homology domain-containing family O member 1	PLEKHO1		NaN	NaN		NaN	NaN	NaN	NaN	NaN	NaN	1	0	0	0	0	0	0	1	2	3.5	42.329	375;409	0.84784	5642700	1	sp|Q53GL0-2|PKHO1_HUMAN Isoform 2 of Pleckstrin homology domain-containing family O member 1 OS=Homo sapiens OX=9606 GN=PLEKHO1;sp|Q53GL0|PKHO1_HUMAN Pleckstrin homology domain-containing family O member 1 OS=Homo sapiens OX=9606 GN=PLEKHO1 PE=1 SV=2
1389	Q15149-7;Q15149-8;Q15149-9;Q15149-5;Q15149-4;Q15149-6;Q15149-3;Q15149-2;Q15149;Q9UPN3-5;Q9UPN3	Plectin	PLEC		NaN	NaN		NaN	NaN	NaN	NaN	NaN	NaN	12	5	5	3	1	2	2	8	11	2.9	512.6	4515;4525;4533;4547;4547;4551;4570;4574;4684;5938;7388	5.2863	85160000	6	sp|Q15149-7|PLEC_HUMAN Isoform 7 of Plectin OS=Homo sapiens OX=9606 GN=PLEC;sp|Q15149-8|PLEC_HUMAN Isoform 8 of Plectin OS=Homo sapiens OX=9606 GN=PLEC;sp|Q15149-9|PLEC_HUMAN Isoform 9 of Plectin OS=Homo sapiens OX=9606 GN=PLEC;sp|Q15149-5|PLEC_HUMAN Isofo
1974	Q9NX46	Poly(ADP-ribose) glycohydrolase ARH3	ADPRHL2		NaN	NaN		NaN	22.2309	NaN	NaN	NaN	NaN	2	1	2	0	0	0	0	2	1	6.9	38.946	363	1.2419	11581000	2	sp|Q9NX46|ARHL2_HUMAN ADP-ribose glycohydrolase ARH3 OS=Homo sapiens OX=9606 GN=ADPRHL2 PE=1 SV=1
1851	Q9BY77-2;Q9BY77	Polymerase delta-interacting protein 3	POLDIP3		NaN	NaN		NaN	NaN	20.4653	NaN	NaN	NaN	1	0	1	1	0	0	1	1	2	3.3	42.894	392;421	1.2102	9724400	2	sp|Q9BY77-2|PDIP3_HUMAN Isoform 2 of Polymerase delta-interacting protein 3 OS=Homo sapiens OX=9606 GN=POLDIP3;sp|Q9BY77|PDIP3_HUMAN Polymerase delta-interacting protein 3 OS=Homo sapiens OX=9606 GN=POLDIP3 PE=1 SV=2
1518	Q6NZI2	Polymerase I and transcript release factor	PTRF		NaN	NaN		NaN	NaN	21.717	NaN	NaN	NaN	1	1	1	1	1	1	1	1	1	2.8	43.476	390	2.3559	18956000	6	sp|Q6NZI2|CAVN1_HUMAN Caveolae-associated protein 1 OS=Homo sapiens OX=9606 GN=CAVIN1 PE=1 SV=1
347	P01833	Polymeric immunoglobulin receptor;Secretory component	PIGR		NaN	NaN		NaN	NaN	NaN	NaN	NaN	NaN	3	0	0	0	0	0	0	3	1	5.9	83.283	764	5.4731	18029000	3	sp|P01833|PIGR_HUMAN Polymeric immunoglobulin receptor OS=Homo sapiens OX=9606 GN=PIGR PE=1 SV=4
1067	P61758;P61758-2	Prefoldin subunit 3	VBP1		NaN	NaN		22.9874	23.1942	NaN	NaN	NaN	NaN	3	2	3	2	0	0	0	3	2	25.4	22.626	197;192	27.557	29027000	5	sp|P61758|PFD3_HUMAN Prefoldin subunit 3 OS=Homo sapiens OX=9606 GN=VBP1 PE=1 SV=4;sp|P61758-2|PFD3_HUMAN Isoform 2 of Prefoldin subunit 3 OS=Homo sapiens OX=9606 GN=VBP1
1784	Q99471;Q99471-3;Q99471-2	Prefoldin subunit 5	PFDN5		NaN	NaN		22.8493	23.3494	NaN	22.821	NaN	22.4819	3	3	3	0	2	1	2	3	3	15.6	17.328	154;109;66	10.967	49465000	6	sp|Q99471|PFD5_HUMAN Prefoldin subunit 5 OS=Homo sapiens OX=9606 GN=PFDN5 PE=1 SV=2;sp|Q99471-3|PFD5_HUMAN Isoform 3 of Prefoldin subunit 5 OS=Homo sapiens OX=9606 GN=PFDN5
252	O75400-2;O75400-3;O75400	Pre-mRNA-processing factor 40 homolog A	PRPF40A		NaN	NaN		NaN	NaN	22.0272	NaN	NaN	NaN	1	1	0	1	1	1	1	1	3	1.7	105.93	930;939;957	1.2865	35898000	1	sp|O75400-2|PR40A_HUMAN Isoform 2 of Pre-mRNA-processing factor 40 homolog A OS=Homo sapiens OX=9606 GN=PRPF40A;sp|O75400-3|PR40A_HUMAN Isoform 3 of Pre-mRNA-processing factor 40 homolog A OS=Homo sapiens OX=9606 GN=PRPF40A;sp|O75400|PR40A_HUMAN Pre-mRNA-p
287	O94906-2;O94906	Pre-mRNA-processing factor 6	PRPF6		NaN	NaN		22.557	22.1631	NaN	NaN	NaN	NaN	4	2	3	1	0	0	1	4	2	5.5	102.43	901;941	3.6195	33454000	5	sp|O94906-2|PRP6_HUMAN Isoform 2 of Pre-mRNA-processing factor 6 OS=Homo sapiens OX=9606 GN=PRPF6;sp|O94906|PRP6_HUMAN Pre-mRNA-processing factor 6 OS=Homo sapiens OX=9606 GN=PRPF6 PE=1 SV=1
1451	Q2NL82	Pre-rRNA-processing protein TSR1 homolog	TSR1		NaN	NaN		NaN	22.2359	NaN	NaN	NaN	NaN	3	1	3	0	0	0	0	3	1	4	91.809	804	2.9807	9115600	4	sp|Q2NL82|TSR1_HUMAN Pre-rRNA-processing protein TSR1 homolog OS=Homo sapiens OX=9606 GN=TSR1 PE=1 SV=1
1478	Q5JRX3-3;Q5JRX3;Q5JRX3-2	Presequence protease, mitochondrial	PITRM1		NaN	NaN		21.9869	22.1001	NaN	NaN	NaN	NaN	3	2	3	0	0	0	0	3	3	3.1	106.06	939;1037;1038	1.5378	12885000	4	sp|Q5JRX3-3|PREP_HUMAN Isoform 3 of Presequence protease, mitochondrial OS=Homo sapiens OX=9606 GN=PITRM1;sp|Q5JRX3|PREP_HUMAN Presequence protease, mitochondrial OS=Homo sapiens OX=9606 GN=PITRM1 PE=1 SV=3;sp|Q5JRX3-2|PREP_HUMAN Isoform 2 of Presequence p
1755	Q96IZ0	PRKC apoptosis WT1 regulator protein	PAWR		NaN	NaN		NaN	21.4145	NaN	NaN	NaN	NaN	2	1	2	1	1	0	1	2	1	7.9	36.567	340	2.6665	12562000	3	sp|Q96IZ0|PAWR_HUMAN PRKC apoptosis WT1 regulator protein OS=Homo sapiens OX=9606 GN=PAWR PE=1 SV=1
1516	Q6NUJ1	Proactivator polypeptide-like 1;Saposin A-like;Saposin B-Val-like;Saposin B-like;Saposin C-like;Saposin D-like	PSAPL1		NaN	NaN		NaN	NaN	NaN	NaN	NaN	NaN	2	0	0	0	0	0	0	2	1	2.5	56.626	521	4.8057	47174000	3	sp|Q6NUJ1|SAPL1_HUMAN Proactivator polypeptide-like 1 OS=Homo sapiens OX=9606 GN=PSAPL1 PE=2 SV=2
675	P26196	Probable ATP-dependent RNA helicase DDX6	DDX6		NaN	NaN		NaN	23.841	NaN	NaN	NaN	NaN	4	1	4	1	1	1	1	4	1	11.8	54.416	483	14.229	60400000	4	sp|P26196|DDX6_HUMAN Probable ATP-dependent RNA helicase DDX6 OS=Homo sapiens OX=9606 GN=DDX6 PE=1 SV=2
2038	Q9UHA3	Probable ribosome biogenesis protein RLP24	RSL24D1		NaN	NaN		NaN	NaN	NaN	NaN	NaN	NaN	1	0	0	0	0	0	0	1	1	7.4	19.621	163	7.6547	9787100	2	sp|Q9UHA3|RLP24_HUMAN Probable ribosome biogenesis protein RLP24 OS=Homo sapiens OX=9606 GN=RSL24D1 PE=1 SV=1
1664	Q8WWH5	Probable tRNA pseudouridine synthase 1	TRUB1		NaN	NaN		NaN	19.1485	NaN	NaN	NaN	NaN	1	1	1	0	0	0	0	1	1	3.2	37.252	349	0.91711	1823000	1	sp|Q8WWH5|TRUB1_HUMAN Probable tRNA pseudouridine synthase 1 OS=Homo sapiens OX=9606 GN=TRUB1 PE=1 SV=1
475	P09668	Pro-cathepsin H;Cathepsin H mini chain;Cathepsin H;Cathepsin H heavy chain;Cathepsin H light chain	CTSH		NaN	NaN		NaN	NaN	NaN	NaN	NaN	NaN	4	0	0	0	0	0	0	4	1	14.6	37.393	335	4.4212	23017000	5	sp|P09668|CATH_HUMAN Pro-cathepsin H OS=Homo sapiens OX=9606 GN=CTSH PE=1 SV=4
1624	Q8NBJ5	Procollagen galactosyltransferase 1	COLGALT1		NaN	NaN		22.7646	23.2261	NaN	22.4125	NaN	NaN	3	3	3	1	2	0	1	3	1	5.3	71.635	622	2.9248	40078000	4	sp|Q8NBJ5|GT251_HUMAN Procollagen galactosyltransferase 1 OS=Homo sapiens OX=9606 GN=COLGALT1 PE=1 SV=1
1830	Q9BUL8	Programmed cell death protein 10	PDCD10		NaN	NaN		NaN	22.7007	NaN	NaN	NaN	NaN	1	0	1	0	0	0	0	1	1	4.7	24.701	212	2.6228	12581000	1	sp|Q9BUL8|PDC10_HUMAN Programmed cell death protein 10 OS=Homo sapiens OX=9606 GN=PDCD10 PE=1 SV=1
1466	Q53EL6-2;Q53EL6	Programmed cell death protein 4	PDCD4		NaN	NaN		NaN	23.17	NaN	NaN	NaN	NaN	3	2	2	2	1	1	1	3	2	11.1	50.576	458;469	19.959	60504000	4	sp|Q53EL6-2|PDCD4_HUMAN Isoform 2 of Programmed cell death protein 4 OS=Homo sapiens OX=9606 GN=PDCD4;sp|Q53EL6|PDCD4_HUMAN Programmed cell death protein 4 OS=Homo sapiens OX=9606 GN=PDCD4 PE=1 SV=2
245	O75340-2;O75340	Programmed cell death protein 6	PDCD6		NaN	NaN		22.8677	22.384	NaN	NaN	NaN	NaN	2	2	2	1	1	1	1	2	2	11.6	21.664	189;191	2.3934	47422000	3	sp|O75340-2|PDCD6_HUMAN Isoform 2 of Programmed cell death protein 6 OS=Homo sapiens OX=9606 GN=PDCD6;sp|O75340|PDCD6_HUMAN Programmed cell death protein 6 OS=Homo sapiens OX=9606 GN=PDCD6 PE=1 SV=1
1606	Q8IZL8	Proline-, glutamic acid- and leucine-rich protein 1	PELP1		NaN	NaN		NaN	22.8438	NaN	NaN	NaN	NaN	2	1	2	1	0	0	0	2	1	4.9	119.7	1130	46.627	125980000	9	sp|Q8IZL8|PELP1_HUMAN Proline-, glutamic acid- and leucine-rich protein 1 OS=Homo sapiens OX=9606 GN=PELP1 PE=1 SV=2
1454	Q32P28-4;Q32P28;Q32P28-3	Prolyl 3-hydroxylase 1	LEPRE1		NaN	NaN		NaN	21.4694	NaN	NaN	NaN	NaN	1	1	1	0	0	0	0	1	3	2.2	78.921	697;736;804	1.0845	6699200	1	sp|Q32P28-4|P3H1_HUMAN Isoform 4 of Prolyl 3-hydroxylase 1 OS=Homo sapiens OX=9606 GN=P3H1;sp|Q32P28|P3H1_HUMAN Prolyl 3-hydroxylase 1 OS=Homo sapiens OX=9606 GN=P3H1 PE=1 SV=2;sp|Q32P28-3|P3H1_HUMAN Isoform 3 of Prolyl 3-hydroxylase 1 OS=Homo sapiens OX=9
543	P13674-3;P13674-2;P13674	Prolyl 4-hydroxylase subunit alpha-1	P4HA1		NaN	NaN		NaN	NaN	20.4211	NaN	NaN	NaN	1	1	1	1	0	0	0	1	3	2.1	58.957	516;534;534	1.0338	3828700	1	sp|P13674-3|P4HA1_HUMAN Isoform 3 of Prolyl 4-hydroxylase subunit alpha-1 OS=Homo sapiens OX=9606 GN=P4HA1;sp|P13674-2|P4HA1_HUMAN Isoform 2 of Prolyl 4-hydroxylase subunit alpha-1 OS=Homo sapiens OX=9606 GN=P4HA1;sp|P13674|P4HA1_HUMAN Prolyl 4-hydroxylase
878	P48147	Prolyl endopeptidase	PREP		NaN	NaN		23.0432	23.2971	NaN	NaN	NaN	NaN	5	4	5	1	2	1	1	5	1	8.5	80.699	710	12.906	32498000	7	sp|P48147|PPCE_HUMAN Prolyl endopeptidase OS=Homo sapiens OX=9606 GN=PREP PE=1 SV=2
1425	Q16186	Proteasomal ubiquitin receptor ADRM1	ADRM1		NaN	NaN		NaN	21.7414	NaN	NaN	NaN	NaN	1	1	1	0	1	1	0	1	1	3.7	42.153	407	3.6383	13198000	1	sp|Q16186|ADRM1_HUMAN Proteasomal ubiquitin receptor ADRM1 OS=Homo sapiens OX=9606 GN=ADRM1 PE=1 SV=2
2072	Q9UL46	Proteasome activator complex subunit 2	PSME2		NaN	NaN		23.1403	23.3992	NaN	NaN	NaN	NaN	3	2	3	1	0	0	0	3	1	18.8	27.401	239	5.5254	32795000	4	sp|Q9UL46|PSME2_HUMAN Proteasome activator complex subunit 2 OS=Homo sapiens OX=9606 GN=PSME2 PE=1 SV=4
304	O95456-2;O95456	Proteasome assembly chaperone 1	PSMG1		NaN	NaN		NaN	NaN	21.9174	NaN	NaN	NaN	2	1	2	1	1	1	1	2	2	9.7	30.288	267;288	3.1917	38300000	9	sp|O95456-2|PSMG1_HUMAN Isoform 2 of Proteasome assembly chaperone 1 OS=Homo sapiens OX=9606 GN=PSMG1;sp|O95456|PSMG1_HUMAN Proteasome assembly chaperone 1 OS=Homo sapiens OX=9606 GN=PSMG1 PE=1 SV=1
1679	Q92530	Proteasome inhibitor PI31 subunit	PSMF1		NaN	NaN		NaN	21.6937	NaN	NaN	NaN	NaN	1	0	1	0	0	0	0	1	1	8.5	29.816	271	1.4044	6259700	1	sp|Q92530|PSMF1_HUMAN Proteasome inhibitor PI31 subunit OS=Homo sapiens OX=9606 GN=PSMF1 PE=1 SV=2
1500	Q5VYK3	Proteasome-associated protein ECM29 homolog	ECM29		NaN	NaN		NaN	20.5443	NaN	NaN	NaN	NaN	2	1	2	1	1	1	1	2	1	1.3	204.29	1845	1.9642	11361000	3	sp|Q5VYK3|ECM29_HUMAN Proteasome adapter and scaffold protein ECM29 OS=Homo sapiens OX=9606 GN=ECPAS PE=1 SV=2
507	P11171-6;P11171-4;P11171-3;P11171-5;P11171-2;P11171;P11171-7	Protein 4.1	EPB41		NaN	NaN		NaN	21.3663	NaN	NaN	NaN	NaN	2	1	2	0	0	0	0	2	7	3.9	63.254	566;588;641;775;831;864;720	2.5406	5651000	2	sp|P11171-6|41_HUMAN Isoform 6 of Protein 4.1 OS=Homo sapiens OX=9606 GN=EPB41;sp|P11171-4|41_HUMAN Isoform 4 of Protein 4.1 OS=Homo sapiens OX=9606 GN=EPB41;sp|P11171-3|41_HUMAN Isoform 3 of Protein 4.1 OS=Homo sapiens OX=9606 GN=EPB41;sp|P11171-5|41_HUMA
1275	Q13015	Protein AF1q	MLLT11		NaN	NaN		NaN	NaN	22.1674	NaN	NaN	NaN	1	1	1	1	1	1	1	1	1	15.6	10.061	90	2.8018	26948000	4	sp|Q13015|AF1Q_HUMAN Protein AF1q OS=Homo sapiens OX=9606 GN=MLLT11 PE=1 SV=1
1693	Q92858	Protein atonal homolog 1	ATOH1		NaN	NaN		NaN	NaN	24.0994	NaN	NaN	NaN	1	1	1	1	1	1	1	1	1	3.1	38.16	354	0.9914	366980000	8	sp|Q92858|ATOH1_HUMAN Protein atonal homolog 1 OS=Homo sapiens OX=9606 GN=ATOH1 PE=2 SV=1
161	O15234	Protein CASC3	CASC3		NaN	NaN		NaN	NaN	20.4862	NaN	NaN	NaN	1	1	1	1	0	0	0	1	1	2.1	76.277	703	1.95	2834500	1	sp|O15234|CASC3_HUMAN Protein CASC3 OS=Homo sapiens OX=9606 GN=CASC3 PE=1 SV=2
1635	Q8NG31-3;Q8NG31-4;Q8NG31-2;Q8NG31	Protein CASC5	CASC5		NaN	NaN		NaN	NaN	NaN	NaN	NaN	24.2816	1	0	0	0	1	1	1	1	4	0.9	195.6	1746;1833;2316;2342	1.2552	175150000	6	sp|Q8NG31-3|KNL1_HUMAN Isoform 3 of Kinetochore scaffold 1 OS=Homo sapiens OX=9606 GN=KNL1;sp|Q8NG31-4|KNL1_HUMAN Isoform 4 of Kinetochore scaffold 1 OS=Homo sapiens OX=9606 GN=KNL1;sp|Q8NG31-2|KNL1_HUMAN Isoform 2 of Kinetochore scaffold 1 OS=Homo sapiens
1779	Q96SW2-2;Q96SW2	Protein cereblon	CRBN		NaN	NaN		NaN	NaN	23.7574	NaN	NaN	NaN	2	1	0	2	0	0	0	2	2	9.3	50.474	441;442	6.4851	12747000	2	sp|Q96SW2-2|CRBN_HUMAN Isoform 2 of Protein cereblon OS=Homo sapiens OX=9606 GN=CRBN;sp|Q96SW2|CRBN_HUMAN Protein cereblon OS=Homo sapiens OX=9606 GN=CRBN PE=1 SV=1
262	O75629	Protein CREG1	CREG1		NaN	NaN		NaN	NaN	NaN	NaN	NaN	NaN	4	0	1	1	0	0	0	4	1	25.5	24.074	220	33.738	68649000	9	sp|O75629|CREG1_HUMAN Protein CREG1 OS=Homo sapiens OX=9606 GN=CREG1 PE=1 SV=1
234	O60888-3;O60888;O60888-2	Protein CutA	CUTA		NaN	NaN		NaN	22.5539	NaN	NaN	NaN	NaN	2	1	1	0	1	1	1	2	3	17.9	16.832	156;179;198	3.9523	41758000	4	sp|O60888-3|CUTA_HUMAN Isoform C of Protein CutA OS=Homo sapiens OX=9606 GN=CUTA;sp|O60888|CUTA_HUMAN Protein CutA OS=Homo sapiens OX=9606 GN=CUTA PE=1 SV=2;sp|O60888-2|CUTA_HUMAN Isoform A of Protein CutA OS=Homo sapiens OX=9606 GN=CUTA
225	O60610-2;O60610-3;O60610	Protein diaphanous homolog 1	DIAPH1		NaN	NaN		21.8397	22.2356	NaN	NaN	NaN	NaN	3	3	3	3	0	0	1	3	3	2.8	138.91	1248;1263;1272	0.96424	17837000	2	sp|O60610-2|DIAP1_HUMAN Isoform 2 of Protein diaphanous homolog 1 OS=Homo sapiens OX=9606 GN=DIAPH1;sp|O60610-3|DIAP1_HUMAN Isoform 3 of Protein diaphanous homolog 1 OS=Homo sapiens OX=9606 GN=DIAPH1;sp|O60610|DIAP1_HUMAN Protein diaphanous homolog 1 OS=Ho
1857	Q9C005	Protein dpy-30 homolog	DPY30		NaN	NaN		NaN	21.6105	NaN	NaN	NaN	NaN	2	2	2	1	0	0	1	2	1	22.2	11.25	99	2.4735	32321000	4	sp|Q9C005|DPY30_HUMAN Protein dpy-30 homolog OS=Homo sapiens OX=9606 GN=DPY30 PE=1 SV=1
1209	Q01658	Protein Dr1	DR1		NaN	NaN		NaN	NaN	NaN	NaN	NaN	NaN	1	0	1	0	0	0	0	1	1	8	19.443	176	1.203	0	1	sp|Q01658|NC2B_HUMAN Protein Dr1 OS=Homo sapiens OX=9606 GN=DR1 PE=1 SV=1
1964	Q9NUQ9-2;Q9NUQ9	Protein FAM49B	FAM49B		NaN	NaN		NaN	20.5027	NaN	NaN	NaN	NaN	1	1	1	0	0	0	0	1	2	10.7	20.193	178;324	1.5182	3861300	1	sp|Q9NUQ9-2|FA49B_HUMAN Isoform 2 of Protein FAM49B OS=Homo sapiens OX=9606 GN=FAM49B;sp|Q9NUQ9|FA49B_HUMAN Protein FAM49B OS=Homo sapiens OX=9606 GN=FAM49B PE=1 SV=1
1353	Q14320;Q9Y247	Protein FAM50A	FAM50A		NaN	NaN		22.6152	22.6204	NaN	NaN	NaN	22.5915	3	2	3	2	1	1	2	3	2	10.3	40.241	339;325	3.8449	36699000	7	sp|Q14320|FA50A_HUMAN Protein FAM50A OS=Homo sapiens OX=9606 GN=FAM50A PE=1 SV=2
1465	Q52LJ0;Q52LJ0-2	Protein FAM98B	FAM98B		NaN	NaN		NaN	20.0554	NaN	NaN	NaN	NaN	1	1	1	0	0	0	0	1	2	3.6	37.19	330;433	1.0338	3398800	1	sp|Q52LJ0|FA98B_HUMAN Protein FAM98B OS=Homo sapiens OX=9606 GN=FAM98B PE=1 SV=1;sp|Q52LJ0-2|FA98B_HUMAN Isoform 2 of Protein FAM98B OS=Homo sapiens OX=9606 GN=FAM98B
2084	Q9UNF0-2;Q9UNF0	Protein kinase C and casein kinase substrate in neurons protein 2	PACSIN2		NaN	NaN		22.5775	22.831	NaN	NaN	NaN	NaN	4	4	4	0	0	0	1	4	2	8.8	51.353	445;486	3.7633	21483000	5	sp|Q9UNF0-2|PACN2_HUMAN Isoform 2 of Protein kinase C and casein kinase substrate in neurons protein 2 OS=Homo sapiens OX=9606 GN=PACSIN2;sp|Q9UNF0|PACN2_HUMAN Protein kinase C and casein kinase substrate in neurons protein 2 OS=Homo sapiens OX=9606 GN=PAC
1456	Q3MHD2;Q3MHD2-2	Protein LSM12 homolog	LSM12		NaN	NaN		NaN	22.4718	21.9562	NaN	NaN	NaN	2	1	2	2	1	1	1	2	2	11.3	21.701	195;198	1.8967	18653000	4	sp|Q3MHD2|LSM12_HUMAN Protein LSM12 homolog OS=Homo sapiens OX=9606 GN=LSM12 PE=1 SV=2;sp|Q3MHD2-2|LSM12_HUMAN Isoform 2 of Protein LSM12 homolog OS=Homo sapiens OX=9606 GN=LSM12
1628	Q8ND56-3;Q8ND56-2;Q8ND56	Protein LSM14 homolog A	LSM14A		NaN	NaN		NaN	22.7013	NaN	23.8761	NaN	NaN	2	1	2	2	2	0	1	2	3	8.8	46.411	422;463;463	1.8951	45275000	3	sp|Q8ND56-3|LS14A_HUMAN Isoform 3 of Protein LSM14 homolog A OS=Homo sapiens OX=9606 GN=LSM14A;sp|Q8ND56-2|LS14A_HUMAN Isoform 2 of Protein LSM14 homolog A OS=Homo sapiens OX=9606 GN=LSM14A;sp|Q8ND56|LS14A_HUMAN Protein LSM14 homolog A OS=Homo sapiens OX=9
1742	Q96GA3	Protein LTV1 homolog	LTV1		NaN	NaN		NaN	22.7598	NaN	NaN	NaN	NaN	3	1	2	1	0	0	0	3	1	10.1	54.854	475	11.052	22424000	4	sp|Q96GA3|LTV1_HUMAN Protein LTV1 homolog OS=Homo sapiens OX=9606 GN=LTV1 PE=1 SV=1
1573	Q86UE4	Protein LYRIC	MTDH		NaN	NaN		21.7155	21.761	NaN	NaN	NaN	NaN	2	2	2	1	0	0	0	2	1	4.1	63.836	582	1.3842	10022000	3	sp|Q86UE4|LYRIC_HUMAN Protein LYRIC OS=Homo sapiens OX=9606 GN=MTDH PE=1 SV=2
1711	Q96A72;P61326;P61326-2	Protein mago nashi homolog 2;Protein mago nashi homolog	MAGOHB;MAGOH		NaN	NaN		NaN	23.4035	NaN	NaN	NaN	NaN	5	3	4	2	2	1	1	5	3	44.6	17.276	148;146;109	15.155	56048000	5	sp|Q96A72|MGN2_HUMAN Protein mago nashi homolog 2 OS=Homo sapiens OX=9606 GN=MAGOHB PE=1 SV=1;sp|P61326|MGN_HUMAN Protein mago nashi homolog OS=Homo sapiens OX=9606 GN=MAGOH PE=1 SV=1
2124	Q9Y316-2;Q9Y316;Q9Y316-3	Protein MEMO1	MEMO1		NaN	NaN		NaN	NaN	NaN	NaN	NaN	NaN	4	0	1	0	0	0	1	4	3	12.8	31.307	274;297;300	8.7872	32383000	4	sp|Q9Y316-2|MEMO1_HUMAN Isoform 2 of Protein MEMO1 OS=Homo sapiens OX=9606 GN=MEMO1;sp|Q9Y316|MEMO1_HUMAN Protein MEMO1 OS=Homo sapiens OX=9606 GN=MEMO1 PE=1 SV=1;sp|Q9Y316-3|MEMO1_HUMAN Isoform 3 of Protein MEMO1 OS=Homo sapiens OX=9606 GN=MEMO1
1804	Q9BPW8	Protein NipSnap homolog 1	NIPSNAP1		NaN	NaN		NaN	NaN	NaN	NaN	NaN	22.3258	3	0	2	1	0	1	2	3	1	15.5	33.31	284	4.2062	19232000	3	sp|Q9BPW8|NIPS1_HUMAN Protein NipSnap homolog 1 OS=Homo sapiens OX=9606 GN=NIPSNAP1 PE=1 SV=1
890	P48745	Protein NOV homolog	NOV		NaN	NaN		NaN	NaN	NaN	NaN	NaN	NaN	1	0	0	0	0	0	0	1	1	4.2	39.162	357	21.476	3835600	1	sp|P48745|CCN3_HUMAN CCN family member 3 OS=Homo sapiens OX=9606 GN=CCN3 PE=1 SV=1
1837	Q9BVG4	Protein PBDC1	PBDC1		NaN	NaN		NaN	23.0662	23.0765	NaN	NaN	NaN	2	2	2	2	1	1	1	2	1	9	26.056	233	2.3515	31481000	3	sp|Q9BVG4|PBDC1_HUMAN Protein PBDC1 OS=Homo sapiens OX=9606 GN=PBDC1 PE=1 SV=1
148	O14974-5;O14974-4;O14974-3;O14974-2;O14974	Protein phosphatase 1 regulatory subunit 12A	PPP1R12A		NaN	NaN		NaN	20.0355	NaN	NaN	NaN	NaN	1	1	1	0	1	0	0	1	5	1.5	105.64	943;971;974;995;1030	1.7459	5208600	1	sp|O14974-5|MYPT1_HUMAN Isoform 5 of Protein phosphatase 1 regulatory subunit 12A OS=Homo sapiens OX=9606 GN=PPP1R12A;sp|O14974-4|MYPT1_HUMAN Isoform 4 of Protein phosphatase 1 regulatory subunit 12A OS=Homo sapiens OX=9606 GN=PPP1R12A;sp|O14974-3|MYPT1_HU
1719	Q96C90	Protein phosphatase 1 regulatory subunit 14B	PPP1R14B		NaN	NaN		NaN	22.1653	NaN	NaN	NaN	NaN	1	1	1	0	0	0	0	1	1	17	15.911	147	16.586	11045000	2	sp|Q96C90|PP14B_HUMAN Protein phosphatase 1 regulatory subunit 14B OS=Homo sapiens OX=9606 GN=PPP1R14B PE=1 SV=3
903	P49593-2;P49593	Protein phosphatase 1F	PPM1F		NaN	NaN		22.3918	22.0821	NaN	NaN	NaN	NaN	3	2	3	1	0	0	0	3	2	10.9	38.518	350;454	5.5281	16254000	3	sp|P49593-2|PPM1F_HUMAN Isoform 2 of Protein phosphatase 1F OS=Homo sapiens OX=9606 GN=PPM1F;sp|P49593|PPM1F_HUMAN Protein phosphatase 1F OS=Homo sapiens OX=9606 GN=PPM1F PE=1 SV=3
821	Q6NXS1;P41236	Protein phosphatase inhibitor 2-like protein 3;Protein phosphatase inhibitor 2	PPP1R2P3;PPP1R2		NaN	NaN		NaN	21.5623	20.8868	NaN	NaN	NaN	2	1	2	2	0	0	0	2	2	10.7	23.106	205;205	0.94947	7770700	2	sp|Q6NXS1|IPP2B_HUMAN Protein phosphatase inhibitor 2 family member B OS=Homo sapiens OX=9606 GN=PPP1R2B PE=1 SV=2;sp|P41236|IPP2_HUMAN Protein phosphatase inhibitor 2 OS=Homo sapiens OX=9606 GN=PPP1R2 PE=1 SV=2
711	P29590-14;P29590-10;P29590-4;P29590-12;P29590-2;P29590-5;P29590-9;P29590-13;P29590-3;P29590-8;P29590-11;P29590	Protein PML	PML		NaN	NaN		NaN	21.3668	NaN	NaN	NaN	NaN	1	0	1	0	0	0	0	1	12	2.4	47.574	423;435;560;585;611;633;641;781;824;829;834;882	1.5356	52748000	2	sp|P29590-14|PML_HUMAN Isoform PML-14 of Protein PML OS=Homo sapiens OX=9606 GN=PML;sp|P29590-10|PML_HUMAN Isoform PML-7 of Protein PML OS=Homo sapiens OX=9606 GN=PML;sp|P29590-4|PML_HUMAN Isoform PML-6 of Protein PML OS=Homo sapiens OX=9606 GN=PML;sp|P295
885	P48634-4;P48634-2;P48634-3;P48634	Protein PRRC2A	PRRC2A		NaN	NaN		NaN	21.2883	NaN	NaN	NaN	NaN	3	2	3	1	0	0	0	2	4	3.1	163.04	1533;2144;2156;2157	2.4494	8165000	3	sp|P48634-4|PRC2A_HUMAN Isoform 4 of Protein PRRC2A OS=Homo sapiens OX=9606 GN=PRRC2A;sp|P48634-2|PRC2A_HUMAN Isoform 2 of Protein PRRC2A OS=Homo sapiens OX=9606 GN=PRRC2A;sp|P48634-3|PRC2A_HUMAN Isoform 3 of Protein PRRC2A OS=Homo sapiens OX=9606 GN=PRRC2
1770	Q96PU8-5;Q96PU8-9;Q96PU8-8;Q96PU8-6;Q96PU8-3;Q96PU8	Protein quaking	QKI		NaN	NaN		NaN	NaN	NaN	NaN	NaN	NaN	2	0	1	0	1	1	1	2	6	6.9	35.232	317;319;319;325;333;341	2.4173	48076000	4	sp|Q96PU8-5|QKI_HUMAN Isoform 3 of Protein quaking OS=Homo sapiens OX=9606 GN=QKI;sp|Q96PU8-9|QKI_HUMAN Isoform 6 of Protein quaking OS=Homo sapiens OX=9606 GN=QKI;sp|Q96PU8-8|QKI_HUMAN Isoform 5 of Protein quaking OS=Homo sapiens OX=9606 GN=QKI;sp|Q96PU8-
162	O15258	Protein RER1	RER1		NaN	NaN		NaN	20.8329	NaN	NaN	NaN	NaN	1	0	1	0	1	1	1	1	1	5.1	22.958	196	1.5835	19359000	1	sp|O15258|RER1_HUMAN Protein RER1 OS=Homo sapiens OX=9606 GN=RER1 PE=1 SV=1
1040	P60903	Protein S100-A10	S100A10		NaN	NaN		NaN	22.4892	NaN	NaN	NaN	NaN	1	1	1	0	1	0	0	1	1	17.5	11.203	97	2.3309	33275000	1	sp|P60903|S10AA_HUMAN Protein S100-A10 OS=Homo sapiens OX=9606 GN=S100A10 PE=1 SV=2
1174	P80511	Protein S100-A12;Calcitermin	S100A12		NaN	NaN		NaN	NaN	NaN	NaN	NaN	NaN	1	0	0	0	0	0	0	1	1	21.7	10.575	92	3.9819	40986000	1	sp|P80511|S10AC_HUMAN Protein S100-A12 OS=Homo sapiens OX=9606 GN=S100A12 PE=1 SV=2
1919	Q9HCY8	Protein S100-A14	S100A14		NaN	NaN		NaN	NaN	NaN	NaN	NaN	NaN	2	0	0	0	0	1	0	2	1	21.2	11.662	104	2.0034	16287000	2	sp|Q9HCY8|S10AE_HUMAN Protein S100-A14 OS=Homo sapiens OX=9606 GN=S100A14 PE=1 SV=1
1739	Q96FQ6	Protein S100-A16	S100A16		NaN	NaN		NaN	NaN	NaN	NaN	NaN	NaN	3	0	0	0	0	1	0	3	1	38.8	11.801	103	6.9252	15830000	3	sp|Q96FQ6|S10AG_HUMAN Protein S100-A16 OS=Homo sapiens OX=9606 GN=S100A16 PE=1 SV=1
703	P29034	Protein S100-A2	S100A2		NaN	NaN		NaN	NaN	NaN	NaN	NaN	NaN	1	0	0	0	0	0	0	1	1	17.3	11.117	98	1.0636	4517600	1	sp|P29034|S10A2_HUMAN Protein S100-A2 OS=Homo sapiens OX=9606 GN=S100A2 PE=1 SV=3
207	O43819	Protein SCO2 homolog, mitochondrial	SCO2		NaN	NaN		NaN	21.2872	NaN	NaN	NaN	NaN	1	1	1	1	1	0	0	1	1	4.1	29.81	266	3.0188	10542000	2	sp|O43819|SCO2_HUMAN Protein SCO2 homolog, mitochondrial OS=Homo sapiens OX=9606 GN=SCO2 PE=1 SV=3
1005	P55735-2;P55735;P55735-4;P55735-3	Protein SEC13 homolog	SEC13		NaN	NaN		NaN	NaN	21.652	NaN	NaN	NaN	1	1	1	1	0	1	0	1	4	3.6	34.011	308;322;325;368	1.5277	23841000	4	sp|P55735-2|SEC13_HUMAN Isoform 2 of Protein SEC13 homolog OS=Homo sapiens OX=9606 GN=SEC13;sp|P55735|SEC13_HUMAN Protein SEC13 homolog OS=Homo sapiens OX=9606 GN=SEC13 PE=1 SV=3;sp|P55735-4|SEC13_HUMAN Isoform 4 of Protein SEC13 homolog OS=Homo sapiens OX
1687	Q92734-4;Q92734-3;Q92734-2;Q92734	Protein TFG	TFG		NaN	NaN		22.4055	22.5382	NaN	NaN	NaN	NaN	2	2	2	1	0	0	0	2	4	13.9	30.921	280;284;396;400	4.3679	18046000	2	sp|Q92734-4|TFG_HUMAN Isoform 4 of Protein TFG OS=Homo sapiens OX=9606 GN=TFG;sp|Q92734-3|TFG_HUMAN Isoform 3 of Protein TFG OS=Homo sapiens OX=9606 GN=TFG;sp|Q92734-2|TFG_HUMAN Isoform 2 of Protein TFG OS=Homo sapiens OX=9606 GN=TFG;sp|Q92734|TFG_HUMAN Pr
1405	Q15437	Protein transport protein Sec23B	SEC23B		NaN	NaN		NaN	NaN	20.5986	NaN	NaN	NaN	1	1	1	1	0	0	0	1	1	1.7	86.478	767	1.9344	7631200	2	sp|Q15437|SC23B_HUMAN Protein transport protein Sec23B OS=Homo sapiens OX=9606 GN=SEC23B PE=1 SV=2
981	P53992;P53992-2	Protein transport protein Sec24C	SEC24C		NaN	NaN		22.4745	22.0388	NaN	NaN	NaN	NaN	2	2	2	1	0	0	1	2	2	2.7	118.32	1094;342	3.0644	21306000	2	sp|P53992|SC24C_HUMAN Protein transport protein Sec24C OS=Homo sapiens OX=9606 GN=SEC24C PE=1 SV=3;sp|P53992-2|SC24C_HUMAN Isoform 2 of Protein transport protein Sec24C OS=Homo sapiens OX=9606 GN=SEC24C
1728	Q96EC8	Protein YIPF6	YIPF6		NaN	NaN		NaN	20.2871	NaN	NaN	NaN	NaN	1	0	1	0	0	0	1	1	1	5.9	26.256	236	1.1891	6290800	1	sp|Q96EC8|YIPF6_HUMAN Protein YIPF6 OS=Homo sapiens OX=9606 GN=YIPF6 PE=1 SV=2
1105	P62699	Protein yippee-like 5	YPEL5		NaN	NaN		NaN	NaN	NaN	NaN	NaN	20.983	1	0	0	0	0	0	1	1	1	11.6	13.841	121	1.9222	3218500	1	sp|P62699|YPEL5_HUMAN Protein yippee-like 5 OS=Homo sapiens OX=9606 GN=YPEL5 PE=1 SV=1
1903	Q9H993	Protein-glutamate O-methyltransferase	ARMT1		NaN	NaN		NaN	22.609	NaN	NaN	NaN	NaN	1	1	1	0	1	1	1	1	1	3.9	51.172	441	1.3498	32377000	1	sp|Q9H993|ARMT1_HUMAN Protein-glutamate O-methyltransferase OS=Homo sapiens OX=9606 GN=ARMT1 PE=1 SV=1
192	O43548-2;O43548	Protein-glutamine gamma-glutamyltransferase 5	TGM5		NaN	NaN		NaN	NaN	NaN	NaN	NaN	NaN	2	0	0	0	0	0	0	2	2	4.5	71.918	638;720	16.434	11526000	2	sp|O43548-2|TGM5_HUMAN Isoform Short of Protein-glutamine gamma-glutamyltransferase 5 OS=Homo sapiens OX=9606 GN=TGM5;sp|O43548|TGM5_HUMAN Protein-glutamine gamma-glutamyltransferase 5 OS=Homo sapiens OX=9606 GN=TGM5 PE=1 SV=4
1230	Q04941	Proteolipid protein 2	PLP2		NaN	NaN		NaN	NaN	23.0003	NaN	NaN	NaN	1	1	1	1	1	1	1	1	1	8.6	16.691	152	2.7405	35471000	4	sp|Q04941|PLP2_HUMAN Proteolipid protein 2 OS=Homo sapiens OX=9606 GN=PLP2 PE=1 SV=1
1489	Q5T4F4-4;Q5T4F4-6;Q5T4F4-7;Q5T4F4-5;Q5T4F4-8;Q5T4F4-2;Q5T4F4;Q5T4F4-3	Protrudin	ZFYVE27		NaN	NaN		NaN	NaN	NaN	NaN	NaN	NaN	1	0	0	0	0	0	0	1	8	2.1	31.744	285;286;311;318;372;404;411;416	4.3171	0	1	sp|Q5T4F4-4|ZFY27_HUMAN Isoform 4 of Protrudin OS=Homo sapiens OX=9606 GN=ZFYVE27;sp|Q5T4F4-6|ZFY27_HUMAN Isoform 6 of Protrudin OS=Homo sapiens OX=9606 GN=ZFYVE27;sp|Q5T4F4-7|ZFY27_HUMAN Isoform 7 of Protrudin OS=Homo sapiens OX=9606 GN=ZFYVE27;sp|Q5T4F4-
1771	Q96PZ0;Q96PZ0-2	Pseudouridylate synthase 7 homolog	PUS7		NaN	NaN		NaN	22.4689	NaN	NaN	NaN	NaN	2	1	2	1	0	0	0	2	2	6.2	75.035	661;667	15.811	12474000	3	sp|Q96PZ0|PUS7_HUMAN Pseudouridylate synthase 7 homolog OS=Homo sapiens OX=9606 GN=PUS7 PE=1 SV=2;sp|Q96PZ0-2|PUS7_HUMAN Isoform 2 of Pseudouridylate synthase 7 homolog OS=Homo sapiens OX=9606 GN=PUS7
1124	Q59GN2;P62891	Putative 60S ribosomal protein L39-like 5;60S ribosomal protein L39	RPL39P5;RPL39		NaN	NaN		NaN	NaN	23.6748	NaN	NaN	NaN	1	0	1	1	1	1	1	1	2	19.6	6.3225	51;51	2.3217	37908000	5	sp|Q59GN2|R39L5_HUMAN Putative 60S ribosomal protein L39-like 5 OS=Homo sapiens OX=9606 GN=RPL39P5 PE=5 SV=2;sp|P62891|RL39_HUMAN 60S ribosomal protein L39 OS=Homo sapiens OX=9606 GN=RPL39 PE=1 SV=2
735	Q5VSP4;P31025	Putative lipocalin 1-like protein 1;Lipocalin-1	LCN1P1;LCN1		NaN	NaN		23.2254	NaN	NaN	NaN	NaN	NaN	1	1	0	0	0	0	0	1	2	6.8	17.918	162;176	4.1445	39184000	1	sp|Q5VSP4|LC1L1_HUMAN Putative lipocalin 1-like protein 1 OS=Homo sapiens OX=9606 GN=LCN1P1 PE=5 SV=1;sp|P31025|LCN1_HUMAN Lipocalin-1 OS=Homo sapiens OX=9606 GN=LCN1 PE=1 SV=1
1488	Q5T280	Putative methyltransferase C9orf114	C9orf114		NaN	NaN		17.9082	NaN	NaN	NaN	NaN	NaN	1	1	0	0	0	0	0	1	1	3.7	42.008	376	2.1856	4671500	2	sp|Q5T280|CI114_HUMAN Putative methyltransferase C9orf114 OS=Homo sapiens OX=9606 GN=SPOUT1 PE=1 SV=3
1460	Q3ZCU0-2;Q3ZCU0	Putative uncharacterized protein FLJ37770			NaN	NaN		NaN	NaN	NaN	NaN	NaN	23.172	1	0	0	0	1	1	1	1	2	3.8	24.212	210;254	1.2967	66668000	4	sp|Q3ZCU0-2|GVQW3_HUMAN Isoform 2 of Protein GVQW3 OS=Homo sapiens OX=9606 GN=GVQW3;sp|Q3ZCU0|GVQW3_HUMAN Protein GVQW3 OS=Homo sapiens OX=9606 GN=GVQW3 PE=2 SV=1
1538	Q6ZN08	Putative zinc finger protein 66	ZNF66		NaN	NaN		NaN	NaN	NaN	NaN	NaN	NaN	3	0	0	0	0	0	0	1	1	20.2	65.873	573	19.264	29714000	1	sp|Q6ZN08|ZNF66_HUMAN Putative zinc finger protein 66 OS=Homo sapiens OX=9606 GN=ZNF66 PE=5 SV=3
124	O00764-2;O00764	Pyridoxal kinase	PDXK		NaN	NaN		NaN	22.3075	NaN	NaN	NaN	NaN	1	1	1	0	0	0	0	1	2	3.5	31.808	284;312	2.0338	15119000	3	sp|O00764-2|PDXK_HUMAN Isoform 2 of Pyridoxal kinase OS=Homo sapiens OX=9606 GN=PDXK;sp|O00764|PDXK_HUMAN Pyridoxal kinase OS=Homo sapiens OX=9606 GN=PDXK PE=1 SV=1
1971	Q9NVS9-3;Q9NVS9	Pyridoxine-5-phosphate oxidase	PNPO		NaN	NaN		NaN	NaN	20.8525	NaN	NaN	NaN	1	1	1	1	0	0	0	1	2	9.1	27.822	243;261	0.90871	8388900	1	sp|Q9NVS9-3|PNPO_HUMAN Isoform 3 of Pyridoxine-5-phosphate oxidase OS=Homo sapiens OX=9606 GN=PNPO;sp|Q9NVS9|PNPO_HUMAN Pyridoxine-5-phosphate oxidase OS=Homo sapiens OX=9606 GN=PNPO PE=1 SV=1
1718	Q96C36	Pyrroline-5-carboxylate reductase 2	PYCR2		NaN	NaN		24.2603	24.1112	NaN	NaN	NaN	24.5889	5	5	5	2	2	0	4	5	1	24.4	33.637	320	11.458	167800000	11	sp|Q96C36|P5CR2_HUMAN Pyrroline-5-carboxylate reductase 2 OS=Homo sapiens OX=9606 GN=PYCR2 PE=1 SV=1
452	P08559-3;P08559;P08559-2;P08559-4;P29803	Pyruvate dehydrogenase E1 component subunit alpha, somatic form, mitochondrial;Pyruvate dehydrogenase E1 component subunit alpha, testis-specific form, mitochondrial	PDHA1;PDHA2		NaN	NaN		23.4881	22.7844	NaN	22.2515	NaN	NaN	4	2	3	1	2	0	0	4	5	12.5	40.188	359;390;397;428;388	5.9077	34477000	4	sp|P08559-3|ODPA_HUMAN Isoform 3 of Pyruvate dehydrogenase E1 component subunit alpha, somatic form, mitochondrial OS=Homo sapiens OX=9606 GN=PDHA1;sp|P08559|ODPA_HUMAN Pyruvate dehydrogenase E1 component subunit alpha, somatic form, mitochondrial OS=Homo
1847	Q9BXR0-2;Q9BXR0	Queuine tRNA-ribosyltransferase	QTRT1		NaN	NaN		NaN	20.597	NaN	NaN	NaN	NaN	1	0	1	0	0	0	0	1	2	6.2	24.015	225;403	9.0274	2926900	1	sp|Q9BXR0-2|TGT_HUMAN Isoform 2 of Queuine tRNA-ribosyltransferase catalytic subunit 1 OS=Homo sapiens OX=9606 GN=QTRT1;sp|Q9BXR0|TGT_HUMAN Queuine tRNA-ribosyltransferase catalytic subunit 1 OS=Homo sapiens OX=9606 GN=QTRT1 PE=1 SV=3
737	P31150	Rab GDP dissociation inhibitor alpha	GDI1		NaN	NaN		24.0385	23.5792	NaN	NaN	NaN	NaN	12	8	11	5	4	3	9	4	1	37.8	50.582	447	56.887	55123000	10	sp|P31150|GDIA_HUMAN Rab GDP dissociation inhibitor alpha OS=Homo sapiens OX=9606 GN=GDI1 PE=1 SV=2
1897	Q9H6Z4-3;Q9H6Z4-2;Q9H6Z4	Ran-binding protein 3	RANBP3		NaN	NaN		23.197	23.0275	NaN	NaN	NaN	NaN	3	3	3	1	1	0	1	3	3	11.2	53.41	499;562;567	2.6464	33101000	5	sp|Q9H6Z4-3|RANB3_HUMAN Isoform 3 of Ran-binding protein 3 OS=Homo sapiens OX=9606 GN=RANBP3;sp|Q9H6Z4-2|RANB3_HUMAN Isoform 2 of Ran-binding protein 3 OS=Homo sapiens OX=9606 GN=RANBP3;sp|Q9H6Z4|RANB3_HUMAN Ran-binding protein 3 OS=Homo sapiens OX=9606 GN
1777	Q96S59;Q96S59-2;Q96S59-3	Ran-binding protein 9	RANBP9		NaN	NaN		NaN	NaN	NaN	22.4368	NaN	22.2968	4	0	1	0	4	1	2	4	3	6.2	77.846	729;388;500	4.5184	19034000	7	sp|Q96S59|RANB9_HUMAN Ran-binding protein 9 OS=Homo sapiens OX=9606 GN=RANBP9 PE=1 SV=1
14	Q7Z3J3;A6NKT7	RanBP2-like and GRIP domain-containing protein 4;RanBP2-like and GRIP domain-containing protein 3	RGPD4;RGPD3		NaN	NaN		NaN	NaN	NaN	NaN	NaN	NaN	2	1	0	0	0	0	0	1	2	1.4	197.29	1758;1758	2.0319	7375000	3	sp|Q7Z3J3|RGPD4_HUMAN RanBP2-like and GRIP domain-containing protein 4 OS=Homo sapiens OX=9606 GN=RGPD4 PE=2 SV=3;sp|A6NKT7|RGPD3_HUMAN RanBP2-like and GRIP domain-containing protein 3 OS=Homo sapiens OX=9606 GN=RGPD3 PE=3 SV=2
934	P51153;Q92930;P59190-2;P59190	Ras-related protein Rab-13;Ras-related protein Rab-8B;Ras-related protein Rab-15	RAB13;RAB8B;RAB15		NaN	NaN		22.6325	NaN	NaN	NaN	NaN	NaN	2	2	0	0	1	1	1	1	4	12.3	22.774	203;207;208;212	2.5106	20135000	5	sp|P51153|RAB13_HUMAN Ras-related protein Rab-13 OS=Homo sapiens OX=9606 GN=RAB13 PE=1 SV=1;sp|Q92930|RAB8B_HUMAN Ras-related protein Rab-8B OS=Homo sapiens OX=9606 GN=RAB8B PE=1 SV=2;sp|P59190-2|RAB15_HUMAN Isoform 2 of Ras-related protein Rab-15 OS=Homo
1923	Q9NP72;Q9NP72-2;Q9NP72-3	Ras-related protein Rab-18	RAB18		NaN	NaN		NaN	22.2136	NaN	NaN	NaN	NaN	2	1	2	1	0	0	0	2	3	12.1	22.977	206;235;142	3.2316	13337000	2	sp|Q9NP72|RAB18_HUMAN Ras-related protein Rab-18 OS=Homo sapiens OX=9606 GN=RAB18 PE=1 SV=1;sp|Q9NP72-2|RAB18_HUMAN Isoform 2 of Ras-related protein Rab-18 OS=Homo sapiens OX=9606 GN=RAB18;sp|Q9NP72-3|RAB18_HUMAN Isoform 3 of Ras-related protein Rab-18 OS=
2071	Q9UL25	Ras-related protein Rab-21	RAB21		NaN	NaN		NaN	NaN	NaN	NaN	NaN	NaN	1	0	0	1	0	0	0	1	1	7.6	24.347	225	8.0912	0	1	sp|Q9UL25|RAB21_HUMAN Ras-related protein Rab-21 OS=Homo sapiens OX=9606 GN=RAB21 PE=1 SV=3
1045	P61019-2;P61019	Ras-related protein Rab-2A	RAB2A		NaN	NaN		NaN	NaN	21.478	NaN	NaN	NaN	1	1	1	1	0	0	1	1	2	7.4	20.847	188;212	8.7093	10844000	4	sp|P61019-2|RAB2A_HUMAN Isoform 2 of Ras-related protein Rab-2A OS=Homo sapiens OX=9606 GN=RAB2A;sp|P61019|RAB2A_HUMAN Ras-related protein Rab-2A OS=Homo sapiens OX=9606 GN=RAB2A PE=1 SV=1
618	P20340-4;Q9NRW1-2;Q9NRW1;P20340-2;P20340;Q14964	Ras-related protein Rab-6A;Ras-related protein Rab-6B;Ras-related protein Rab-39A	RAB6A;RAB6B;RAB39A		NaN	NaN		NaN	NaN	22.3465	NaN	NaN	NaN	1	0	1	1	1	1	1	1	6	6.3	19.934	175;195;208;208;208;217	2.8347	34325000	5	sp|P20340-4|RAB6A_HUMAN Isoform 4 of Ras-related protein Rab-6A OS=Homo sapiens OX=9606 GN=RAB6A;sp|Q9NRW1-2|RAB6B_HUMAN Isoform 2 of Ras-related protein Rab-6B OS=Homo sapiens OX=9606 GN=RAB6B;sp|Q9NRW1|RAB6B_HUMAN Ras-related protein Rab-6B OS=Homo sapie
1033	P60602-2;P60602	Reactive oxygen species modulator 1	ROMO1		NaN	NaN		NaN	20.9025	NaN	NaN	NaN	NaN	1	0	1	0	0	0	0	1	2	28.8	5.8998	59;79	1.931	3617200	1	sp|P60602-2|ROMO1_HUMAN Isoform 2 of Reactive oxygen species modulator 1 OS=Homo sapiens OX=9606 GN=ROMO1;sp|P60602|ROMO1_HUMAN Reactive oxygen species modulator 1 OS=Homo sapiens OX=9606 GN=ROMO1 PE=1 SV=1
1195	Q00765	Receptor expression-enhancing protein 5	REEP5		NaN	NaN		23.1791	23.4527	NaN	NaN	NaN	NaN	2	2	2	2	1	0	1	2	1	11.6	21.493	189	2.354	36651000	3	sp|Q00765|REEP5_HUMAN Receptor expression-enhancing protein 5 OS=Homo sapiens OX=9606 GN=REEP5 PE=1 SV=3
1936	Q9NQG5	Regulation of nuclear pre-mRNA domain-containing protein 1B	RPRD1B		NaN	NaN		NaN	23.2691	NaN	NaN	NaN	22.2957	3	0	3	1	1	0	2	3	1	14.4	36.899	326	6.5377	29448000	4	sp|Q9NQG5|RPR1B_HUMAN Regulation of nuclear pre-mRNA domain-containing protein 1B OS=Homo sapiens OX=9606 GN=RPRD1B PE=1 SV=1
609	P18754;P18754-2	Regulator of chromosome condensation	RCC1		NaN	NaN		NaN	22.4906	NaN	NaN	NaN	NaN	3	2	3	0	0	0	2	3	2	12.6	44.969	421;452	7.5607	30049000	3	sp|P18754|RCC1_HUMAN Regulator of chromosome condensation OS=Homo sapiens OX=9606 GN=RCC1 PE=1 SV=1;sp|P18754-2|RCC1_HUMAN Isoform 2 of Regulator of chromosome condensation OS=Homo sapiens OX=9606 GN=RCC1
1535	Q6XPR3	Repetin	RPTN		NaN	NaN		NaN	NaN	NaN	NaN	NaN	NaN	7	0	0	0	0	0	0	7	1	13.6	90.73	784	174.86	80014000	10	sp|Q6XPR3|RPTN_HUMAN Repetin OS=Homo sapiens OX=9606 GN=RPTN PE=1 SV=1
772	P35250-2;P35250	Replication factor C subunit 2	RFC2		NaN	NaN		NaN	20.7554	NaN	NaN	NaN	NaN	1	0	1	0	0	0	0	1	2	4.1	35.243	320;354	2.6565	12868000	2	sp|P35250-2|RFC2_HUMAN Isoform 2 of Replication factor C subunit 2 OS=Homo sapiens OX=9606 GN=RFC2;sp|P35250|RFC2_HUMAN Replication factor C subunit 2 OS=Homo sapiens OX=9606 GN=RFC2 PE=1 SV=3
771	P35249-2;P35249	Replication factor C subunit 4	RFC4		NaN	NaN		NaN	NaN	NaN	NaN	NaN	NaN	2	0	1	0	0	0	0	2	2	9.9	33.675	303;363	2.3317	15087000	1	sp|P35249-2|RFC4_HUMAN Isoform 2 of Replication factor C subunit 4 OS=Homo sapiens OX=9606 GN=RFC4;sp|P35249|RFC4_HUMAN Replication factor C subunit 4 OS=Homo sapiens OX=9606 GN=RFC4 PE=1 SV=2
770	P35244	Replication protein A 14 kDa subunit	RPA3		NaN	NaN		NaN	NaN	23.1075	NaN	NaN	NaN	1	1	1	1	1	1	1	1	1	14	13.569	121	2.9297	61784000	5	sp|P35244|RFA3_HUMAN Replication protein A 14 kDa subunit OS=Homo sapiens OX=9606 GN=RPA3 PE=1 SV=1
689	P27694	Replication protein A 70 kDa DNA-binding subunit;Replication protein A 70 kDa DNA-binding subunit, N-terminally processed	RPA1		NaN	NaN		22.4272	22.2893	NaN	NaN	NaN	NaN	3	3	2	1	1	0	1	3	1	6.2	68.137	616	3.1186	25681000	3	sp|P27694|RFA1_HUMAN Replication protein A 70 kDa DNA-binding subunit OS=Homo sapiens OX=9606 GN=RPA1 PE=1 SV=2
1935	Q9NQC3-2;Q9NQC3-5;Q9NQC3;Q9NQC3-3;Q9NQC3-4;Q9NQC3-6	Reticulon-4	RTN4		NaN	NaN		NaN	23.2052	NaN	NaN	NaN	NaN	3	1	3	1	1	1	1	3	6	16.4	40.317	373;392;1192;199;960;986	4.0394	38838000	4	sp|Q9NQC3-2|RTN4_HUMAN Isoform B of Reticulon-4 OS=Homo sapiens OX=9606 GN=RTN4;sp|Q9NQC3-5|RTN4_HUMAN Isoform B2 of Reticulon-4 OS=Homo sapiens OX=9606 GN=RTN4;sp|Q9NQC3|RTN4_HUMAN Reticulon-4 OS=Homo sapiens OX=9606 GN=RTN4 PE=1 SV=2
283	O94788;O94788-4;O94788-2;O94788-3;P47895	Retinal dehydrogenase 2;Aldehyde dehydrogenase family 1 member A3	ALDH1A2;ALDH1A3		NaN	NaN		NaN	22.8377	NaN	NaN	NaN	NaN	4	2	4	2	1	1	2	3	5	10	56.723	518;422;480;497;512	6.3102	24204000	5	sp|O94788|AL1A2_HUMAN Retinal dehydrogenase 2 OS=Homo sapiens OX=9606 GN=ALDH1A2 PE=1 SV=3;sp|O94788-4|AL1A2_HUMAN Isoform 4 of Retinal dehydrogenase 2 OS=Homo sapiens OX=9606 GN=ALDH1A2;sp|O94788-2|AL1A2_HUMAN Isoform 2 of Retinal dehydrogenase 2 OS=Homo
1570	Q86TG7-2;Q86TG7	Retrotransposon-derived protein PEG10	PEG10		NaN	NaN		NaN	20.8378	NaN	NaN	NaN	NaN	1	1	1	0	0	0	0	1	2	4.3	36.965	325;708	1.6196	7834800	1	sp|Q86TG7-2|PEG10_HUMAN Isoform 2 of Retrotransposon-derived protein PEG10 OS=Homo sapiens OX=9606 GN=PEG10;sp|Q86TG7|PEG10_HUMAN Retrotransposon-derived protein PEG10 OS=Homo sapiens OX=9606 GN=PEG10 PE=1 SV=2
1471	Q53RT3	Retroviral-like aspartic protease 1	ASPRV1		NaN	NaN		NaN	NaN	NaN	NaN	NaN	NaN	3	0	1	0	1	1	0	3	1	13.7	36.991	343	70.655	232380000	5	sp|Q53RT3|APRV1_HUMAN Retroviral-like aspartic protease 1 OS=Homo sapiens OX=9606 GN=ASPRV1 PE=1 SV=1
445	P08134;P62745	Rho-related GTP-binding protein RhoC	RHOC		NaN	NaN		NaN	23.3568	NaN	NaN	NaN	NaN	6	5	6	3	3	2	3	1	2	29.5	22.006	193;196	7.6337	19823000	0	sp|P08134|RHOC_HUMAN Rho-related GTP-binding protein RhoC OS=Homo sapiens OX=9606 GN=RHOC PE=1 SV=1
761	P34096	Ribonuclease 4	RNASE4		NaN	NaN		NaN	NaN	NaN	NaN	NaN	NaN	1	0	0	0	0	0	0	1	1	12.2	16.84	147	1.8891	5453700	1	sp|P34096|RNAS4_HUMAN Ribonuclease 4 OS=Homo sapiens OX=9606 GN=RNASE4 PE=1 SV=3
1878	Q9H1E1	Ribonuclease 7	RNASE7		NaN	NaN		NaN	NaN	NaN	NaN	NaN	NaN	8	0	0	0	1	0	0	8	1	48.7	17.419	156	207.48	685900000	21	sp|Q9H1E1|RNAS7_HUMAN Ribonuclease 7 OS=Homo sapiens OX=9606 GN=RNASE7 PE=1 SV=2
122	O00584	Ribonuclease T2	RNASET2		NaN	NaN		21.3025	NaN	NaN	NaN	NaN	NaN	3	2	1	0	0	0	0	3	1	18.4	29.48	256	5.3944	19217000	3	sp|O00584|RNT2_HUMAN Ribonuclease T2 OS=Homo sapiens OX=9606 GN=RNASET2 PE=1 SV=2
948	P51812	Ribosomal protein S6 kinase alpha-3	RPS6KA3		NaN	NaN		23.7333	24.2127	NaN	NaN	NaN	NaN	5	3	5	1	0	1	2	5	1	7.6	83.735	740	5.5161	96573000	3	sp|P51812|KS6A3_HUMAN Ribosomal protein S6 kinase alpha-3 OS=Homo sapiens OX=9606 GN=RPS6KA3 PE=1 SV=1
2127	Q9Y3A4	Ribosomal RNA-processing protein 7 homolog A	RRP7A		NaN	NaN		NaN	NaN	NaN	NaN	NaN	NaN	2	0	0	0	0	0	0	2	1	9.6	32.334	280	2.5493	7615700	1	sp|Q9Y3A4|RRP7A_HUMAN Ribosomal RNA-processing protein 7 homolog A OS=Homo sapiens OX=9606 GN=RRP7A PE=1 SV=2
306	O95478	Ribosome biogenesis protein NSA2 homolog	NSA2		NaN	NaN		NaN	NaN	NaN	NaN	NaN	NaN	1	0	0	0	0	0	0	1	1	3.8	30.065	260	1.8901	8304300	3	sp|O95478|NSA2_HUMAN Ribosome biogenesis protein NSA2 homolog OS=Homo sapiens OX=9606 GN=NSA2 PE=1 SV=1
2013	Q9P2E9-3;Q9P2E9	Ribosome-binding protein 1	RRBP1		NaN	NaN		20.8428	20.6436	NaN	NaN	NaN	NaN	3	2	3	0	0	0	0	3	2	5.1	108.63	977;1410	2.8704	4949400	3	sp|Q9P2E9-3|RRBP1_HUMAN Isoform 2 of Ribosome-binding protein 1 OS=Homo sapiens OX=9606 GN=RRBP1;sp|Q9P2E9|RRBP1_HUMAN Ribosome-binding protein 1 OS=Homo sapiens OX=9606 GN=RRBP1 PE=1 SV=5
576	P16083	Ribosyldihydronicotinamide dehydrogenase [quinone]	NQO2		NaN	NaN		NaN	NaN	NaN	NaN	NaN	NaN	2	0	0	0	0	0	0	2	1	9.1	25.918	231	1.4675	12387000	2	sp|P16083|NQO2_HUMAN Ribosyldihydronicotinamide dehydrogenase [quinone] OS=Homo sapiens OX=9606 GN=NQO2 PE=1 SV=5
115	O00442;O00442-2	RNA 3-terminal phosphate cyclase	RTCA		NaN	NaN		20.2072	NaN	NaN	NaN	NaN	NaN	2	1	2	0	0	0	0	2	2	8.2	39.336	366;379	2.682	4960400	3	sp|O00442|RTCA_HUMAN RNA 3-terminal phosphate cyclase OS=Homo sapiens OX=9606 GN=RTCA PE=1 SV=1;sp|O00442-2|RTCA_HUMAN Isoform 2 of RNA 3-terminal phosphate cyclase OS=Homo sapiens OX=9606 GN=RTCA
1960	Q9NTZ6	RNA-binding protein 12	RBM12		NaN	NaN		NaN	22.569	NaN	NaN	NaN	NaN	4	1	4	1	0	0	0	4	1	6	97.394	932	6.0584	18485000	5	sp|Q9NTZ6|RBM12_HUMAN RNA-binding protein 12 OS=Homo sapiens OX=9606 GN=RBM12 PE=1 SV=1
910	P49756-2;P49756-3;P49756;P49756-4	RNA-binding protein 25	RBM25		NaN	NaN		NaN	21.0543	NaN	NaN	NaN	NaN	2	1	2	0	0	0	0	2	4	10.2	32.822	294;300;843;164	2.02	6180900	4	sp|P49756-2|RBM25_HUMAN Isoform 2 of RNA-binding protein 25 OS=Homo sapiens OX=9606 GN=RBM25;sp|P49756-3|RBM25_HUMAN Isoform 3 of RNA-binding protein 25 OS=Homo sapiens OX=9606 GN=RBM25;sp|P49756|RBM25_HUMAN RNA-binding protein 25 OS=Homo sapiens OX=9606 G
1973	Q9NW13-2;Q9NW13	RNA-binding protein 28	RBM28		NaN	NaN		20.7179	NaN	20.9646	NaN	NaN	NaN	4	2	0	2	1	0	0	4	2	7.3	69.922	618;759	4.3237	23687000	5	sp|Q9NW13-2|RBM28_HUMAN Isoform 2 of RNA-binding protein 28 OS=Homo sapiens OX=9606 GN=RBM28;sp|Q9NW13|RBM28_HUMAN RNA-binding protein 28 OS=Homo sapiens OX=9606 GN=RBM28 PE=1 SV=3
1187	P98179	RNA-binding protein 3	RBM3		NaN	NaN		NaN	NaN	22.2459	NaN	NaN	NaN	1	1	1	1	0	1	1	1	1	11.5	17.17	157	1.0824	64469000	2	sp|P98179|RBM3_HUMAN RNA-binding protein 3 OS=Homo sapiens OX=9606 GN=RBM3 PE=1 SV=1
2154	Q9Y5S9-2;Q9Y5S9	RNA-binding protein 8A	RBM8A		NaN	NaN		23.8217	NaN	NaN	NaN	NaN	NaN	2	2	1	2	1	1	1	2	2	16.2	19.76	173;174	5.4907	84734000	10	sp|Q9Y5S9-2|RBM8A_HUMAN Isoform 2 of RNA-binding protein 8A OS=Homo sapiens OX=9606 GN=RBM8A;sp|Q9Y5S9|RBM8A_HUMAN RNA-binding protein 8A OS=Homo sapiens OX=9606 GN=RBM8A PE=1 SV=1
1212	Q01844-6;Q01844-3;Q01844;Q01844-5;Q01844-2;Q01844-4	RNA-binding protein EWS	EWSR1		NaN	NaN		NaN	22.9612	NaN	23.3312	NaN	23.0598	3	1	3	1	2	1	2	3	6	8.8	62.507	600;655;656;661;583;354	7.4487	52203000	8	sp|Q01844-6|EWS_HUMAN Isoform 6 of RNA-binding protein EWS OS=Homo sapiens OX=9606 GN=EWSR1;sp|Q01844-3|EWS_HUMAN Isoform 3 of RNA-binding protein EWS OS=Homo sapiens OX=9606 GN=EWSR1;sp|Q01844|EWS_HUMAN RNA-binding protein EWS OS=Homo sapiens OX=9606 GN=E
1394	Q15287-3;Q15287-2;Q15287	RNA-binding protein with serine-rich domain 1	RNPS1		NaN	NaN		NaN	NaN	NaN	NaN	NaN	NaN	2	1	1	1	1	0	1	2	3	11.6	30.354	268;282;305	5.4747	18543000	7	sp|Q15287-3|RNPS1_HUMAN Isoform 3 of RNA-binding protein with serine-rich domain 1 OS=Homo sapiens OX=9606 GN=RNPS1;sp|Q15287-2|RNPS1_HUMAN Isoform 2 of RNA-binding protein with serine-rich domain 1 OS=Homo sapiens OX=9606 GN=RNPS1;sp|Q15287|RNPS1_HUMAN RN
12	A6NHQ2	rRNA/tRNA 2-O-methyltransferase fibrillarin-like protein 1	FBLL1		NaN	NaN		NaN	20.9693	NaN	NaN	NaN	NaN	2	2	2	0	1	0	1	1	1	6.6	34.803	334	2.2172	205860000	5	sp|A6NHQ2|FBLL1_HUMAN rRNA/tRNA 2-O-methyltransferase fibrillarin-like protein 1 OS=Homo sapiens OX=9606 GN=FBLL1 PE=3 SV=2
2129	Q9Y3B9	RRP15-like protein	RRP15		NaN	NaN		NaN	NaN	22.1443	NaN	NaN	NaN	2	2	1	2	1	1	1	2	1	8.5	31.484	282	1.8482	23034000	3	sp|Q9Y3B9|RRP15_HUMAN RRP15-like protein OS=Homo sapiens OX=9606 GN=RRP15 PE=1 SV=2
368	P02810	Salivary acidic proline-rich phosphoprotein 1/2;Salivary acidic proline-rich phosphoprotein 1/2;Salivary acidic proline-rich phosphoprotein 3/4;Peptide P-C	PRH1		NaN	NaN		NaN	NaN	NaN	NaN	NaN	NaN	2	1	1	1	0	0	0	2	1	19.3	17.016	166	1.9047	30864000	4	sp|P02810|PRPC_HUMAN Salivary acidic proline-rich phosphoprotein 1/2 OS=Homo sapiens OX=9606 GN=PRH1 PE=1 SV=2
1954	Q9NSC2-2;Q9NSC2	Sal-like protein 1	SALL1		NaN	NaN		NaN	NaN	NaN	NaN	NaN	NaN	2	0	0	0	0	0	0	2	2	2	129.57	1227;1324	1.8426	8154400	3	sp|Q9NSC2-2|SALL1_HUMAN Isoform 2 of Sal-like protein 1 OS=Homo sapiens OX=9606 GN=SALL1;sp|Q9NSC2|SALL1_HUMAN Sal-like protein 1 OS=Homo sapiens OX=9606 GN=SALL1 PE=1 SV=2
151	O14983-3;O14983-2;O14983	Sarcoplasmic/endoplasmic reticulum calcium ATPase 1	ATP2A1		NaN	NaN		NaN	NaN	NaN	NaN	NaN	NaN	8	4	4	3	7	7	5	1	3	11.7	95.198	869;994;1001	0.96569	3256600	1	sp|O14983-3|AT2A1_HUMAN Isoform 3 of Sarcoplasmic/endoplasmic reticulum calcium ATPase 1 OS=Homo sapiens OX=9606 GN=ATP2A1;sp|O14983-2|AT2A1_HUMAN Isoform SERCA1A of Sarcoplasmic/endoplasmic reticulum calcium ATPase 1 OS=Homo sapiens OX=9606 GN=ATP2A1;sp|O
1336	Q15424-2;Q15424;Q15424-4;Q15424-3;Q14151	Scaffold attachment factor B1;Scaffold attachment factor B2	SAFB;SAFB2		NaN	NaN		NaN	20.8776	NaN	NaN	NaN	NaN	2	1	2	1	1	1	1	2	5	4.1	95.18	848;915;916;917;953	1.2849	8158600	2	sp|Q15424-2|SAFB1_HUMAN Isoform 2 of Scaffold attachment factor B1 OS=Homo sapiens OX=9606 GN=SAFB;sp|Q15424|SAFB1_HUMAN Scaffold attachment factor B1 OS=Homo sapiens OX=9606 GN=SAFB PE=1 SV=4;sp|Q15424-4|SAFB1_HUMAN Isoform 4 of Scaffold attachment factor
1259	Q0VDG4-2;Q0VDG4	Secernin-3	SCRN3		NaN	NaN		NaN	NaN	NaN	NaN	NaN	NaN	1	0	0	0	0	0	0	1	2	3.4	47.67	417;424	1.4141	0	0	sp|Q0VDG4-2|SCRN3_HUMAN Isoform 2 of Secernin-3 OS=Homo sapiens OX=9606 GN=SCRN3;sp|Q0VDG4|SCRN3_HUMAN Secernin-3 OS=Homo sapiens OX=9606 GN=SCRN3 PE=1 SV=1
995	P55000	Secreted Ly-6/uPAR-related protein 1	SLURP1		NaN	NaN		NaN	NaN	23.0578	NaN	NaN	NaN	1	1	1	1	1	0	0	1	1	24.3	11.186	103	77.124	116890000	5	sp|P55000|SLUR1_HUMAN Secreted Ly-6/uPAR-related protein 1 OS=Homo sapiens OX=9606 GN=SLURP1 PE=1 SV=2
142	O14828-2;O14828	Secretory carrier-associated membrane protein 3	SCAMP3		NaN	NaN		NaN	20.5464	NaN	NaN	NaN	NaN	2	1	1	0	0	0	1	2	2	9	35.201	321;347	3.3536	8319100	2	sp|O14828-2|SCAM3_HUMAN Isoform 2 of Secretory carrier-associated membrane protein 3 OS=Homo sapiens OX=9606 GN=SCAMP3;sp|O14828|SCAM3_HUMAN Secretory carrier-associated membrane protein 3 OS=Homo sapiens OX=9606 GN=SCAMP3 PE=1 SV=3
914	P49903-4;P49903;P49903-2;P49903-3	Selenide, water dikinase 1	SEPHS1		NaN	NaN		NaN	23.2212	NaN	NaN	NaN	NaN	2	1	2	0	0	1	1	2	4	11.7	35.62	324;392;321;325	4.2433	31148000	2	sp|P49903-4|SPS1_HUMAN Isoform 4 of Selenide, water dikinase 1 OS=Homo sapiens OX=9606 GN=SEPHS1;sp|P49903|SPS1_HUMAN Selenide, water dikinase 1 OS=Homo sapiens OX=9606 GN=SEPHS1 PE=1 SV=2;sp|P49903-2|SPS1_HUMAN Isoform 2 of Selenide, water dikinase 1 OS=H
380	P04279-2;P04279	Semenogelin-1;Alpha-inhibin-92;Alpha-inhibin-31;Seminal basic protein	SEMG1		NaN	NaN		NaN	NaN	NaN	NaN	NaN	NaN	2	0	0	0	0	0	1	2	2	7.5	45.321	402;462	6.863	13656000	2	sp|P04279-2|SEMG1_HUMAN Isoform 2 of Semenogelin-1 OS=Homo sapiens OX=9606 GN=SEMG1;sp|P04279|SEMG1_HUMAN Semenogelin-1 OS=Homo sapiens OX=9606 GN=SEMG1 PE=1 SV=2
2005	Q9P0U3-2;Q9P0U3	Sentrin-specific protease 1	SENP1		NaN	NaN		NaN	NaN	NaN	NaN	NaN	NaN	2	0	0	0	0	0	0	2	2	4.2	73.351	643;644	1.4204	4325200	2	sp|Q9P0U3-2|SENP1_HUMAN Isoform 2 of Sentrin-specific protease 1 OS=Homo sapiens OX=9606 GN=SENP1;sp|Q9P0U3|SENP1_HUMAN Sentrin-specific protease 1 OS=Homo sapiens OX=9606 GN=SENP1 PE=1 SV=2
1967	Q9NVA2;Q9NVA2-2	Septin-11	SEPT11		NaN	NaN		22.1204	22.0148	NaN	NaN	NaN	NaN	4	3	3	0	0	0	1	3	2	10	49.398	429;439	1.7393	20795000	3	sp|Q9NVA2|SEP11_HUMAN Septin-11 OS=Homo sapiens OX=9606 GN=SEPT11 PE=1 SV=3;sp|Q9NVA2-2|SEP11_HUMAN Isoform 2 of Septin-11 OS=Homo sapiens OX=9606 GN=SEPT11
1682	Q92599-3;Q92599-2;Q92599-4;Q92599;Q14141-2;Q14141-4;Q14141	Septin-8;Septin-6	SEPT8;SEPT6		NaN	NaN		NaN	20.7474	NaN	NaN	NaN	NaN	2	1	1	0	0	0	0	1	7	7.6	43.519	369;429;442;483;427;429;434	0.93207	3248600	1	sp|Q92599-3|SEPT8_HUMAN Isoform 3 of Septin-8 OS=Homo sapiens OX=9606 GN=SEPT8;sp|Q92599-2|SEPT8_HUMAN Isoform 2 of Septin-8 OS=Homo sapiens OX=9606 GN=SEPT8;sp|Q92599-4|SEPT8_HUMAN Isoform 4 of Septin-8 OS=Homo sapiens OX=9606 GN=SEPT8;sp|Q92599|SEPT8_HUM
762	P34896-4;P34896-3;P34896-2;P34896	Serine hydroxymethyltransferase, cytosolic	SHMT1		NaN	NaN		NaN	19.6797	NaN	NaN	NaN	NaN	2	1	2	1	0	1	1	1	4	7.2	37.672	345;403;444;483	1.3414	1549900	1	sp|P34896-4|GLYC_HUMAN Isoform 4 of Serine hydroxymethyltransferase, cytosolic OS=Homo sapiens OX=9606 GN=SHMT1;sp|P34896-3|GLYC_HUMAN Isoform 3 of Serine hydroxymethyltransferase, cytosolic OS=Homo sapiens OX=9606 GN=SHMT1;sp|P34896-2|GLYC_HUMAN Isoform 2
164	O15269	Serine palmitoyltransferase 1	SPTLC1		NaN	NaN		NaN	NaN	21.5867	NaN	NaN	NaN	1	1	0	1	1	1	1	1	1	3	52.743	473	2.8006	55016000	3	sp|O15269|SPTC1_HUMAN Serine palmitoyltransferase 1 OS=Homo sapiens OX=9606 GN=SPTLC1 PE=1 SV=1
1933	Q9NQ38-2;Q9NQ38;Q9NQ38-3	Serine protease inhibitor Kazal-type 5;Hemofiltrate peptide HF6478;Hemofiltrate peptide HF7665	SPINK5		NaN	NaN		NaN	NaN	NaN	NaN	NaN	NaN	6	0	0	0	0	0	0	6	3	6.7	104.02	916;1064;1094	14.663	86245000	9	sp|Q9NQ38-2|ISK5_HUMAN Isoform short of Serine protease inhibitor Kazal-type 5 OS=Homo sapiens OX=9606 GN=SPINK5;sp|Q9NQ38|ISK5_HUMAN Serine protease inhibitor Kazal-type 5 OS=Homo sapiens OX=9606 GN=SPINK5 PE=1 SV=2;sp|Q9NQ38-3|ISK5_HUMAN Isoform long of
1603	Q8IYB3-2;Q8IYB3	Serine/arginine repetitive matrix protein 1	SRRM1		NaN	NaN		NaN	22.1713	NaN	NaN	NaN	NaN	1	1	1	0	1	0	1	1	2	3.8	102.12	902;904	10.847	23025000	2	sp|Q8IYB3-2|SRRM1_HUMAN Isoform 2 of Serine/arginine repetitive matrix protein 1 OS=Homo sapiens OX=9606 GN=SRRM1;sp|Q8IYB3|SRRM1_HUMAN Serine/arginine repetitive matrix protein 1 OS=Homo sapiens OX=9606 GN=SRRM1 PE=1 SV=2
256	O75494-5;O75494-4;O75494-6;O75494-3;O75494-2;O75494;Q8WXF0	Serine/arginine-rich splicing factor 10	SRSF10		NaN	NaN		22.1875	22.4775	NaN	NaN	NaN	NaN	5	3	5	1	0	0	0	5	7	37.6	20.117	165;173;182;183;261;262;261	8.7933	38958000	9	sp|O75494-5|SRS10_HUMAN Isoform 5 of Serine/arginine-rich splicing factor 10 OS=Homo sapiens OX=9606 GN=SRSF10;sp|O75494-4|SRS10_HUMAN Isoform 4 of Serine/arginine-rich splicing factor 10 OS=Homo sapiens OX=9606 GN=SRSF10;sp|O75494-6|SRS10_HUMAN Isoform 6
1233	Q05519-2;Q05519	Serine/arginine-rich splicing factor 11	SRSF11		NaN	NaN		NaN	22.5745	NaN	NaN	NaN	NaN	2	0	2	0	1	0	1	2	2	5.8	53.413	483;484	3.4349	22224000	4	sp|Q05519-2|SRS11_HUMAN Isoform 2 of Serine/arginine-rich splicing factor 11 OS=Homo sapiens OX=9606 GN=SRSF11;sp|Q05519|SRS11_HUMAN Serine/arginine-rich splicing factor 11 OS=Homo sapiens OX=9606 GN=SRSF11 PE=1 SV=1
2011	Q9P289-2;Q9P289;O00506-3;O00506-2;Q9P289-3;O00506;Q9Y6E0-2;Q9Y6E0	Serine/threonine-protein kinase 26;Serine/threonine-protein kinase 25;Serine/threonine-protein kinase 24;Serine/threonine-protein kinase 24 36 kDa subunit;Serine/threonine-protein kinase 24 12 kDa subunit	STK26;STK25;STK24		NaN	NaN		23.3328	NaN	NaN	NaN	NaN	23.1929	4	2	3	2	2	2	2	4	8	15.3	37.77	339;416;332;349;354;426;431;443	4.9116	74547000	5	sp|Q9P289-2|STK26_HUMAN Isoform 2 of Serine/threonine-protein kinase 26 OS=Homo sapiens OX=9606 GN=STK26;sp|Q9P289|STK26_HUMAN Serine/threonine-protein kinase 26 OS=Homo sapiens OX=9606 GN=STK26 PE=1 SV=2;sp|O00506-3|STK25_HUMAN Isoform 3 of Serine/threoni
153	O15075-2;O15075	Serine/threonine-protein kinase DCLK1	DCLK1		NaN	NaN		NaN	NaN	NaN	NaN	NaN	NaN	1	0	0	0	0	0	0	1	2	1.8	81.099	729;740	3.1505	2336800	2	sp|O15075-2|DCLK1_HUMAN Isoform 1 of Serine/threonine-protein kinase DCLK1 OS=Homo sapiens OX=9606 GN=DCLK1;sp|O15075|DCLK1_HUMAN Serine/threonine-protein kinase DCLK1 OS=Homo sapiens OX=9606 GN=DCLK1 PE=1 SV=2
830	P42345	Serine/threonine-protein kinase mTOR	MTOR		NaN	NaN		NaN	NaN	NaN	22.2294	NaN	NaN	2	0	0	0	2	1	0	2	1	1.9	288.89	2549	2.5283	8106200	2	sp|P42345|MTOR_HUMAN Serine/threonine-protein kinase mTOR OS=Homo sapiens OX=9606 GN=MTOR PE=1 SV=1
1283	Q13177;O75914-2;O75914;O75914-4;O75914-3;Q13153;Q13153-2	Serine/threonine-protein kinase PAK 2;PAK-2p27;PAK-2p34;Serine/threonine-protein kinase PAK 3	PAK2;PAK3		NaN	NaN		NaN	22.5363	NaN	NaN	NaN	NaN	3	2	3	1	0	0	0	3	7	5.7	58.042	524;544;559;565;580;545;553	1.4076	16384000	2	sp|Q13177|PAK2_HUMAN Serine/threonine-protein kinase PAK 2 OS=Homo sapiens OX=9606 GN=PAK2 PE=1 SV=3;sp|O75914-2|PAK3_HUMAN Isoform 2 of Serine/threonine-protein kinase PAK 3 OS=Homo sapiens OX=9606 GN=PAK3;sp|O75914|PAK3_HUMAN Serine/threonine-protein kin
971	P53350	Serine/threonine-protein kinase PLK1	PLK1		NaN	NaN		NaN	NaN	NaN	NaN	NaN	NaN	2	0	0	0	1	1	1	2	1	3.8	68.254	603	1.3756	18847000	3	sp|P53350|PLK1_HUMAN Serine/threonine-protein kinase PLK1 OS=Homo sapiens OX=9606 GN=PLK1 PE=1 SV=1
1393	Q15257-4;Q15257-3;Q15257-2;Q15257	Serine/threonine-protein phosphatase 2A activator	PPP2R4		NaN	NaN		NaN	21.743	NaN	NaN	NaN	NaN	2	1	1	1	1	1	1	2	4	6.4	31.858	281;294;323;358	0.9779	15028000	5	sp|Q15257-4|PTPA_HUMAN Isoform 4 of Serine/threonine-protein phosphatase 2A activator OS=Homo sapiens OX=9606 GN=PTPA;sp|Q15257-3|PTPA_HUMAN Isoform 3 of Serine/threonine-protein phosphatase 2A activator OS=Homo sapiens OX=9606 GN=PTPA;sp|Q15257-2|PTPA_HUM
970	P53041	Serine/threonine-protein phosphatase 5	PPP5C		NaN	NaN		NaN	NaN	22.383	NaN	NaN	NaN	2	1	1	1	0	0	1	2	1	4.6	56.878	499	20.816	32660000	2	sp|P53041|PPP5_HUMAN Serine/threonine-protein phosphatase 5 OS=Homo sapiens OX=9606 GN=PPP5C PE=1 SV=1
2092	Q9UPN7	Serine/threonine-protein phosphatase 6 regulatory subunit 1	PPP6R1		NaN	NaN		NaN	NaN	NaN	NaN	22.441	NaN	1	0	0	0	1	1	1	1	1	2.8	96.723	881	19.6	16470000	3	sp|Q9UPN7|PP6R1_HUMAN Serine/threonine-protein phosphatase 6 regulatory subunit 1 OS=Homo sapiens OX=9606 GN=PPP6R1 PE=1 SV=5
1477	Q5H9R7-3;Q5H9R7-4;Q5H9R7-6;Q5H9R7-2;Q5H9R7;Q5H9R7-5	Serine/threonine-protein phosphatase 6 regulatory subunit 3	PPP6R3		NaN	NaN		NaN	20.3634	NaN	NaN	NaN	NaN	1	0	1	0	1	1	1	1	6	3.3	88.908	791;793;844;867;873;879	1.4503	7865000	2	sp|Q5H9R7-3|PP6R3_HUMAN Isoform 3 of Serine/threonine-protein phosphatase 6 regulatory subunit 3 OS=Homo sapiens OX=9606 GN=PPP6R3;sp|Q5H9R7-4|PP6R3_HUMAN Isoform 4 of Serine/threonine-protein phosphatase 6 regulatory subunit 3 OS=Homo sapiens OX=9606 GN=P
1079	P62136;P62136-2;P62136-3;P62140	Serine/threonine-protein phosphatase PP1-alpha catalytic subunit;Serine/threonine-protein phosphatase PP1-beta catalytic subunit	PPP1CA;PPP1CB		NaN	NaN		22.2059	NaN	NaN	NaN	NaN	NaN	8	5	7	1	4	5	4	4	4	31.8	37.512	330;341;286;327	54.267	55734000	7	sp|P62136|PP1A_HUMAN Serine/threonine-protein phosphatase PP1-alpha catalytic subunit OS=Homo sapiens OX=9606 GN=PPP1CA PE=1 SV=1;sp|P62136-2|PP1A_HUMAN Isoform 2 of Serine/threonine-protein phosphatase PP1-alpha catalytic subunit OS=Homo sapiens OX=9606 G
793	P36873;P36873-2	Serine/threonine-protein phosphatase PP1-gamma catalytic subunit	PPP1CC		NaN	NaN		NaN	24.2572	NaN	NaN	NaN	NaN	6	5	6	1	4	5	4	2	2	23.5	36.983	323;337	35.703	107720000	7	sp|P36873|PP1G_HUMAN Serine/threonine-protein phosphatase PP1-gamma catalytic subunit OS=Homo sapiens OX=9606 GN=PPP1CC PE=1 SV=1;sp|P36873-2|PP1G_HUMAN Isoform 2 of Serine/threonine-protein phosphatase PP1-gamma catalytic subunit OS=Homo sapiens OX=9606 G
1925	Q9NP81;Q9NP81-2	Serine--tRNA ligase, mitochondrial	SARS2		NaN	NaN		22.4495	22.9267	NaN	NaN	NaN	22.7112	3	3	3	1	0	0	2	3	2	9.5	58.282	518;520	13.591	32324000	5	sp|Q9NP81|SYSM_HUMAN Serine--tRNA ligase, mitochondrial OS=Homo sapiens OX=9606 GN=SARS2 PE=1 SV=1;sp|Q9NP81-2|SYSM_HUMAN Isoform 2 of Serine--tRNA ligase, mitochondrial OS=Homo sapiens OX=9606 GN=SARS2
364	P02787	Serotransferrin	TF		NaN	NaN		NaN	NaN	NaN	NaN	NaN	NaN	17	1	0	0	0	0	0	17	1	24.2	77.063	698	62.975	122250000	19	sp|P02787|TRFE_HUMAN Serotransferrin OS=Homo sapiens OX=9606 GN=TF PE=1 SV=3
2056	Q9UIV8-2;Q9UIV8	Serpin B13	SERPINB13		NaN	NaN		NaN	NaN	NaN	NaN	NaN	NaN	1	0	0	0	0	0	0	1	2	3.5	38.413	339;391	1.5454	2254000	1	sp|Q9UIV8-2|SPB13_HUMAN Isoform 2 of Serpin B13 OS=Homo sapiens OX=9606 GN=SERPINB13;sp|Q9UIV8|SPB13_HUMAN Serpin B13 OS=Homo sapiens OX=9606 GN=SERPINB13 PE=1 SV=2
794	P36952;P36952-2	Serpin B5	SERPINB5		NaN	NaN		NaN	NaN	NaN	NaN	NaN	NaN	3	0	0	0	0	2	0	3	2	8	42.1	375;231	2.96	20863000	2	sp|P36952|SPB5_HUMAN Serpin B5 OS=Homo sapiens OX=9606 GN=SERPINB5 PE=1 SV=2
920	P50452;P50452-2;P50452-3;P50453;P35237;O75830	Serpin B8	SERPINB8		NaN	NaN		NaN	NaN	NaN	NaN	NaN	NaN	4	0	1	0	0	0	0	3	6	12.3	42.766	374;242;192;376;376;405	7.36	21761000	3	sp|P50452|SPB8_HUMAN Serpin B8 OS=Homo sapiens OX=9606 GN=SERPINB8 PE=1 SV=2;sp|P50452-2|SPB8_HUMAN Isoform 2 of Serpin B8 OS=Homo sapiens OX=9606 GN=SERPINB8
1846	Q9BXP5-5;Q9BXP5-4;Q9BXP5-2;Q9BXP5-3;Q9BXP5	Serrate RNA effector molecule homolog	SRRT		NaN	NaN		22.5931	23.1211	NaN	NaN	NaN	NaN	4	4	3	1	1	0	1	4	5	5.1	96.221	839;871;872;875;876	11.368	26798000	5	sp|Q9BXP5-5|SRRT_HUMAN Isoform 5 of Serrate RNA effector molecule homolog OS=Homo sapiens OX=9606 GN=SRRT;sp|Q9BXP5-4|SRRT_HUMAN Isoform 4 of Serrate RNA effector molecule homolog OS=Homo sapiens OX=9606 GN=SRRT;sp|Q9BXP5-2|SRRT_HUMAN Isoform 2 of Serrate
2097	Q9UQR0	Sex comb on midleg-like protein 2	SCML2		NaN	NaN		NaN	NaN	NaN	NaN	NaN	NaN	1	0	0	0	0	0	0	1	1	1.6	77.256	700	1.076	1213100	2	sp|Q9UQR0|SCML2_HUMAN Sex comb on midleg-like protein 2 OS=Homo sapiens OX=9606 GN=SCML2 PE=1 SV=1
1882	Q9H299	SH3 domain-binding glutamic acid-rich-like protein 3	SH3BGRL3		NaN	NaN		NaN	22.7219	NaN	NaN	NaN	NaN	1	0	1	0	0	0	0	1	1	20.4	10.438	93	3.404	12767000	1	sp|Q9H299|SH3L3_HUMAN SH3 domain-binding glutamic acid-rich-like protein 3 OS=Homo sapiens OX=9606 GN=SH3BGRL3 PE=1 SV=1
2055	Q9UIL1-3;Q9UIL1-2;Q9UIL1	Short coiled-coil protein	SCOC		NaN	NaN		NaN	21.3299	NaN	NaN	NaN	NaN	1	1	1	0	0	0	1	1	3	14.9	13.857	121;122;159	5.5577	12288000	1	sp|Q9UIL1-3|SCOC_HUMAN Isoform 3 of Short coiled-coil protein OS=Homo sapiens OX=9606 GN=SCOC;sp|Q9UIL1-2|SCOC_HUMAN Isoform 2 of Short coiled-coil protein OS=Homo sapiens OX=9606 GN=SCOC;sp|Q9UIL1|SCOC_HUMAN Short coiled-coil protein OS=Homo sapiens OX=96
850	P45954-2;P45954	Short/branched chain specific acyl-CoA dehydrogenase, mitochondrial	ACADSB		NaN	NaN		NaN	22.1302	NaN	NaN	NaN	NaN	1	1	1	0	1	0	1	1	2	6.7	36.025	330;432	9.0333	18053000	1	sp|P45954-2|ACDSB_HUMAN Isoform 2 of Short/branched chain specific acyl-CoA dehydrogenase, mitochondrial OS=Homo sapiens OX=9606 GN=ACADSB;sp|P45954|ACDSB_HUMAN Short/branched chain specific acyl-CoA dehydrogenase, mitochondrial OS=Homo sapiens OX=9606 GN=
2136	Q9Y3R4	Sialidase-2	NEU2		NaN	NaN		NaN	NaN	NaN	NaN	NaN	NaN	12	0	0	0	0	0	0	12	1	45.8	42.253	380	131.45	97118000	10	sp|Q9Y3R4|NEUR2_HUMAN Sialidase-2 OS=Homo sapiens OX=9606 GN=NEU2 PE=1 SV=2
796	P37108	Signal recognition particle 14 kDa protein	SRP14		NaN	NaN		NaN	25.0775	NaN	23.967	23.8469	NaN	2	1	2	1	2	2	1	2	1	19.9	14.57	136	123.65	220750000	11	sp|P37108|SRP14_HUMAN Signal recognition particle 14 kDa protein OS=Homo sapiens OX=9606 GN=SRP14 PE=1 SV=2
463	P09132;P09132-2	Signal recognition particle 19 kDa protein	SRP19		NaN	NaN		21.7255	21.5906	NaN	NaN	NaN	NaN	2	2	2	0	0	0	1	2	2	25.7	16.156	144;110	4.481	16422000	2	sp|P09132|SRP19_HUMAN Signal recognition particle 19 kDa protein OS=Homo sapiens OX=9606 GN=SRP19 PE=1 SV=3;sp|P09132-2|SRP19_HUMAN Isoform 2 of Signal recognition particle 19 kDa protein OS=Homo sapiens OX=9606 GN=SRP19
1044	P61011-2;P61011	Signal recognition particle 54 kDa protein	SRP54		NaN	NaN		NaN	20.516	NaN	NaN	NaN	NaN	1	1	1	0	1	0	1	1	2	3.3	50.369	455;504	1.5959	11115000	2	sp|P61011-2|SRP54_HUMAN Isoform 2 of Signal recognition particle 54 kDa protein OS=Homo sapiens OX=9606 GN=SRP54;sp|P61011|SRP54_HUMAN Signal recognition particle 54 kDa protein OS=Homo sapiens OX=9606 GN=SRP54 PE=1 SV=1
2153	Q9Y5M8	Signal recognition particle receptor subunit beta	SRPRB		NaN	NaN		NaN	NaN	20.3425	NaN	NaN	NaN	1	0	1	1	1	0	1	1	1	7	29.702	271	2.4185	5536300	1	sp|Q9Y5M8|SRPRB_HUMAN Signal recognition particle receptor subunit beta OS=Homo sapiens OX=9606 GN=SRPRB PE=1 SV=3
2041	Q9UHB9-4;Q9UHB9;Q9UHB9-2	Signal recognition particle subunit SRP68	SRP68		NaN	NaN		NaN	NaN	NaN	NaN	NaN	23.5072	2	1	1	0	1	1	2	2	3	7.5	66.107	589;627;596	26.171	81170000	7	sp|Q9UHB9-4|SRP68_HUMAN Isoform 4 of Signal recognition particle subunit SRP68 OS=Homo sapiens OX=9606 GN=SRP68;sp|Q9UHB9|SRP68_HUMAN Signal recognition particle subunit SRP68 OS=Homo sapiens OX=9606 GN=SRP68 PE=1 SV=2;sp|Q9UHB9-2|SRP68_HUMAN Isoform 2 of
1449	Q29RF7	Sister chromatid cohesion protein PDS5 homolog A	PDS5A		NaN	NaN		NaN	20.1852	NaN	NaN	NaN	NaN	1	0	1	0	0	0	0	1	1	1.6	150.83	1337	1.7669	2200100	1	sp|Q29RF7|PDS5A_HUMAN Sister chromatid cohesion protein PDS5 homolog A OS=Homo sapiens OX=9606 GN=PDS5A PE=1 SV=1
214	O60232	Sjoegren syndrome/scleroderma autoantigen 1	SSSCA1		NaN	NaN		NaN	NaN	NaN	NaN	NaN	23.7293	2	1	1	0	1	1	2	2	1	26.6	21.474	199	13.972	37547000	5	sp|O60232|SSA27_HUMAN Sjoegren syndrome/scleroderma autoantigen 1 OS=Homo sapiens OX=9606 GN=SSSCA1 PE=1 SV=1
99	O00193	Small acidic protein	SMAP		NaN	NaN		NaN	NaN	20.5165	NaN	NaN	NaN	1	0	1	1	0	0	0	1	1	12.6	20.332	183	1.196	10687000	3	sp|O00193|SMAP_HUMAN Small acidic protein OS=Homo sapiens OX=9606 GN=SMAP PE=1 SV=1
201	O43765	Small glutamine-rich tetratricopeptide repeat-containing protein alpha	SGTA		NaN	NaN		22.6412	23.3709	NaN	NaN	22.3676	NaN	4	3	4	1	1	2	1	4	1	13.1	34.063	313	10.747	51229000	6	sp|O43765|SGTA_HUMAN Small glutamine-rich tetratricopeptide repeat-containing protein alpha OS=Homo sapiens OX=9606 GN=SGTA PE=1 SV=1
1092	P62304	Small nuclear ribonucleoprotein E	SNRPE		NaN	NaN		25.2743	24.8743	NaN	NaN	24.6264	NaN	3	3	3	1	1	2	1	3	1	56.5	10.803	92	25.908	231090000	11	sp|P62304|RUXE_HUMAN Small nuclear ribonucleoprotein E OS=Homo sapiens OX=9606 GN=SNRPE PE=1 SV=1
1093	P62306	Small nuclear ribonucleoprotein F	SNRPF		NaN	NaN		NaN	NaN	21.6299	NaN	NaN	NaN	1	1	1	1	1	1	1	1	1	15.1	9.7251	86	21.193	30884000	9	sp|P62306|RUXF_HUMAN Small nuclear ribonucleoprotein F OS=Homo sapiens OX=9606 GN=SNRPF PE=1 SV=1
93	G2XKQ0;P63165;P63165-2	Small ubiquitin-related modifier;Small ubiquitin-related modifier 1	SUMO1		NaN	NaN		23.6695	NaN	NaN	NaN	NaN	23.6899	2	2	2	1	1	1	2	2	3	18.8	11.526	101;101;76	2.0076	87937000	9	sp|G2XKQ0|SUMO5_HUMAN Small ubiquitin-related modifier 5 OS=Homo sapiens OX=9606 GN=SUMO1P1 PE=1 SV=2;sp|P63165|SUMO1_HUMAN Small ubiquitin-related modifier 1 OS=Homo sapiens OX=9606 GN=SUMO1 PE=1 SV=1;sp|P63165-2|SUMO1_HUMAN Isoform 2 of Small ubiquitin-r
506	P11166	Solute carrier family 2, facilitated glucose transporter member 1	SLC2A1		NaN	NaN		NaN	NaN	NaN	NaN	NaN	NaN	1	0	0	0	0	0	1	1	1	2	54.083	492	1.1707	0	1	sp|P11166|GTR1_HUMAN Solute carrier family 2, facilitated glucose transporter member 1 OS=Homo sapiens OX=9606 GN=SLC2A1 PE=1 SV=2
1762	Q96K37	Solute carrier family 35 member E1	SLC35E1		NaN	NaN		NaN	NaN	NaN	NaN	NaN	19.9405	1	0	0	0	1	1	1	1	1	5.9	44.772	410	16.17	5234600	3	sp|Q96K37|S35E1_HUMAN Solute carrier family 35 member E1 OS=Homo sapiens OX=9606 GN=SLC35E1 PE=1 SV=2
1574	Q86UG4-3;Q86UG4-2;Q86UG4	Solute carrier organic anion transporter family member 6A1	SLCO6A1		NaN	NaN		NaN	NaN	25.1107	NaN	NaN	NaN	1	0	0	1	0	0	0	1	3	1.5	51.398	466;657;719	0.91354	22043000	1	sp|Q86UG4-3|SO6A1_HUMAN Isoform 3 of Solute carrier organic anion transporter family member 6A1 OS=Homo sapiens OX=9606 GN=SLCO6A1;sp|Q86UG4-2|SO6A1_HUMAN Isoform 2 of Solute carrier organic anion transporter family member 6A1 OS=Homo sapiens OX=9606 GN=SL
731	P30626-3;P30626-2;P30626	Sorcin	SRI		NaN	NaN		NaN	NaN	19.9379	NaN	NaN	NaN	1	1	1	1	1	1	1	1	3	6.7	20.006	180;183;198	1.0912	8205600	2	sp|P30626-3|SORCN_HUMAN Isoform 3 of Sorcin OS=Homo sapiens OX=9606 GN=SRI;sp|P30626-2|SORCN_HUMAN Isoform 2 of Sorcin OS=Homo sapiens OX=9606 GN=SRI;sp|P30626|SORCN_HUMAN Sorcin OS=Homo sapiens OX=9606 GN=SRI PE=1 SV=1
1316	Q13596-2;Q13596;Q13596-3	Sorting nexin-1	SNX1		NaN	NaN		NaN	22.1516	21.8602	NaN	NaN	NaN	3	1	3	2	1	1	1	3	3	7.7	51.812	457;522;557	2.7576	25353000	6	sp|Q13596-2|SNX1_HUMAN Isoform 1A of Sorting nexin-1 OS=Homo sapiens OX=9606 GN=SNX1;sp|Q13596|SNX1_HUMAN Sorting nexin-1 OS=Homo sapiens OX=9606 GN=SNX1 PE=1 SV=3;sp|Q13596-3|SNX1_HUMAN Isoform 3 of Sorting nexin-1 OS=Homo sapiens OX=9606 GN=SNX1
222	O60493;O60493-3;O60493-2;O60493-4;Q9UMY4-2;Q9UMY4	Sorting nexin-3;Sorting nexin-12	SNX3;SNX12		NaN	NaN		NaN	22.3637	22.0064	NaN	NaN	NaN	2	1	2	2	0	0	0	2	6	10.5	18.762	162;113;130;140;162;172	2.2341	17365000	2	sp|O60493|SNX3_HUMAN Sorting nexin-3 OS=Homo sapiens OX=9606 GN=SNX3 PE=1 SV=3;sp|O60493-3|SNX3_HUMAN Isoform 3 of Sorting nexin-3 OS=Homo sapiens OX=9606 GN=SNX3;sp|O60493-2|SNX3_HUMAN Isoform 2 of Sorting nexin-3 OS=Homo sapiens OX=9606 GN=SNX3;sp|O60493
962	P52788;P52788-2	Spermine synthase	SMS		NaN	NaN		23.7616	24.5059	NaN	NaN	NaN	NaN	4	2	4	1	0	0	1	4	2	20.2	41.268	366;313	23.745	74341000	9	sp|P52788|SPSY_HUMAN Spermine synthase OS=Homo sapiens OX=9606 GN=SMS PE=1 SV=2;sp|P52788-2|SPSY_HUMAN Isoform 2 of Spermine synthase OS=Homo sapiens OX=9606 GN=SMS
1403	Q15427	Splicing factor 3B subunit 4	SF3B4		NaN	NaN		NaN	NaN	20.7419	NaN	NaN	NaN	1	1	1	1	0	0	0	1	1	3.3	44.385	424	0.86074	10429000	2	sp|Q15427|SF3B4_HUMAN Splicing factor 3B subunit 4 OS=Homo sapiens OX=9606 GN=SF3B4 PE=1 SV=1
2128	Q9Y3B4	Splicing factor 3B subunit 6	SF3B6		NaN	NaN		NaN	21.5178	NaN	NaN	NaN	NaN	1	0	1	0	0	0	1	1	1	11.2	14.585	125	0.90791	8410600	1	sp|Q9Y3B4|SF3B6_HUMAN Splicing factor 3B subunit 6 OS=Homo sapiens OX=9606 GN=SF3B6 PE=1 SV=1
1751	Q96I25	Splicing factor 45	RBM17		NaN	NaN		NaN	NaN	22.5476	NaN	NaN	NaN	1	1	1	1	1	0	1	1	1	2.2	44.961	401	1.1033	29412000	1	sp|Q96I25|SPF45_HUMAN Splicing factor 45 OS=Homo sapiens OX=9606 GN=RBM17 PE=1 SV=1
290	O95104-2;O95104-3;O95104	Splicing factor, arginine/serine-rich 15	SCAF4		NaN	NaN		NaN	20.8368	NaN	NaN	NaN	NaN	1	0	1	0	0	0	0	1	3	3.2	123.64	1125;1132;1147	2.0075	3456200	1	sp|O95104-2|SFR15_HUMAN Isoform 2 of Splicing factor, arginine/serine-rich 15 OS=Homo sapiens OX=9606 GN=SCAF4;sp|O95104-3|SFR15_HUMAN Isoform 3 of Splicing factor, arginine/serine-rich 15 OS=Homo sapiens OX=9606 GN=SCAF4;sp|O95104|SFR15_HUMAN Splicing fac
1377	Q15020-4;Q15020	Squamous cell carcinoma antigen recognized by T-cells 3	SART3		NaN	NaN		22.0903	NaN	NaN	NaN	NaN	NaN	2	2	1	0	0	0	0	2	2	6	105.58	927;963	2.5483	9040500	3	sp|Q15020-4|SART3_HUMAN Isoform 4 of Squamous cell carcinoma antigen recognized by T-cells 3 OS=Homo sapiens OX=9606 GN=SART3;sp|Q15020|SART3_HUMAN Squamous cell carcinoma antigen recognized by T-cells 3 OS=Homo sapiens OX=9606 GN=SART3 PE=1 SV=1
1861	Q9GZT3-2;Q9GZT3	SRA stem-loop-interacting RNA-binding protein, mitochondrial	SLIRP		NaN	NaN		23.0037	23.6809	NaN	NaN	NaN	NaN	3	2	3	1	1	1	1	3	2	31.8	12.122	107;109	11.371	48385000	8	sp|Q9GZT3-2|SLIRP_HUMAN Isoform 2 of SRA stem-loop-interacting RNA-binding protein, mitochondrial OS=Homo sapiens OX=9606 GN=SLIRP;sp|Q9GZT3|SLIRP_HUMAN SRA stem-loop-interacting RNA-binding protein, mitochondrial OS=Homo sapiens OX=9606 GN=SLIRP PE=1 SV=1
1778	Q96SB4-4;Q96SB4;Q96SB4-3;Q9UPE1-2;Q9UPE1-3;Q9UPE1-4;Q9UPE1;P78362;P78362-2	SRSF protein kinase 1	SRPK1		NaN	NaN		23.2624	23.3359	NaN	NaN	NaN	NaN	3	3	3	0	0	1	1	3	9	5.8	72.383	639;655;826;491;533;566;567;688;699	5.3681	39207000	6	sp|Q96SB4-4|SRPK1_HUMAN Isoform 3 of SRSF protein kinase 1 OS=Homo sapiens OX=9606 GN=SRPK1;sp|Q96SB4|SRPK1_HUMAN SRSF protein kinase 1 OS=Homo sapiens OX=9606 GN=SRPK1 PE=1 SV=2;sp|Q96SB4-3|SRPK1_HUMAN Isoform 1 of SRSF protein kinase 1 OS=Homo sapiens OX
367	P02808	Statherin	STATH		NaN	NaN		NaN	NaN	NaN	NaN	NaN	NaN	1	0	0	0	0	0	0	1	1	48.4	7.3044	62	0.90013	8893100	1	sp|P02808|STAT_HUMAN Statherin OS=Homo sapiens OX=9606 GN=STATH PE=1 SV=2
1884	Q9H2G2-2;Q9H2G2	STE20-like serine/threonine-protein kinase	SLK		NaN	NaN		NaN	21.6091	NaN	NaN	NaN	NaN	1	0	1	0	0	0	0	1	2	1.1	138.99	1204;1235	0.86057	5903400	1	sp|Q9H2G2-2|SLK_HUMAN Isoform 2 of STE20-like serine/threonine-protein kinase OS=Homo sapiens OX=9606 GN=SLK;sp|Q9H2G2|SLK_HUMAN STE20-like serine/threonine-protein kinase OS=Homo sapiens OX=9606 GN=SLK PE=1 SV=1
2060	Q9UJZ1-2;Q9UJZ1	Stomatin-like protein 2, mitochondrial	STOML2		NaN	NaN		NaN	21.2305	NaN	NaN	NaN	NaN	2	1	1	0	1	0	1	2	2	10.6	33.337	311;356	4.1831	21485000	2	sp|Q9UJZ1-2|STML2_HUMAN Isoform 2 of Stomatin-like protein 2, mitochondrial OS=Homo sapiens OX=9606 GN=STOML2;sp|Q9UJZ1|STML2_HUMAN Stomatin-like protein 2, mitochondrial OS=Homo sapiens OX=9606 GN=STOML2 PE=1 SV=1
2008	Q9P246-2	Stromal interaction molecule 2	STIM2		NaN	NaN		NaN	NaN	NaN	NaN	NaN	22.3046	59	2	2	2	52	53	56	1	1	64.7	93.955	841	10.643	8044400	0	sp|Q9P246-2|STIM2_HUMAN Isoform 2 of Stromal interaction molecule 2 OS=Homo sapiens OX=9606 GN=STIM2
369	P02814	Submaxillary gland androgen-regulated protein 3B;Peptide P-A;Peptide D1A	SMR3B		NaN	NaN		NaN	NaN	NaN	NaN	NaN	NaN	2	0	0	0	0	0	0	2	1	65.8	8.1875	79	3.9901	36076000	4	sp|P02814|SMR3B_HUMAN Submaxillary gland androgen-regulated protein 3B OS=Homo sapiens OX=9606 GN=SMR3B PE=1 SV=2
630	P21912	Succinate dehydrogenase [ubiquinone] iron-sulfur subunit, mitochondrial	SDHB		NaN	NaN		NaN	21.9088	NaN	NaN	NaN	NaN	2	1	1	1	1	0	0	2	1	7.5	31.629	280	2.1088	34943000	3	sp|P21912|SDHB_HUMAN Succinate dehydrogenase [ubiquinone] iron-sulfur subunit, mitochondrial OS=Homo sapiens OX=9606 GN=SDHB PE=1 SV=3
945	P51649;P51649-2	Succinate-semialdehyde dehydrogenase, mitochondrial	ALDH5A1		NaN	NaN		21.4499	21.9207	NaN	NaN	NaN	NaN	2	2	2	1	0	0	0	2	2	4.7	57.214	535;548	1.7115	11835000	3	sp|P51649|SSDH_HUMAN Succinate-semialdehyde dehydrogenase, mitochondrial OS=Homo sapiens OX=9606 GN=ALDH5A1 PE=1 SV=2;sp|P51649-2|SSDH_HUMAN Isoform 2 of Succinate-semialdehyde dehydrogenase, mitochondrial OS=Homo sapiens OX=9606 GN=ALDH5A1
975	P53597	Succinyl-CoA ligase [ADP/GDP-forming] subunit alpha, mitochondrial	SUCLG1		NaN	NaN		22.694	22.821	NaN	NaN	NaN	NaN	3	2	3	1	0	1	1	3	1	11.6	36.249	346	7.4071	38755000	3	sp|P53597|SUCA_HUMAN Succinate--CoA ligase [ADP/GDP-forming] subunit alpha, mitochondrial OS=Homo sapiens OX=9606 GN=SUCLG1 PE=1 SV=4
2016	Q9P2R7-2;Q9P2R7	Succinyl-CoA ligase [ADP-forming] subunit beta, mitochondrial	SUCLA2		NaN	NaN		NaN	20.7362	NaN	NaN	NaN	NaN	1	1	1	0	0	0	0	1	2	2.7	48.039	441;463	1.0113	4887700	1	sp|Q9P2R7-2|SUCB1_HUMAN Isoform 2 of Succinate--CoA ligase [ADP-forming] subunit beta, mitochondrial OS=Homo sapiens OX=9606 GN=SUCLA2;sp|Q9P2R7|SUCB1_HUMAN Succinate--CoA ligase [ADP-forming] subunit beta, mitochondrial OS=Homo sapiens OX=9606 GN=SUCLA2 P
1752	Q96I99;Q96I99-2	Succinyl-CoA ligase [GDP-forming] subunit beta, mitochondrial	SUCLG2		NaN	NaN		NaN	20.3506	NaN	NaN	NaN	NaN	1	1	1	0	0	1	0	1	2	2.3	46.51	432;440	0.93498	6239500	2	sp|Q96I99|SUCB2_HUMAN Succinate--CoA ligase [GDP-forming] subunit beta, mitochondrial OS=Homo sapiens OX=9606 GN=SUCLG2 PE=1 SV=2;sp|Q96I99-2|SUCB2_HUMAN Isoform 2 of Succinate--CoA ligase [GDP-forming] subunit beta, mitochondrial OS=Homo sapiens OX=9606 G
1010	P55809;P55809-2	Succinyl-CoA:3-ketoacid coenzyme A transferase 1, mitochondrial	OXCT1		NaN	NaN		23.042	23.3836	NaN	NaN	NaN	NaN	4	3	4	1	1	0	1	4	2	12.9	56.157	520;123	44.392	34474000	7	sp|P55809|SCOT1_HUMAN Succinyl-CoA:3-ketoacid coenzyme A transferase 1, mitochondrial OS=Homo sapiens OX=9606 GN=OXCT1 PE=1 SV=1
111	O00391-2;O00391	Sulfhydryl oxidase 1	QSOX1		NaN	NaN		NaN	NaN	NaN	NaN	NaN	NaN	3	0	0	0	0	0	0	3	2	5.1	66.86	604;747	4.6392	19552000	5	sp|O00391-2|QSOX1_HUMAN Isoform 2 of Sulfhydryl oxidase 1 OS=Homo sapiens OX=9606 GN=QSOX1;sp|O00391|QSOX1_HUMAN Sulfhydryl oxidase 1 OS=Homo sapiens OX=9606 GN=QSOX1 PE=1 SV=3
2018	Q9UBE0-2;Q9UBE0-3;Q9UBE0	SUMO-activating enzyme subunit 1;SUMO-activating enzyme subunit 1, N-terminally processed	SAE1		NaN	NaN		24.754	25.0273	NaN	24.9461	NaN	24.9573	8	5	7	1	2	1	5	8	3	39.5	29.811	266;299;346	24.85	190530000	12	sp|Q9UBE0-2|SAE1_HUMAN Isoform 2 of SUMO-activating enzyme subunit 1 OS=Homo sapiens OX=9606 GN=SAE1;sp|Q9UBE0-3|SAE1_HUMAN Isoform 3 of SUMO-activating enzyme subunit 1 OS=Homo sapiens OX=9606 GN=SAE1;sp|Q9UBE0|SAE1_HUMAN SUMO-activating enzyme subunit 1
1148	P63279	SUMO-conjugating enzyme UBC9	UBE2I		NaN	NaN		NaN	22.6457	NaN	NaN	NaN	NaN	2	1	2	0	0	1	1	2	1	14.6	18.007	158	1.1511	27342000	2	sp|P63279|UBC9_HUMAN SUMO-conjugating enzyme UBC9 OS=Homo sapiens OX=9606 GN=UBE2I PE=1 SV=1
829	P42285	Superkiller viralicidic activity 2-like 2	SKIV2L2		NaN	NaN		21.5931	21.6004	NaN	NaN	NaN	NaN	2	2	2	0	0	0	0	2	1	3.1	117.8	1042	1.7476	9732500	3	sp|P42285|MTREX_HUMAN Exosome RNA helicase MTR4 OS=Homo sapiens OX=9606 GN=MTREX PE=1 SV=3
2123	Q9Y2Z0-2;Q9Y2Z0	Suppressor of G2 allele of SKP1 homolog	SUGT1		NaN	NaN		NaN	22.2718	NaN	NaN	NaN	22.1872	2	1	2	1	0	0	2	2	2	9	37.804	333;365	4.1164	21588000	5	sp|Q9Y2Z0-2|SGT1_HUMAN Isoform 2 of Protein SGT1 homolog OS=Homo sapiens OX=9606 GN=SUGT1;sp|Q9Y2Z0|SGT1_HUMAN Protein SGT1 homolog OS=Homo sapiens OX=9606 GN=SUGT1 PE=1 SV=3
1533	Q6UWP8-2	Suprabasin	SBSN		NaN	NaN		NaN	NaN	NaN	NaN	NaN	NaN	15	3	2	1	1	1	0	1	1	61.1	25.335	247	25.795	13973000	3	sp|Q6UWP8-2|SBSN_HUMAN Isoform 2 of Suprabasin OS=Homo sapiens OX=9606 GN=SBSN
163	O15260-3;O15260-2;O15260	Surfeit locus protein 4	SURF4		NaN	NaN		NaN	NaN	NaN	21.5104	NaN	NaN	1	0	0	0	1	0	0	1	3	14.1	14.854	128;159;269	5.9545	3415600	1	sp|O15260-3|SURF4_HUMAN Isoform 3 of Surfeit locus protein 4 OS=Homo sapiens OX=9606 GN=SURF4;sp|O15260-2|SURF4_HUMAN Isoform 2 of Surfeit locus protein 4 OS=Homo sapiens OX=9606 GN=SURF4;sp|O15260|SURF4_HUMAN Surfeit locus protein 4 OS=Homo sapiens OX=960
266	O75683	Surfeit locus protein 6	SURF6		NaN	NaN		NaN	NaN	NaN	NaN	NaN	NaN	2	0	0	1	0	0	0	2	1	11.6	41.45	361	0.94215	13141000	2	sp|O75683|SURF6_HUMAN Surfeit locus protein 6 OS=Homo sapiens OX=9606 GN=SURF6 PE=1 SV=3
1435	Q16637-4;Q16637-2;Q16637-3;Q16637	Survival motor neuron protein	SMN1		NaN	NaN		NaN	NaN	NaN	NaN	NaN	22.1022	1	0	0	0	0	1	1	1	4	4	27.135	250;262;282;294	1.0929	12420000	2	sp|Q16637-4|SMN_HUMAN Isoform SMN-delta57 of Survival motor neuron protein OS=Homo sapiens OX=9606 GN=SMN1;sp|Q16637-2|SMN_HUMAN Isoform SMN-delta5 of Survival motor neuron protein OS=Homo sapiens OX=9606 GN=SMN1;sp|Q16637-3|SMN_HUMAN Isoform SMN-delta7 of
1698	Q92922;Q8TAQ2-2;Q8TAQ2-3;Q8TAQ2	SWI/SNF complex subunit SMARCC1;SWI/SNF complex subunit SMARCC2	SMARCC1;SMARCC2		NaN	NaN		21.9256	NaN	NaN	NaN	NaN	NaN	5	4	3	0	0	1	1	5	4	5.4	122.87	1105;1130;1152;1214	2.7157	32210000	5	sp|Q92922|SMRC1_HUMAN SWI/SNF complex subunit SMARCC1 OS=Homo sapiens OX=9606 GN=SMARCC1 PE=1 SV=3;sp|Q8TAQ2-2|SMRC2_HUMAN Isoform 2 of SWI/SNF complex subunit SMARCC2 OS=Homo sapiens OX=9606 GN=SMARCC2;sp|Q8TAQ2-3|SMRC2_HUMAN Isoform 3 of SWI/SNF complex
217	O60264;P28370-2;P28370	SWI/SNF-related matrix-associated actin-dependent regulator of chromatin subfamily A member 5;Probable global transcription activator SNF2L1	SMARCA5;SMARCA1		NaN	NaN		NaN	NaN	NaN	NaN	NaN	NaN	6	1	1	0	0	0	0	6	3	5.6	121.9	1052;1042;1054	4.38	39993000	8	sp|O60264|SMCA5_HUMAN SWI/SNF-related matrix-associated actin-dependent regulator of chromatin subfamily A member 5 OS=Homo sapiens OX=9606 GN=SMARCA5 PE=1 SV=1;sp|P28370-2|SMCA1_HUMAN Isoform 2 of Probable global transcription activator SNF2L1 OS=Homo sap
1699	Q92925-3;Q92925-2;Q92925	SWI/SNF-related matrix-associated actin-dependent regulator of chromatin subfamily D member 2	SMARCD2		NaN	NaN		NaN	NaN	NaN	NaN	NaN	NaN	1	0	0	0	0	0	0	1	3	2.9	55.238	483;510;531	2.3596	5457300	1	sp|Q92925-3|SMRD2_HUMAN Isoform 3 of SWI/SNF-related matrix-associated actin-dependent regulator of chromatin subfamily D member 2 OS=Homo sapiens OX=9606 GN=SMARCD2;sp|Q92925-2|SMRD2_HUMAN Isoform 2 of SWI/SNF-related matrix-associated actin-dependent reg
1706	Q969G3-6;Q969G3-5;Q969G3-3;Q969G3-2;Q969G3-4;Q969G3	SWI/SNF-related matrix-associated actin-dependent regulator of chromatin subfamily E member 1	SMARCE1		NaN	NaN		NaN	20.2961	NaN	NaN	NaN	NaN	2	0	2	0	0	0	0	2	6	8.5	34.39	293;328;341;363;376;411	1.7715	16214000	3	sp|Q969G3-6|SMCE1_HUMAN Isoform 6 of SWI/SNF-related matrix-associated actin-dependent regulator of chromatin subfamily E member 1 OS=Homo sapiens OX=9606 GN=SMARCE1;sp|Q969G3-5|SMCE1_HUMAN Isoform 5 of SWI/SNF-related matrix-associated actin-dependent reg
1689	Q92797-2;Q92797	Symplekin	SYMPK		NaN	NaN		NaN	NaN	NaN	NaN	NaN	23.794	2	1	1	0	1	1	2	2	2	4	74.522	673;1274	1.0627	82472000	4	sp|Q92797-2|SYMPK_HUMAN Isoform 2 of Symplekin OS=Homo sapiens OX=9606 GN=SYMPK;sp|Q92797|SYMPK_HUMAN Symplekin OS=Homo sapiens OX=9606 GN=SYMPK PE=1 SV=2
1709	Q96A49	Synapse-associated protein 1	SYAP1		NaN	NaN		22.6783	23.0986	NaN	NaN	NaN	NaN	4	4	3	2	0	0	0	4	1	12.2	39.933	352	9.7142	24930000	7	sp|Q96A49|SYAP1_HUMAN Synapse-associated protein 1 OS=Homo sapiens OX=9606 GN=SYAP1 PE=1 SV=1
174	O15498-2;O15498	Synaptobrevin homolog YKT6	YKT6		NaN	NaN		NaN	NaN	20.5273	NaN	NaN	NaN	1	1	1	1	0	1	0	1	2	4.9	18.58	164;198	0.99691	14354000	1	sp|O15498-2|YKT6_HUMAN Isoform 2 of Synaptobrevin homolog YKT6 OS=Homo sapiens OX=9606 GN=YKT6;sp|O15498|YKT6_HUMAN Synaptobrevin homolog YKT6 OS=Homo sapiens OX=9606 GN=YKT6 PE=1 SV=1
173	O15400-2;O15400	Syntaxin-7	STX7		NaN	NaN		22.4987	23.0381	NaN	NaN	NaN	NaN	4	3	4	0	1	1	1	4	2	22.6	27.4	239;261	25.951	33722000	10	sp|O15400-2|STX7_HUMAN Isoform 2 of Syntaxin-7 OS=Homo sapiens OX=9606 GN=STX7;sp|O15400|STX7_HUMAN Syntaxin-7 OS=Homo sapiens OX=9606 GN=STX7 PE=1 SV=4
1690	Q92804-2;Q92804	TATA-binding protein-associated factor 2N	TAF15		NaN	NaN		NaN	NaN	NaN	NaN	NaN	21.1276	1	0	0	0	0	0	1	1	2	5.8	61.557	589;592	1.7922	3557700	1	sp|Q92804-2|RBP56_HUMAN Isoform Short of TATA-binding protein-associated factor 2N OS=Homo sapiens OX=9606 GN=TAF15;sp|Q92804|RBP56_HUMAN TATA-binding protein-associated factor 2N OS=Homo sapiens OX=9606 GN=TAF15 PE=1 SV=1
501	P10966-7;P10966-9;P10966-8;P10966;P10966-3;P10966-2;P10966-6;P10966-4	T-cell surface glycoprotein CD8 beta chain	CD8B		NaN	NaN		NaN	NaN	NaN	NaN	NaN	NaN	1	0	1	1	1	1	1	1	8	10	20.752	180;198;206;210;213;221;243;246	1.6647	0	0	sp|P10966-7|CD8B_HUMAN Isoform 6 of T-cell surface glycoprotein CD8 beta chain OS=Homo sapiens OX=9606 GN=CD8B;sp|P10966-9|CD8B_HUMAN Isoform 8 of T-cell surface glycoprotein CD8 beta chain OS=Homo sapiens OX=9606 GN=CD8B;sp|P10966-8|CD8B_HUMAN Isoform 7 o
1678	Q92526;Q92526-2;Q92526-3	T-complex protein 1 subunit zeta-2	CCT6B		NaN	NaN		NaN	25.0233	NaN	NaN	NaN	NaN	6	5	6	4	3	3	3	1	3	13.8	57.821	530;485;493	2.2617	114100000	3	sp|Q92526|TCPW_HUMAN T-complex protein 1 subunit zeta-2 OS=Homo sapiens OX=9606 GN=CCT6B PE=1 SV=5;sp|Q92526-2|TCPW_HUMAN Isoform 2 of T-complex protein 1 subunit zeta-2 OS=Homo sapiens OX=9606 GN=CCT6B;sp|Q92526-3|TCPW_HUMAN Isoform 3 of T-complex protein
1503	Q63HK5	Teashirt homolog 3	TSHZ3		NaN	NaN		NaN	NaN	NaN	NaN	NaN	NaN	2	0	0	0	0	0	0	2	1	3	118.56	1081	4.9791	17133000	3	sp|Q63HK5|TSH3_HUMAN Teashirt homolog 3 OS=Homo sapiens OX=9606 GN=TSHZ3 PE=1 SV=2
1496	Q5UIP0-2;Q5UIP0	Telomere-associated protein RIF1	RIF1		NaN	NaN		NaN	NaN	NaN	NaN	NaN	NaN	4	0	0	0	0	0	0	4	2	2.9	271.69	2446;2472	2.4767	19033000	6	sp|Q5UIP0-2|RIF1_HUMAN Isoform 2 of Telomere-associated protein RIF1 OS=Homo sapiens OX=9606 GN=RIF1;sp|Q5UIP0|RIF1_HUMAN Telomere-associated protein RIF1 OS=Homo sapiens OX=9606 GN=RIF1 PE=1 SV=2
1986	Q9NYB0	Telomeric repeat-binding factor 2-interacting protein 1	TERF2IP		NaN	NaN		NaN	20.8446	NaN	NaN	NaN	NaN	1	0	1	0	0	0	0	1	1	7.3	44.259	399	6.4919	3475100	1	sp|Q9NYB0|TE2IP_HUMAN Telomeric repeat-binding factor 2-interacting protein 1 OS=Homo sapiens OX=9606 GN=TERF2IP PE=1 SV=1
1980	Q9NXF1-2;Q9NXF1	Testis-expressed sequence 10 protein	TEX10		NaN	NaN		NaN	NaN	NaN	NaN	NaN	NaN	2	0	0	0	0	0	1	2	2	3.7	103.91	913;929	7.9383	28364000	4	sp|Q9NXF1-2|TEX10_HUMAN Isoform 2 of Testis-expressed protein 10 OS=Homo sapiens OX=9606 GN=TEX10;sp|Q9NXF1|TEX10_HUMAN Testis-expressed protein 10 OS=Homo sapiens OX=9606 GN=TEX10 PE=1 SV=2
1522	Q6P3X3	Tetratricopeptide repeat protein 27	TTC27		NaN	NaN		NaN	NaN	NaN	NaN	NaN	20.9101	1	0	0	0	1	0	1	1	1	2.6	96.631	843	1.679	5248400	1	sp|Q6P3X3|TTC27_HUMAN Tetratricopeptide repeat protein 27 OS=Homo sapiens OX=9606 GN=TTC27 PE=1 SV=1
965	P52888;P52888-2	Thimet oligopeptidase	THOP1		NaN	NaN		23.2196	23.4963	NaN	NaN	NaN	22.8806	6	5	6	2	1	1	3	6	2	10.9	78.839	689;258	9.0379	52206000	13	sp|P52888|THOP1_HUMAN Thimet oligopeptidase OS=Homo sapiens OX=9606 GN=THOP1 PE=1 SV=2
1447	Q16881-7;Q16881-5;Q16881-2;Q16881-4;Q16881-3;Q16881-6;Q16881	Thioredoxin reductase 1, cytoplasmic	TXNRD1		NaN	NaN		23.0827	23.6545	NaN	NaN	23.1788	NaN	2	2	2	0	0	2	1	2	7	7.2	50.873	461;499;543;551;598;614;649	20.925	160630000	2	sp|Q16881-7|TRXR1_HUMAN Isoform 7 of Thioredoxin reductase 1, cytoplasmic OS=Homo sapiens OX=9606 GN=TXNRD1;sp|Q16881-5|TRXR1_HUMAN Isoform 5 of Thioredoxin reductase 1, cytoplasmic OS=Homo sapiens OX=9606 GN=TXNRD1;sp|Q16881-2|TRXR1_HUMAN Isoform 2 of Thi
185	O43396	Thioredoxin-like protein 1	TXNL1		NaN	NaN		22.4816	NaN	22.4474	NaN	NaN	NaN	2	2	1	2	1	1	1	2	1	12.8	32.251	289	3.8891	30960000	8	sp|O43396|TXNL1_HUMAN Thioredoxin-like protein 1 OS=Homo sapiens OX=9606 GN=TXNL1 PE=1 SV=3
1890	Q9H3N1	Thioredoxin-related transmembrane protein 1	TMX1		NaN	NaN		22.6867	23.2816	NaN	NaN	NaN	NaN	3	3	3	1	1	1	1	3	1	12.9	31.791	280	13.6	40681000	4	sp|Q9H3N1|TMX1_HUMAN Thioredoxin-related transmembrane protein 1 OS=Homo sapiens OX=9606 GN=TMX1 PE=1 SV=1
1441	Q16762	Thiosulfate sulfurtransferase	TST		NaN	NaN		NaN	NaN	20.8756	NaN	NaN	NaN	1	1	1	1	0	0	0	1	1	6.4	33.429	297	2.685	5400800	2	sp|Q16762|THTR_HUMAN Thiosulfate sulfurtransferase OS=Homo sapiens OX=9606 GN=TST PE=1 SV=4
1807	Q9BQ50-2;Q9BQ50	Three prime repair exonuclease 2	TREX2		NaN	NaN		NaN	NaN	NaN	NaN	NaN	NaN	1	0	0	0	0	0	0	1	2	5.9	25.921	236;279	1.9317	3325500	1	sp|Q9BQ50-2|TREX2_HUMAN Isoform 2 of Three prime repair exonuclease 2 OS=Homo sapiens OX=9606 GN=TREX2;sp|Q9BQ50|TREX2_HUMAN Three prime repair exonuclease 2 OS=Homo sapiens OX=9606 GN=TREX2 PE=1 SV=1
1824	Q9BTF0-2;Q9BTF0	THUMP domain-containing protein 2	THUMPD2		NaN	NaN		NaN	NaN	NaN	29.4229	NaN	28.8083	1	0	1	0	1	1	1	1	2	3.6	34.413	303;503	1.1044	6513900000	3	sp|Q9BTF0-2|THUM2_HUMAN Isoform 2 of THUMP domain-containing protein 2 OS=Homo sapiens OX=9606 GN=THUMPD2;sp|Q9BTF0|THUM2_HUMAN THUMP domain-containing protein 2 OS=Homo sapiens OX=9606 GN=THUMPD2 PE=2 SV=2
377	P04183	Thymidine kinase, cytosolic	TK1		NaN	NaN		NaN	22.231	NaN	NaN	NaN	NaN	2	1	2	0	0	0	0	2	1	18.4	25.468	234	1.2804	12048000	2	sp|P04183|KITH_HUMAN Thymidine kinase, cytosolic OS=Homo sapiens OX=9606 GN=TK1 PE=1 SV=2
655	P23919-2;P23919	Thymidylate kinase	DTYMK		NaN	NaN		22.424	22.7466	NaN	NaN	NaN	NaN	4	2	4	1	0	0	0	4	2	22.3	21.064	188;212	2.0912	21875000	5	sp|P23919-2|KTHY_HUMAN Isoform 2 of Thymidylate kinase OS=Homo sapiens OX=9606 GN=DTYMK;sp|P23919|KTHY_HUMAN Thymidylate kinase OS=Homo sapiens OX=9606 GN=DTYMK PE=1 SV=4
387	P04818-3;P04818-2;P04818	Thymidylate synthase	TYMS		NaN	NaN		NaN	22.602	NaN	NaN	NaN	NaN	2	1	2	1	0	0	0	2	3	15.2	26.14	230;279;313	2.3161	14306000	3	sp|P04818-3|TYSY_HUMAN Isoform 3 of Thymidylate synthase OS=Homo sapiens OX=9606 GN=TYMS;sp|P04818-2|TYSY_HUMAN Isoform 2 of Thymidylate synthase OS=Homo sapiens OX=9606 GN=TYMS;sp|P04818|TYSY_HUMAN Thymidylate synthase OS=Homo sapiens OX=9606 GN=TYMS PE=1
484	P0CG35;P0CG34	Thymosin beta-15B;Thymosin beta-15A	TMSB15B;TMSB15A		NaN	NaN		21.0945	NaN	NaN	NaN	NaN	NaN	1	1	0	0	0	0	0	1	2	31.1	5.2288	45;45	1.2967	2987500	1	sp|P0CG35|TB15B_HUMAN Thymosin beta-15B OS=Homo sapiens OX=9606 GN=TMSB15B PE=1 SV=1;sp|P0CG34|TB15A_HUMAN Thymosin beta-15A OS=Homo sapiens OX=9606 GN=TMSB15A PE=1 SV=1
1098	P62328	Thymosin beta-4;Hematopoietic system regulatory peptide	TMSB4X		NaN	NaN		NaN	NaN	NaN	NaN	24.7017	NaN	6	2	1	1	0	3	1	5	1	75	5.0526	44	8.7216	85258000	11	sp|P62328|TYB4_HUMAN Thymosin beta-4 OS=Homo sapiens OX=9606 GN=TMSB4X PE=1 SV=2
2120	Q9Y2W1	Thyroid hormone receptor-associated protein 3	THRAP3		NaN	NaN		NaN	NaN	NaN	NaN	NaN	23.5884	5	2	3	1	1	1	2	5	1	7.9	108.66	955	5.2011	96826000	12	sp|Q9Y2W1|TR150_HUMAN Thyroid hormone receptor-associated protein 3 OS=Homo sapiens OX=9606 GN=THRAP3 PE=1 SV=2
1412	Q15654	Thyroid receptor-interacting protein 6	TRIP6		NaN	NaN		21.8247	21.8582	NaN	NaN	NaN	NaN	2	2	2	1	0	0	1	2	1	6.5	50.287	476	4.6113	17764000	4	sp|Q15654|TRIP6_HUMAN Thyroid receptor-interacting protein 6 OS=Homo sapiens OX=9606 GN=TRIP6 PE=1 SV=3
265	O75663;O75663-2	TIP41-like protein	TIPRL		NaN	NaN		23.073	22.8178	NaN	NaN	NaN	NaN	3	3	3	1	0	0	1	3	2	17.6	31.444	272;178	6.7689	29966000	4	sp|O75663|TIPRL_HUMAN TIP41-like protein OS=Homo sapiens OX=9606 GN=TIPRL PE=1 SV=2;sp|O75663-2|TIPRL_HUMAN Isoform 2 of TIP41-like protein OS=Homo sapiens OX=9606 GN=TIPRL
1674	Q8WZ42-5;Q8WZ42-11;Q8WZ42-4;Q8WZ42-7;Q8WZ42-2;Q8WZ42;Q8WZ42-8;Q8WZ42-13;Q8WZ42-12;Q8WZ42-3;Q8WZ42-10;Q8WZ42-9	Titin	TTN		NaN	NaN		NaN	NaN	24.2532	NaN	NaN	NaN	2	1	1	1	1	2	2	2	12	0.1	3653	32900;33423;33445;33615;34258;34350;34475;34484;35991;26926;27051;27118	1.1704	58441000	3	sp|Q8WZ42-5|TITIN_HUMAN Isoform 5 of Titin OS=Homo sapiens OX=9606 GN=TTN;sp|Q8WZ42-11|TITIN_HUMAN Isoform 11 of Titin OS=Homo sapiens OX=9606 GN=TTN;sp|Q8WZ42-4|TITIN_HUMAN Isoform 4 of Titin OS=Homo sapiens OX=9606 GN=TTN;sp|Q8WZ42-7|TITIN_HUMAN Isoform
1871	Q9H0E2;Q9H0E2-2	Toll-interacting protein	TOLLIP		NaN	NaN		NaN	NaN	NaN	NaN	NaN	NaN	3	0	0	0	0	0	0	3	2	15.7	30.281	274;205	6.4893	21157000	3	sp|Q9H0E2|TOLIP_HUMAN Toll-interacting protein OS=Homo sapiens OX=9606 GN=TOLLIP PE=1 SV=1;sp|Q9H0E2-2|TOLIP_HUMAN Isoform 2 of Toll-interacting protein OS=Homo sapiens OX=9606 GN=TOLLIP
1482	Q5JTV8-2;Q5JTV8;Q5JTV8-3	Torsin-1A-interacting protein 1	TOR1AIP1		NaN	NaN		NaN	NaN	19.8525	NaN	NaN	NaN	1	0	1	1	0	0	0	1	3	4.2	43.089	379;583;584	2.6685	3319100	1	sp|Q5JTV8-2|TOIP1_HUMAN Isoform 2 of Torsin-1A-interacting protein 1 OS=Homo sapiens OX=9606 GN=TOR1AIP1;sp|Q5JTV8|TOIP1_HUMAN Torsin-1A-interacting protein 1 OS=Homo sapiens OX=9606 GN=TOR1AIP1 PE=1 SV=2;sp|Q5JTV8-3|TOIP1_HUMAN Isoform 3 of Torsin-1A-inte
1776	Q96S44	TP53-regulating kinase	TP53RK		NaN	NaN		NaN	19.8978	NaN	NaN	NaN	NaN	1	0	1	0	0	0	0	1	1	8.3	28.16	253	1.4988	1802800	1	sp|Q96S44|PRPK_HUMAN EKC/KEOPS complex subunit TP53RK OS=Homo sapiens OX=9606 GN=TP53RK PE=1 SV=2
125	O14545	TRAF-type zinc finger domain-containing protein 1	TRAFD1		NaN	NaN		NaN	NaN	NaN	NaN	NaN	NaN	1	0	0	0	0	0	0	1	1	1.7	64.84	582	1.1021	14690000	4	sp|O14545|TRAD1_HUMAN TRAF-type zinc finger domain-containing protein 1 OS=Homo sapiens OX=9606 GN=TRAFD1 PE=1 SV=1
935	P51532-5;P51532-2;P51532-3;P51532-4;P51532	Transcription activator BRG1	SMARCA4		NaN	NaN		NaN	NaN	NaN	NaN	NaN	NaN	1	0	0	0	0	0	0	1	5	0.9	181.26	1613;1614;1616;1617;1647	1.0021	7872400	2	sp|P51532-5|SMCA4_HUMAN Isoform 5 of Transcription activator BRG1 OS=Homo sapiens OX=9606 GN=SMARCA4;sp|P51532-2|SMCA4_HUMAN Isoform 2 of Transcription activator BRG1 OS=Homo sapiens OX=9606 GN=SMARCA4;sp|P51532-3|SMCA4_HUMAN Isoform 3 of Transcription act
1928	Q9NPA8-2;Q9NPA8	Transcription and mRNA export factor ENY2	ENY2		NaN	NaN		NaN	NaN	NaN	NaN	NaN	NaN	3	0	0	1	0	0	0	3	2	38.5	10.984	96;101	46.498	81855000	8	sp|Q9NPA8-2|ENY2_HUMAN Isoform 2 of Transcription and mRNA export factor ENY2 OS=Homo sapiens OX=9606 GN=ENY2;sp|Q9NPA8|ENY2_HUMAN Transcription and mRNA export factor ENY2 OS=Homo sapiens OX=9606 GN=ENY2 PE=1 SV=1
1147	P63272	Transcription elongation factor SPT4	SUPT4H1		NaN	NaN		NaN	NaN	22.1	NaN	NaN	NaN	1	0	1	1	0	0	1	1	1	13.7	13.193	117	1.1263	10214000	2	sp|P63272|SPT4H_HUMAN Transcription elongation factor SPT4 OS=Homo sapiens OX=9606 GN=SUPT4H1 PE=1 SV=1
404	P05412	Transcription factor AP-1	JUN		NaN	NaN		NaN	NaN	NaN	NaN	NaN	NaN	1	0	0	0	0	0	0	1	1	4.5	35.675	331	2.3364	1923600	1	sp|P05412|JUN_HUMAN Transcription factor AP-1 OS=Homo sapiens OX=9606 GN=JUN PE=1 SV=2
1210	Q01664	Transcription factor AP-4	TFAP4		NaN	NaN		NaN	NaN	NaN	NaN	NaN	24.5338	1	0	0	0	1	1	1	1	1	3.3	38.725	338	1.3514	141860000	3	sp|Q01664|TFAP4_HUMAN Transcription factor AP-4 OS=Homo sapiens OX=9606 GN=TFAP4 PE=1 SV=2
1192	Q00577	Transcriptional activator protein Pur-alpha	PURA		NaN	NaN		NaN	22.6152	22.5949	NaN	NaN	NaN	3	1	3	3	1	1	1	3	1	7.5	34.91	322	1.801	71618000	3	sp|Q00577|PURA_HUMAN Transcriptional activator protein Pur-alpha OS=Homo sapiens OX=9606 GN=PURA PE=1 SV=2
1225	Q04726-2;Q04726-7;Q04726-3;Q04726-6;Q04726-5;Q04726-4;Q04726	Transducin-like enhancer protein 3	TLE3		NaN	NaN		NaN	21.143	NaN	NaN	NaN	NaN	1	0	1	0	1	0	1	1	7	2	82.221	760;762;764;767;769;772;772	1.5682	10306000	1	sp|Q04726-2|TLE3_HUMAN Isoform 2 of Transducin-like enhancer protein 3 OS=Homo sapiens OX=9606 GN=TLE3;sp|Q04726-7|TLE3_HUMAN Isoform 7 of Transducin-like enhancer protein 3 OS=Homo sapiens OX=9606 GN=TLE3;sp|Q04726-3|TLE3_HUMAN Isoform 3 of Transducin-lik
363	P02786	Transferrin receptor protein 1;Transferrin receptor protein 1, serum form	TFRC		NaN	NaN		NaN	22.437	NaN	NaN	NaN	NaN	2	1	2	1	1	1	1	2	1	2.5	84.87	760	2.6792	22634000	2	sp|P02786|TFR1_HUMAN Transferrin receptor protein 1 OS=Homo sapiens OX=9606 GN=TFRC PE=1 SV=2
1315	Q13595-2;Q13595-4;Q13595-3;Q13595	Transformer-2 protein homolog alpha	TRA2A		NaN	NaN		21.9127	NaN	NaN	NaN	NaN	NaN	1	1	0	0	0	0	0	1	4	12.4	12.951	113;180;181;282	2.6006	13634000	2	sp|Q13595-2|TRA2A_HUMAN Isoform Short of Transformer-2 protein homolog alpha OS=Homo sapiens OX=9606 GN=TRA2A;sp|Q13595-4|TRA2A_HUMAN Isoform 4 of Transformer-2 protein homolog alpha OS=Homo sapiens OX=9606 GN=TRA2A;sp|Q13595-3|TRA2A_HUMAN Isoform 3 of Tra
2163	Q9Y6A5	Transforming acidic coiled-coil-containing protein 3	TACC3		NaN	NaN		NaN	20.105	NaN	NaN	NaN	NaN	1	1	1	0	0	0	0	1	1	1.4	90.359	838	1.5464	2778800	1	sp|Q9Y6A5|TACC3_HUMAN Transforming acidic coiled-coil-containing protein 3 OS=Homo sapiens OX=9606 GN=TACC3 PE=1 SV=1
1346	Q14232	Translation initiation factor eIF-2B subunit alpha	EIF2B1		NaN	NaN		NaN	19.3775	NaN	NaN	NaN	NaN	1	1	1	0	0	0	0	1	1	3.6	33.712	305	1.162	1749400	1	sp|Q14232|EI2BA_HUMAN Translation initiation factor eIF-2B subunit alpha OS=Homo sapiens OX=9606 GN=EIF2B1 PE=1 SV=1
2049	Q9UI10-3;Q9UI10;Q9UI10-2	Translation initiation factor eIF-2B subunit delta	EIF2B4		NaN	NaN		NaN	19.703	NaN	NaN	NaN	NaN	1	1	1	0	0	0	0	1	3	2.1	57.457	522;523;543	0.97745	2649700	1	sp|Q9UI10-3|EI2BD_HUMAN Isoform 3 of Translation initiation factor eIF-2B subunit delta OS=Homo sapiens OX=9606 GN=EIF2B4;sp|Q9UI10|EI2BD_HUMAN Translation initiation factor eIF-2B subunit delta OS=Homo sapiens OX=9606 GN=EIF2B4 PE=1 SV=2;sp|Q9UI10-2|EI2BD
1947	Q9NR50-3;Q9NR50-2;Q9NR50	Translation initiation factor eIF-2B subunit gamma	EIF2B3		NaN	NaN		NaN	NaN	20.9206	NaN	NaN	NaN	1	1	1	1	1	1	1	1	3	5.2	44.803	401;412;452	4.0214	26761000	2	sp|Q9NR50-3|EI2BG_HUMAN Isoform 3 of Translation initiation factor eIF-2B subunit gamma OS=Homo sapiens OX=9606 GN=EIF2B3;sp|Q9NR50-2|EI2BG_HUMAN Isoform 2 of Translation initiation factor eIF-2B subunit gamma OS=Homo sapiens OX=9606 GN=EIF2B3;sp|Q9NR50|EI
1736	Q96EY4	Translation machinery-associated protein 16	TMA16		NaN	NaN		20.1398	NaN	NaN	NaN	NaN	NaN	1	1	0	0	0	0	0	1	1	7.4	23.864	203	1.3369	2389400	1	sp|Q96EY4|TMA16_HUMAN Translation machinery-associated protein 16 OS=Homo sapiens OX=9606 GN=TMA16 PE=1 SV=2
1820	Q9BSH4	Translational activator of cytochrome c oxidase 1	TACO1		NaN	NaN		NaN	22.3302	NaN	NaN	NaN	NaN	2	2	2	0	1	1	1	2	1	9.4	32.477	297	4.0088	30471000	2	sp|Q9BSH4|TACO1_HUMAN Translational activator of cytochrome c oxidase 1 OS=Homo sapiens OX=9606 GN=TACO1 PE=1 SV=1
909	P49755	Transmembrane emp24 domain-containing protein 10	TMED10		NaN	NaN		NaN	21.85	NaN	NaN	NaN	NaN	1	1	1	0	0	0	0	1	1	5.5	24.976	219	1.2756	10298000	1	sp|P49755|TMEDA_HUMAN Transmembrane emp24 domain-containing protein 10 OS=Homo sapiens OX=9606 GN=TMED10 PE=1 SV=2
1836	Q9BVC6	Transmembrane protein 109	TMEM109		NaN	NaN		NaN	22.1159	NaN	NaN	NaN	NaN	1	1	1	0	1	1	1	1	1	4.9	26.21	243	2.9239	56574000	3	sp|Q9BVC6|TM109_HUMAN Transmembrane protein 109 OS=Homo sapiens OX=9606 GN=TMEM109 PE=1 SV=1
1914	Q9HC07-2;Q9HC07	Transmembrane protein 165	TMEM165		NaN	NaN		NaN	20.1816	NaN	NaN	NaN	NaN	1	0	1	0	1	1	1	1	2	7.7	28.432	261;324	1.5948	20035000	2	sp|Q9HC07-2|TM165_HUMAN Isoform 2 of Transmembrane protein 165 OS=Homo sapiens OX=9606 GN=TMEM165;sp|Q9HC07|TM165_HUMAN Transmembrane protein 165 OS=Homo sapiens OX=9606 GN=TMEM165 PE=1 SV=1
1531	Q6UW68	Transmembrane protein 205	TMEM205		NaN	NaN		NaN	NaN	20.8485	NaN	NaN	NaN	1	0	1	1	1	1	1	1	1	9	21.198	189	2.1766	14546000	1	sp|Q6UW68|TM205_HUMAN Transmembrane protein 205 OS=Homo sapiens OX=9606 GN=TMEM205 PE=1 SV=1
361	P02766	Transthyretin	TTR		NaN	NaN		NaN	NaN	NaN	NaN	NaN	NaN	5	0	0	0	0	0	0	5	1	34.7	15.887	147	2.6722	18507000	5	sp|P02766|TTHY_HUMAN Transthyretin OS=Homo sapiens OX=9606 GN=TTR PE=1 SV=1
1302	Q13428-2;Q13428-8;Q13428;Q13428-3;Q13428-4;Q13428-6;Q13428-7;Q13428-5	Treacle protein	TCOF1		NaN	NaN		23.0491	22.9453	NaN	NaN	NaN	NaN	5	4	4	2	1	1	2	5	8	4	144.31	1411;1412;1488;1489;1524;1450;1451;958	7.5767	64523000	9	sp|Q13428-2|TCOF_HUMAN Isoform 2 of Treacle protein OS=Homo sapiens OX=9606 GN=TCOF1;sp|Q13428-8|TCOF_HUMAN Isoform 8 of Treacle protein OS=Homo sapiens OX=9606 GN=TCOF1;sp|Q13428|TCOF_HUMAN Treacle protein OS=Homo sapiens OX=9606 GN=TCOF1 PE=1 SV=3;sp|Q13
818	P40939	Trifunctional enzyme subunit alpha, mitochondrial;Long-chain enoyl-CoA hydratase;Long chain 3-hydroxyacyl-CoA dehydrogenase	HADHA		NaN	NaN		22.4457	22.5206	NaN	NaN	NaN	NaN	5	4	5	0	0	0	1	5	1	8.5	82.999	763	7.0138	26602000	7	sp|P40939|ECHA_HUMAN Trifunctional enzyme subunit alpha, mitochondrial OS=Homo sapiens OX=9606 GN=HADHA PE=1 SV=2
1000	P55084-2;P55084	Trifunctional enzyme subunit beta, mitochondrial;3-ketoacyl-CoA thiolase	HADHB		NaN	NaN		NaN	NaN	NaN	NaN	NaN	22.7298	2	1	1	0	1	0	2	2	2	4	48.879	452;474	1.1941	23541000	2	sp|P55084-2|ECHB_HUMAN Isoform 2 of Trifunctional enzyme subunit beta, mitochondrial OS=Homo sapiens OX=9606 GN=HADHB;sp|P55084|ECHB_HUMAN Trifunctional enzyme subunit beta, mitochondrial OS=Homo sapiens OX=9606 GN=HADHB PE=1 SV=3
139	O14773-2;O14773	Tripeptidyl-peptidase 1	TPP1		NaN	NaN		20.8584	NaN	NaN	NaN	NaN	NaN	1	1	0	0	1	0	0	1	2	4.4	34.463	320;563	1.4733	11870000	1	sp|O14773-2|TPP1_HUMAN Isoform 2 of Tripeptidyl-peptidase 1 OS=Homo sapiens OX=9606 GN=TPP1;sp|O14773|TPP1_HUMAN Tripeptidyl-peptidase 1 OS=Homo sapiens OX=9606 GN=TPP1 PE=1 SV=2
705	P29144	Tripeptidyl-peptidase 2	TPP2		NaN	NaN		20.7443	21.1735	NaN	NaN	NaN	NaN	3	2	3	1	0	0	1	3	1	2.5	138.35	1249	1.8227	7406200	3	sp|P29144|TPP2_HUMAN Tripeptidyl-peptidase 2 OS=Homo sapiens OX=9606 GN=TPP2 PE=1 SV=4
1981	Q9NXH9-2;Q9NXH9	tRNA (guanine(26)-N(2))-dimethyltransferase	TRMT1		NaN	NaN		NaN	20.7046	NaN	NaN	NaN	NaN	2	1	2	0	0	0	0	2	2	3	69.305	630;659	1.8175	3664100	2	sp|Q9NXH9-2|TRM1_HUMAN Isoform 2 of tRNA (guanine(26)-N(2))-dimethyltransferase OS=Homo sapiens OX=9606 GN=TRMT1;sp|Q9NXH9|TRM1_HUMAN tRNA (guanine(26)-N(2))-dimethyltransferase OS=Homo sapiens OX=9606 GN=TRMT1 PE=1 SV=1
1989	Q9NYL9	Tropomodulin-3	TMOD3		NaN	NaN		22.2424	22.8034	NaN	NaN	NaN	NaN	2	2	2	1	0	0	0	2	1	8.8	39.594	352	3.9187	18134000	2	sp|Q9NYL9|TMOD3_HUMAN Tropomodulin-3 OS=Homo sapiens OX=9606 GN=TMOD3 PE=1 SV=1
468	P09493-6;P09493-4;P09493;P09493-10;P09493-2;P09493-5;P09493-9;P09493-8;P09493-7;P09493-3	Tropomyosin alpha-1 chain	TPM1		NaN	NaN		NaN	NaN	NaN	NaN	NaN	NaN	11	6	7	6	6	6	7	4	10	33.5	32.649	284;284;284;284;228;245;284;284;284;284	40.828	55302000	4	sp|P09493-6|TPM1_HUMAN Isoform 6 of Tropomyosin alpha-1 chain OS=Homo sapiens OX=9606 GN=TPM1;sp|P09493-4|TPM1_HUMAN Isoform 4 of Tropomyosin alpha-1 chain OS=Homo sapiens OX=9606 GN=TPM1;sp|P09493|TPM1_HUMAN Tropomyosin alpha-1 chain OS=Homo sapiens OX=96
419	P06753-2;P06753-3;P06753-5;P06753-4;P06753-7	Tropomyosin alpha-3 chain	TPM3		NaN	NaN		24.5595	25.0037	NaN	NaN	23.6698	24.8517	27	24	27	21	15	16	18	2	5	73.4	29.032	248;247;248;247;158	323.31	182060000	8	sp|P06753-2|TPM3_HUMAN Isoform 2 of Tropomyosin alpha-3 chain OS=Homo sapiens OX=9606 GN=TPM3;sp|P06753-3|TPM3_HUMAN Isoform 3 of Tropomyosin alpha-3 chain OS=Homo sapiens OX=9606 GN=TPM3;sp|P06753-5|TPM3_HUMAN Isoform 5 of Tropomyosin alpha-3 chain OS=Hom
1545	Q71U36;Q71U36-2;P0DPH8;P0DPH7;P0DPH7-2;Q6PEY2	Tubulin alpha-1A chain;Tubulin alpha-3E chain	TUBA1A;TUBA3E		NaN	NaN		NaN	NaN	22.5564	NaN	NaN	NaN	31	25	25	24	23	24	23	1	6	77.6	50.135	451;416;450;450;418;450	50.692	54129000	6	sp|Q71U36|TBA1A_HUMAN Tubulin alpha-1A chain OS=Homo sapiens OX=9606 GN=TUBA1A PE=1 SV=1;sp|Q71U36-2|TBA1A_HUMAN Isoform 2 of Tubulin alpha-1A chain OS=Homo sapiens OX=9606 GN=TUBA1A;sp|P0DPH8|TBA3D_HUMAN Tubulin alpha-3D chain OS=Homo sapiens OX=9606 GN=T
381	P04350	Tubulin beta-4A chain	TUBB4A		NaN	NaN		NaN	NaN	NaN	NaN	NaN	NaN	24	21	22	22	22	23	23	1	1	66	49.585	444	2.4389	4953500	2	sp|P04350|TBB4A_HUMAN Tubulin beta-4A chain OS=Homo sapiens OX=9606 GN=TUBB4A PE=1 SV=2
1418	Q15813;Q15813-2	Tubulin-specific chaperone E	TBCE		NaN	NaN		22.1574	22.2288	NaN	22.4898	NaN	NaN	3	2	3	1	2	1	1	3	2	8.7	59.345	527;578	17.579	32751000	3	sp|Q15813|TBCE_HUMAN Tubulin-specific chaperone E OS=Homo sapiens OX=9606 GN=TBCE PE=1 SV=1;sp|Q15813-2|TBCE_HUMAN Isoform 2 of Tubulin-specific chaperone E OS=Homo sapiens OX=9606 GN=TBCE
1922	Q9NNX1-3;Q9NNX1-2;Q9NNX1	Tuftelin	TUFT1		NaN	NaN		NaN	NaN	NaN	NaN	NaN	NaN	5	1	1	1	0	0	0	5	3	13	37.928	331;365;390	6.9239	66282000	8	sp|Q9NNX1-3|TUFT1_HUMAN Isoform 3 of Tuftelin OS=Homo sapiens OX=9606 GN=TUFT1;sp|Q9NNX1-2|TUFT1_HUMAN Isoform 2 of Tuftelin OS=Homo sapiens OX=9606 GN=TUFT1;sp|Q9NNX1|TUFT1_HUMAN Tuftelin OS=Homo sapiens OX=9606 GN=TUFT1 PE=1 SV=1
1004	P55327-2;P55327-4;P55327;P55327-7;P55327-5;P55327-6;P55327-3;P55327-8	Tumor protein D52	TPD52		NaN	NaN		22.7796	22.9099	NaN	NaN	NaN	NaN	3	2	3	1	0	0	1	3	8	23.4	19.863	184;207;224;233;238;247;248;151	7.3848	28207000	5	sp|P55327-2|TPD52_HUMAN Isoform 2 of Tumor protein D52 OS=Homo sapiens OX=9606 GN=TPD52;sp|P55327-4|TPD52_HUMAN Isoform 4 of Tumor protein D52 OS=Homo sapiens OX=9606 GN=TPD52;sp|P55327|TPD52_HUMAN Tumor protein D52 OS=Homo sapiens OX=9606 GN=TPD52 PE=1 SV
1863	Q9GZX9	Twisted gastrulation protein homolog 1	TWSG1		NaN	NaN		NaN	NaN	NaN	NaN	NaN	NaN	1	1	1	0	0	0	0	1	1	11.2	25.017	223	0.91188	0	0	sp|Q9GZX9|TWSG1_HUMAN Twisted gastrulation protein homolog 1 OS=Homo sapiens OX=9606 GN=TWSG1 PE=1 SV=1
465	P09234	U1 small nuclear ribonucleoprotein C	SNRPC		NaN	NaN		21.9644	NaN	NaN	NaN	NaN	NaN	2	2	1	0	0	0	0	2	1	12.6	17.394	159	3.1237	10891000	4	sp|P09234|RU1C_HUMAN U1 small nuclear ribonucleoprotein C OS=Homo sapiens OX=9606 GN=SNRPC PE=1 SV=1
184	O43395	U4/U6 small nuclear ribonucleoprotein Prp3	PRPF3		NaN	NaN		NaN	20.3841	NaN	NaN	NaN	NaN	1	1	1	0	0	0	1	1	1	2.6	77.528	683	1.129	10754000	1	sp|O43395|PRPF3_HUMAN U4/U6 small nuclear ribonucleoprotein Prp3 OS=Homo sapiens OX=9606 GN=PRPF3 PE=1 SV=2
1666	Q8WWY3-2;Q8WWY3-4;Q8WWY3	U4/U6 small nuclear ribonucleoprotein Prp31	PRPF31		NaN	NaN		NaN	NaN	NaN	NaN	NaN	NaN	1	0	1	0	0	0	0	1	3	4.1	40.779	364;491;499	0.94933	0	1	sp|Q8WWY3-2|PRP31_HUMAN Isoform 2 of U4/U6 small nuclear ribonucleoprotein Prp31 OS=Homo sapiens OX=9606 GN=PRPF31;sp|Q8WWY3-4|PRP31_HUMAN Isoform 4 of U4/U6 small nuclear ribonucleoprotein Prp31 OS=Homo sapiens OX=9606 GN=PRPF31;sp|Q8WWY3|PRP31_HUMAN U4/U
1724	Q96DI7	U5 small nuclear ribonucleoprotein 40 kDa protein	SNRNP40		NaN	NaN		NaN	NaN	21.2586	NaN	NaN	NaN	1	1	1	1	0	0	0	1	1	7.8	39.31	357	3.6442	31412000	2	sp|Q96DI7|SNR40_HUMAN U5 small nuclear ribonucleoprotein 40 kDa protein OS=Homo sapiens OX=9606 GN=SNRNP40 PE=1 SV=1
1094	P62310	U6 snRNA-associated Sm-like protein LSm3	LSM3		NaN	NaN		NaN	NaN	23.2925	NaN	NaN	NaN	1	1	1	1	1	0	1	1	1	11.8	11.845	102	2.6866	63619000	3	sp|P62310|LSM3_HUMAN U6 snRNA-associated Sm-like protein LSm3 OS=Homo sapiens OX=9606 GN=LSM3 PE=1 SV=2
312	O95777	U6 snRNA-associated Sm-like protein LSm8	LSM8		NaN	NaN		NaN	NaN	22.3041	NaN	NaN	NaN	1	1	1	1	0	0	0	1	1	16.7	10.403	96	1.9904	24168000	2	sp|O95777|LSM8_HUMAN U6 snRNA-associated Sm-like protein LSm8 OS=Homo sapiens OX=9606 GN=LSM8 PE=1 SV=3
2081	Q9UMX0-2;Q9UMX0;Q9UMX0-4;Q9UMX0-3;Q9NRR5;Q9UHD9	Ubiquilin-1;Ubiquilin-4;Ubiquilin-2	UBQLN1;UBQLN4;UBQLN2		NaN	NaN		22.8699	22.9633	NaN	NaN	NaN	NaN	2	2	2	1	0	0	0	2	6	6.1	59.219	561;589;181;412;601;624	8.4677	25853000	3	sp|Q9UMX0-2|UBQL1_HUMAN Isoform 2 of Ubiquilin-1 OS=Homo sapiens OX=9606 GN=UBQLN1;sp|Q9UMX0|UBQL1_HUMAN Ubiquilin-1 OS=Homo sapiens OX=9606 GN=UBQLN1 PE=1 SV=2;sp|Q9UMX0-4|UBQL1_HUMAN Isoform 4 of Ubiquilin-1 OS=Homo sapiens OX=9606 GN=UBQLN1;sp|Q9UMX0-3|
988	P54578-2;P54578-3;P54578	Ubiquitin carboxyl-terminal hydrolase 14	USP14		NaN	NaN		23.2605	23.6534	NaN	NaN	NaN	NaN	3	2	3	0	1	0	0	3	3	8.5	52.385	459;483;494	6.4099	39997000	3	sp|P54578-2|UBP14_HUMAN Isoform 2 of Ubiquitin carboxyl-terminal hydrolase 14 OS=Homo sapiens OX=9606 GN=USP14;sp|P54578-3|UBP14_HUMAN Isoform 3 of Ubiquitin carboxyl-terminal hydrolase 14 OS=Homo sapiens OX=9606 GN=USP14;sp|P54578|UBP14_HUMAN Ubiquitin ca
1704	Q93009-3;Q93009	Ubiquitin carboxyl-terminal hydrolase 7	USP7		NaN	NaN		22.8276	23.0715	NaN	NaN	NaN	NaN	6	3	4	0	0	0	1	6	2	8	126.27	1086;1102	39.249	55671000	9	sp|Q93009-3|UBP7_HUMAN Isoform 3 of Ubiquitin carboxyl-terminal hydrolase 7 OS=Homo sapiens OX=9606 GN=USP7;sp|Q93009|UBP7_HUMAN Ubiquitin carboxyl-terminal hydrolase 7 OS=Homo sapiens OX=9606 GN=USP7 PE=1 SV=2
2149	Q9Y5K5-2;Q9Y5K5-4;Q9Y5K5-3;Q9Y5K5	Ubiquitin carboxyl-terminal hydrolase isozyme L5	UCHL5		NaN	NaN		NaN	21.7455	NaN	NaN	NaN	NaN	4	0	3	0	0	0	1	4	4	15.5	36.079	316;326;328;329	2.0167	13846000	3	sp|Q9Y5K5-2|UCHL5_HUMAN Isoform 2 of Ubiquitin carboxyl-terminal hydrolase isozyme L5 OS=Homo sapiens OX=9606 GN=UCHL5;sp|Q9Y5K5-4|UCHL5_HUMAN Isoform 4 of Ubiquitin carboxyl-terminal hydrolase isozyme L5 OS=Homo sapiens OX=9606 GN=UCHL5;sp|Q9Y5K5-3|UCHL5_
127	O14562	Ubiquitin domain-containing protein UBFD1	UBFD1		NaN	NaN		NaN	NaN	20.4561	NaN	NaN	NaN	2	1	2	1	1	0	1	2	1	9.7	33.382	309	16.382	8828700	2	sp|O14562|UBFD1_HUMAN Ubiquitin domain-containing protein UBFD1 OS=Homo sapiens OX=9606 GN=UBFD1 PE=1 SV=2
1696	Q92890;Q92890-1	Ubiquitin fusion degradation protein 1 homolog	UFD1L		NaN	NaN		NaN	20.8757	NaN	NaN	NaN	NaN	1	1	1	0	1	0	1	1	2	3.9	34.5	307;343	1.2633	8279800	1	sp|Q92890|UFD1_HUMAN Ubiquitin recognition factor in ER-associated degradation protein 1 OS=Homo sapiens OX=9606 GN=UFD1 PE=1 SV=3;sp|Q92890-1|UFD1_HUMAN Isoform Long of Ubiquitin recognition factor in ER-associated degradation protein 1 OS=Homo sapiens OX
1498	Q5VVQ6-2;Q5VVQ6	Ubiquitin thioesterase OTU1	YOD1		NaN	NaN		NaN	NaN	NaN	NaN	NaN	NaN	1	0	0	0	0	0	0	1	2	6.6	33.979	304;348	1.9885	1996300	1	sp|Q5VVQ6-2|OTU1_HUMAN Isoform 2 of Ubiquitin thioesterase OTU1 OS=Homo sapiens OX=9606 GN=YOD1;sp|Q5VVQ6|OTU1_HUMAN Ubiquitin thioesterase OTU1 OS=Homo sapiens OX=9606 GN=YOD1 PE=1 SV=1
1113	P62837	Ubiquitin-conjugating enzyme E2 D2	UBE2D2		NaN	NaN		NaN	NaN	21.0618	NaN	NaN	NaN	1	1	1	1	0	0	0	1	1	6.8	16.735	147	1.9655	12599000	2	sp|P62837|UB2D2_HUMAN Ubiquitin-conjugating enzyme E2 D2 OS=Homo sapiens OX=9606 GN=UBE2D2 PE=1 SV=1
1048	P61086;P61086-2;P61086-3	Ubiquitin-conjugating enzyme E2 K	UBE2K		NaN	NaN		NaN	22.8915	22.7712	22.8612	NaN	NaN	3	2	3	2	2	1	1	3	3	17	22.406	200;149;157	1.5348	45819000	5	sp|P61086|UBE2K_HUMAN Ubiquitin-conjugating enzyme E2 K OS=Homo sapiens OX=9606 GN=UBE2K PE=1 SV=3;sp|P61086-2|UBE2K_HUMAN Isoform 2 of Ubiquitin-conjugating enzyme E2 K OS=Homo sapiens OX=9606 GN=UBE2K
1442	Q16763	Ubiquitin-conjugating enzyme E2 S	UBE2S		NaN	NaN		NaN	NaN	21.3171	NaN	NaN	NaN	1	1	1	1	0	1	1	1	1	6.8	23.845	222	2.3122	42149000	3	sp|Q16763|UBE2S_HUMAN Ubiquitin-conjugating enzyme E2 S OS=Homo sapiens OX=9606 GN=UBE2S PE=1 SV=2
1296	Q13404;Q13404-6;Q13404-8;Q13404-7;Q13404-2;Q13404-1	Ubiquitin-conjugating enzyme E2 variant 1	UBE2V1		NaN	NaN		22.2502	22.8803	NaN	NaN	NaN	NaN	3	2	3	1	1	1	2	2	6	24.5	16.495	147;103;105;170;170;221	7.0917	35684000	7	sp|Q13404|UB2V1_HUMAN Ubiquitin-conjugating enzyme E2 variant 1 OS=Homo sapiens OX=9606 GN=UBE2V1 PE=1 SV=2;sp|Q13404-6|UB2V1_HUMAN Isoform 4 of Ubiquitin-conjugating enzyme E2 variant 1 OS=Homo sapiens OX=9606 GN=UBE2V1;sp|Q13404-8|UB2V1_HUMAN Isoform 6 o
1419	Q15819	Ubiquitin-conjugating enzyme E2 variant 2	UBE2V2		NaN	NaN		NaN	21.6037	NaN	NaN	NaN	NaN	2	1	2	0	0	0	2	1	1	12.4	16.363	145	2.9136	17067000	2	sp|Q15819|UB2V2_HUMAN Ubiquitin-conjugating enzyme E2 variant 2 OS=Homo sapiens OX=9606 GN=UBE2V2 PE=1 SV=4
1072	P61960;P61960-2	Ubiquitin-fold modifier 1	UFM1		NaN	NaN		23.573	23.4959	NaN	22.2439	NaN	22.4276	2	2	2	1	2	1	2	2	2	58.8	9.1175	85;103	36.811	58875000	5	sp|P61960|UFM1_HUMAN Ubiquitin-fold modifier 1 OS=Homo sapiens OX=9606 GN=UFM1 PE=1 SV=1;sp|P61960-2|UFM1_HUMAN Isoform 2 of Ubiquitin-fold modifier 1 OS=Homo sapiens OX=9606 GN=UFM1
1662	Q8WVY7	Ubiquitin-like domain-containing CTD phosphatase 1	UBLCP1		NaN	NaN		22.0464	22.5078	NaN	NaN	NaN	NaN	2	2	2	0	0	0	1	2	1	5	36.804	318	1.1623	17082000	2	sp|Q8WVY7|UBCP1_HUMAN Ubiquitin-like domain-containing CTD phosphatase 1 OS=Homo sapiens OX=9606 GN=UBLCP1 PE=1 SV=2
1400	Q15386	Ubiquitin-protein ligase E3C	UBE3C		NaN	NaN		NaN	NaN	NaN	NaN	NaN	21.9806	2	0	0	0	1	1	2	2	1	2.2	123.92	1083	1.0576	11805000	4	sp|Q15386|UBE3C_HUMAN Ubiquitin-protein ligase E3C OS=Homo sapiens OX=9606 GN=UBE3C PE=1 SV=3
165	O15294;O15294-4;O15294-2;O15294-3	UDP-N-acetylglucosamine--peptide N-acetylglucosaminyltransferase 110 kDa subunit	OGT		NaN	NaN		NaN	22.3829	NaN	NaN	NaN	NaN	2	1	2	0	1	1	0	2	4	3.4	116.92	1046;665;920;1036	5.8976	22814000	4	sp|O15294|OGT1_HUMAN UDP-N-acetylglucosamine--peptide N-acetylglucosaminyltransferase 110 kDa subunit OS=Homo sapiens OX=9606 GN=OGT PE=1 SV=3;sp|O15294-4|OGT1_HUMAN Isoform 4 of UDP-N-acetylglucosamine--peptide N-acetylglucosaminyltransferase 110 kDa subu
1426	Q16222-2;Q16222-3;Q16222;Q3KQV9	UDP-N-acetylhexosamine pyrophosphorylase;UDP-N-acetylgalactosamine pyrophosphorylase;UDP-N-acetylglucosamine pyrophosphorylase	UAP1		NaN	NaN		NaN	21.996	NaN	NaN	NaN	NaN	3	1	3	0	0	0	0	3	4	7.1	57.028	505;521;522;507	2.5452	14173000	4	sp|Q16222-2|UAP1_HUMAN Isoform AGX1 of UDP-N-acetylhexosamine pyrophosphorylase OS=Homo sapiens OX=9606 GN=UAP1;sp|Q16222-3|UAP1_HUMAN Isoform 3 of UDP-N-acetylhexosamine pyrophosphorylase OS=Homo sapiens OX=9606 GN=UAP1;sp|Q16222|UAP1_HUMAN UDP-N-acetylhe
722	P30085;P30085-3;P30085-2	UMP-CMP kinase	CMPK1		NaN	NaN		24.5046	24.6682	NaN	NaN	NaN	NaN	6	4	6	1	1	1	1	6	3	33.2	22.222	196;228;147	7.722	88039000	9	sp|P30085|KCY_HUMAN UMP-CMP kinase OS=Homo sapiens OX=9606 GN=CMPK1 PE=1 SV=3;sp|P30085-3|KCY_HUMAN Isoform 3 of UMP-CMP kinase OS=Homo sapiens OX=9606 GN=CMPK1
1591	Q8IUG5-2;Q8IUG5;Q8IUG5-3	Unconventional myosin-XVIIIb	MYO18B		NaN	NaN		NaN	NaN	22.9934	NaN	NaN	NaN	1	1	1	1	0	1	0	1	3	0.6	233.7	2080;2567;2568	0.94226	204850000	6	sp|Q8IUG5-2|MY18B_HUMAN Isoform 2 of Unconventional myosin-XVIIIb OS=Homo sapiens OX=9606 GN=MYO18B;sp|Q8IUG5|MY18B_HUMAN Unconventional myosin-XVIIIb OS=Homo sapiens OX=9606 GN=MYO18B PE=1 SV=2;sp|Q8IUG5-3|MY18B_HUMAN Isoform 3 of Unconventional myosin-XV
1912	Q9HB07	UPF0160 protein MYG1, mitochondrial	C12orf10		NaN	NaN		NaN	21.8832	NaN	NaN	NaN	21.7543	2	1	2	1	0	0	2	2	1	5.3	42.449	376	3.2939	14892000	4	sp|Q9HB07|MYG1_HUMAN UPF0160 protein MYG1, mitochondrial OS=Homo sapiens OX=9606 GN=C12orf10 PE=1 SV=2
2036	Q9UFG5;Q9UFG5-2	UPF0449 protein C19orf25	C19orf25		NaN	NaN		NaN	NaN	NaN	21.7233	NaN	NaN	1	0	0	0	1	0	0	1	2	16.9	12.878	118;161	4.111	3958600	1	sp|Q9UFG5|CS025_HUMAN UPF0449 protein C19orf25 OS=Homo sapiens OX=9606 GN=C19orf25 PE=1 SV=2;sp|Q9UFG5-2|CS025_HUMAN Isoform 2 of UPF0449 protein C19orf25 OS=Homo sapiens OX=9606 GN=C19orf25
9	A6NDU8	UPF0600 protein C5orf51	C5orf51		NaN	NaN		NaN	21.3892	NaN	NaN	NaN	NaN	2	1	2	1	1	1	1	2	1	7.8	33.62	294	1.8704	10149000	5	sp|A6NDU8|CE051_HUMAN UPF0600 protein C5orf51 OS=Homo sapiens OX=9606 GN=C5orf51 PE=1 SV=1
1021	P57076	UPF0769 protein C21orf59	C21orf59		NaN	NaN		NaN	NaN	21.9517	NaN	NaN	NaN	1	0	1	1	0	0	1	1	1	9	33.224	290	33.415	14039000	1	sp|P57076|CF298_HUMAN Cilia- and flagella-associated protein 298 OS=Homo sapiens OX=9606 GN=CFAP298 PE=1 SV=1
1754	Q96IX5	Up-regulated during skeletal muscle growth protein 5	USMG5		NaN	NaN		23.0441	23.5412	NaN	23.6441	23.5089	NaN	2	2	2	1	2	2	1	2	1	27.6	6.4575	58	3.4917	95109000	7	sp|Q96IX5|ATPMD_HUMAN ATP synthase membrane subunit DAPIT, mitochondrial OS=Homo sapiens OX=9606 GN=ATP5MD PE=1 SV=1
508	P11172-2;P11172-3;P11172;P11172-4	Uridine 5-monophosphate synthase;Orotate phosphoribosyltransferase;Orotidine 5-phosphate decarboxylase	UMPS		NaN	NaN		NaN	21.6295	NaN	NaN	NaN	NaN	2	1	2	0	0	0	0	2	4	6.6	33.051	302;388;480;205	0.83858	7104000	2	sp|P11172-2|UMPS_HUMAN Isoform 2 of Uridine 5-monophosphate synthase OS=Homo sapiens OX=9606 GN=UMPS;sp|P11172-3|UMPS_HUMAN Isoform 3 of Uridine 5-monophosphate synthase OS=Homo sapiens OX=9606 GN=UMPS;sp|P11172|UMPS_HUMAN Uridine 5-monophosphate syntha
1446	Q16851-2;Q16851	UTP--glucose-1-phosphate uridylyltransferase	UGP2		NaN	NaN		22.6335	23.222	NaN	NaN	NaN	NaN	4	3	3	1	0	0	1	4	2	9.9	55.676	497;508	5.9308	32123000	6	sp|Q16851-2|UGPA_HUMAN Isoform 2 of UTP--glucose-1-phosphate uridylyltransferase OS=Homo sapiens OX=9606 GN=UGP2;sp|Q16851|UGPA_HUMAN UTP--glucose-1-phosphate uridylyltransferase OS=Homo sapiens OX=9606 GN=UGP2 PE=1 SV=5
992	P54727;P54727-2	UV excision repair protein RAD23 homolog B	RAD23B		NaN	NaN		26.6794	NaN	NaN	NaN	NaN	NaN	4	3	3	0	0	0	1	4	2	16.4	43.171	409;337	6.2813	234150000	5	sp|P54727|RD23B_HUMAN UV excision repair protein RAD23 homolog B OS=Homo sapiens OX=9606 GN=RAD23B PE=1 SV=1;sp|P54727-2|RD23B_HUMAN Isoform 2 of UV excision repair protein RAD23 homolog B OS=Homo sapiens OX=9606 GN=RAD23B
253	O75436;O75436-2	Vacuolar protein sorting-associated protein 26A	VPS26A		NaN	NaN		NaN	NaN	NaN	NaN	NaN	NaN	3	1	0	0	0	0	1	3	2	13.5	38.169	327;251	3.7263	48599000	3	sp|O75436|VP26A_HUMAN Vacuolar protein sorting-associated protein 26A OS=Homo sapiens OX=9606 GN=VPS26A PE=1 SV=2;sp|O75436-2|VP26A_HUMAN Isoform 2 of Vacuolar protein sorting-associated protein 26A OS=Homo sapiens OX=9606 GN=VPS26A
2022	Q9UBQ0;Q9UBQ0-2	Vacuolar protein sorting-associated protein 29	VPS29		NaN	NaN		21.7133	21.813	NaN	NaN	NaN	NaN	2	2	2	1	0	0	2	2	2	12.6	20.505	182;186	1.9633	14524000	3	sp|Q9UBQ0|VPS29_HUMAN Vacuolar protein sorting-associated protein 29 OS=Homo sapiens OX=9606 GN=VPS29 PE=1 SV=1;sp|Q9UBQ0-2|VPS29_HUMAN Isoform 2 of Vacuolar protein sorting-associated protein 29 OS=Homo sapiens OX=9606 GN=VPS29
1773	Q96QK1	Vacuolar protein sorting-associated protein 35	VPS35		NaN	NaN		24.3646	24.4653	NaN	NaN	NaN	NaN	5	3	5	1	1	1	2	5	1	9.7	91.706	796	31.945	98546000	10	sp|Q96QK1|VPS35_HUMAN Vacuolar protein sorting-associated protein 35 OS=Homo sapiens OX=9606 GN=VPS35 PE=1 SV=2
1924	Q9NP79-2;Q9NP79	Vacuolar protein sorting-associated protein VTA1 homolog	VTA1		NaN	NaN		NaN	NaN	NaN	NaN	NaN	NaN	2	1	1	0	0	0	0	2	2	12.6	24.553	222;307	50.774	19685000	3	sp|Q9NP79-2|VTA1_HUMAN Isoform 2 of Vacuolar protein sorting-associated protein VTA1 homolog OS=Homo sapiens OX=9606 GN=VTA1;sp|Q9NP79|VTA1_HUMAN Vacuolar protein sorting-associated protein VTA1 homolog OS=Homo sapiens OX=9606 GN=VTA1 PE=1 SV=1
923	P50552	Vasodilator-stimulated phosphoprotein	VASP		NaN	NaN		NaN	19.8217	NaN	NaN	NaN	NaN	1	1	1	0	0	0	0	1	1	2.9	39.829	380	1.3482	3612700	0	sp|P50552|VASP_HUMAN Vasodilator-stimulated phosphoprotein OS=Homo sapiens OX=9606 GN=VASP PE=1 SV=3
908	P49748-2;P49748;P49748-3	Very long-chain specific acyl-CoA dehydrogenase, mitochondrial	ACADVL		NaN	NaN		NaN	21.6518	NaN	NaN	NaN	NaN	1	1	1	0	1	0	1	1	3	3	68.058	633;655;678	2.269	20689000	1	sp|P49748-2|ACADV_HUMAN Isoform 2 of Very long-chain specific acyl-CoA dehydrogenase, mitochondrial OS=Homo sapiens OX=9606 GN=ACADVL;sp|P49748|ACADV_HUMAN Very long-chain specific acyl-CoA dehydrogenase, mitochondrial OS=Homo sapiens OX=9606 GN=ACADVL PE=
2001	Q9P035;Q9P035-2	Very-long-chain (3R)-3-hydroxyacyl-CoA dehydratase 3	HACD3		NaN	NaN		NaN	NaN	NaN	NaN	NaN	25.5019	3	1	0	0	2	2	3	3	2	16.3	43.159	362;307	2.6865	223470000	6	sp|Q9P035|HACD3_HUMAN Very-long-chain (3R)-3-hydroxyacyl-CoA dehydratase 3 OS=Homo sapiens OX=9606 GN=HACD3 PE=1 SV=2;sp|Q9P035-2|HACD3_HUMAN Isoform 2 of Very-long-chain (3R)-3-hydroxyacyl-CoA dehydratase 3 OS=Homo sapiens OX=9606 GN=HACD3
1421	Q15836;P63027	Vesicle-associated membrane protein 3;Vesicle-associated membrane protein 2	VAMP3;VAMP2		NaN	NaN		23.949	23.705	NaN	NaN	NaN	NaN	3	3	2	1	0	0	1	3	2	40	11.309	100;116	12.113	52174000	5	sp|Q15836|VAMP3_HUMAN Vesicle-associated membrane protein 3 OS=Homo sapiens OX=9606 GN=VAMP3 PE=1 SV=3;sp|P63027|VAMP2_HUMAN Vesicle-associated membrane protein 2 OS=Homo sapiens OX=9606 GN=VAMP2 PE=1 SV=3
858	P46459;P46459-2	Vesicle-fusing ATPase	NSF		NaN	NaN		NaN	NaN	NaN	NaN	NaN	NaN	3	0	2	1	0	0	0	3	2	4.8	82.593	744;644	2.0611	17121000	3	sp|P46459|NSF_HUMAN Vesicle-fusing ATPase OS=Homo sapiens OX=9606 GN=NSF PE=1 SV=3;sp|P46459-2|NSF_HUMAN Isoform 2 of Vesicle-fusing ATPase OS=Homo sapiens OX=9606 GN=NSF
1271	Q12907	Vesicular integral-membrane protein VIP36	LMAN2		NaN	NaN		NaN	22.1328	NaN	NaN	NaN	NaN	2	2	2	1	0	0	0	2	1	6.2	40.228	356	4.0061	13253000	3	sp|Q12907|LMAN2_HUMAN Vesicular integral-membrane protein VIP36 OS=Homo sapiens OX=9606 GN=LMAN2 PE=1 SV=1
362	P02774-2;P02774;P02774-3	Vitamin D-binding protein	GC		NaN	NaN		NaN	NaN	NaN	NaN	NaN	NaN	1	0	0	0	0	0	0	1	3	3.1	39.496	352;474;493	1.581	3970900	1	sp|P02774-2|VTDB_HUMAN Isoform 2 of Vitamin D-binding protein OS=Homo sapiens OX=9606 GN=GC;sp|P02774|VTDB_HUMAN Vitamin D-binding protein OS=Homo sapiens OX=9606 GN=GC PE=1 SV=2;sp|P02774-3|VTDB_HUMAN Isoform 3 of Vitamin D-binding protein OS=Homo sapiens
1579	Q86VR7;Q86VR7-2	V-set and immunoglobulin domain-containing protein 10-like	VSIG10L		NaN	NaN		NaN	NaN	NaN	NaN	NaN	NaN	1	0	0	0	0	0	0	1	2	1.6	91.624	867;881	1.5552	1321800	1	sp|Q86VR7|VS10L_HUMAN V-set and immunoglobulin domain-containing protein 10-like OS=Homo sapiens OX=9606 GN=VSIG10L PE=2 SV=2;sp|Q86VR7-2|VS10L_HUMAN Isoform 2 of V-set and immunoglobulin domain-containing protein 10-like OS=Homo sapiens OX=9606 GN=VSIG10L
1667	Q8WWY7	WAP four-disulfide core domain protein 12	WFDC12		NaN	NaN		NaN	NaN	NaN	NaN	NaN	NaN	1	0	0	0	0	0	0	1	1	9	12.05	111	0.92748	4913800	1	sp|Q8WWY7|WFD12_HUMAN WAP four-disulfide core domain protein 12 OS=Homo sapiens OX=9606 GN=WFDC12 PE=1 SV=1
1644	Q8TCV5-2;Q8TCV5	WAP four-disulfide core domain protein 5	WFDC5		NaN	NaN		NaN	NaN	NaN	NaN	NaN	NaN	1	0	0	0	0	0	0	1	2	8.1	13.312	123;224	0.83696	16015000	1	sp|Q8TCV5-2|WFDC5_HUMAN Isoform 2 of WAP four-disulfide core domain protein 5 OS=Homo sapiens OX=9606 GN=WFDC5;sp|Q8TCV5|WFDC5_HUMAN WAP four-disulfide core domain protein 5 OS=Homo sapiens OX=9606 GN=WFDC5 PE=2 SV=1
1899	Q9H7D7-2;Q9H7D7	WD repeat-containing protein 26	WDR26		NaN	NaN		NaN	NaN	NaN	22.7301	NaN	NaN	2	0	0	0	2	1	1	2	2	5	70.459	645;661	4.976	23549000	4	sp|Q9H7D7-2|WDR26_HUMAN Isoform 2 of WD repeat-containing protein 26 OS=Homo sapiens OX=9606 GN=WDR26;sp|Q9H7D7|WDR26_HUMAN WD repeat-containing protein 26 OS=Homo sapiens OX=9606 GN=WDR26 PE=1 SV=3
1452	Q2TAY7;Q2TAY7-2	WD40 repeat-containing protein SMU1;WD40 repeat-containing protein SMU1, N-terminally processed	SMU1		NaN	NaN		22.6312	22.35	NaN	NaN	NaN	NaN	2	2	2	1	0	0	0	2	2	5.3	57.543	513;352	6.6612	17354000	3	sp|Q2TAY7|SMU1_HUMAN WD40 repeat-containing protein SMU1 OS=Homo sapiens OX=9606 GN=SMU1 PE=1 SV=2;sp|Q2TAY7-2|SMU1_HUMAN Isoform 2 of WD40 repeat-containing protein SMU1 OS=Homo sapiens OX=9606 GN=SMU1
1940	Q9NQW7-2;Q9NQW7;Q9NQW7-4;Q9NQW7-3	Xaa-Pro aminopeptidase 1	XPNPEP1		NaN	NaN		22.207	22.9175	NaN	NaN	NaN	22.2695	3	2	3	1	0	0	2	3	4	5.7	67.226	599;623;642;666	7.0417	33544000	4	sp|Q9NQW7-2|XPP1_HUMAN Isoform 2 of Xaa-Pro aminopeptidase 1 OS=Homo sapiens OX=9606 GN=XPNPEP1;sp|Q9NQW7|XPP1_HUMAN Xaa-Pro aminopeptidase 1 OS=Homo sapiens OX=9606 GN=XPNPEP1 PE=1 SV=3;sp|Q9NQW7-4|XPP1_HUMAN Isoform 4 of Xaa-Pro aminopeptidase 1 OS=Homo
534	P12955-3;P12955;P12955-2	Xaa-Pro dipeptidase	PEPD		NaN	NaN		NaN	NaN	NaN	NaN	NaN	22.3364	4	2	3	1	1	1	2	4	3	8.9	47.261	429;493;452	4.0772	34735000	5	sp|P12955-3|PEPD_HUMAN Isoform 3 of Xaa-Pro dipeptidase OS=Homo sapiens OX=9606 GN=PEPD;sp|P12955|PEPD_HUMAN Xaa-Pro dipeptidase OS=Homo sapiens OX=9606 GN=PEPD PE=1 SV=3;sp|P12955-2|PEPD_HUMAN Isoform 2 of Xaa-Pro dipeptidase OS=Homo sapiens OX=9606 GN=PE
1572	Q86U90	YrdC domain-containing protein, mitochondrial	YRDC		NaN	NaN		NaN	20.5893	NaN	NaN	NaN	NaN	1	1	1	0	1	0	1	1	1	4.7	29.328	279	1.6149	6693000	1	sp|Q86U90|YRDC_HUMAN YrdC domain-containing protein, mitochondrial OS=Homo sapiens OX=9606 GN=YRDC PE=1 SV=1
2146	Q9Y5A9;Q9Y5A9-2	YTH domain-containing family protein 2	YTHDF2		NaN	NaN		NaN	NaN	21.6034	NaN	NaN	NaN	2	1	1	1	1	1	1	2	2	4	62.333	579;529	11.749	38145000	7	sp|Q9Y5A9|YTHD2_HUMAN YTH domain-containing family protein 2 OS=Homo sapiens OX=9606 GN=YTHDF2 PE=1 SV=2;sp|Q9Y5A9-2|YTHD2_HUMAN Isoform 2 of YTH domain-containing family protein 2 OS=Homo sapiens OX=9606 GN=YTHDF2
1962	Q9NUA8	Zinc finger and BTB domain-containing protein 40	ZBTB40		NaN	NaN		NaN	NaN	NaN	NaN	NaN	NaN	1	0	0	0	0	0	0	1	1	1	138.12	1239	2.8608	5042100	1	sp|Q9NUA8|ZBT40_HUMAN Zinc finger and BTB domain-containing protein 40 OS=Homo sapiens OX=9606 GN=ZBTB40 PE=1 SV=4
1640	Q8TBC5;Q8TBC5-3;Q8TBC5-4;Q8TBC5-2	Zinc finger and SCAN domain-containing protein 18	ZSCAN18		NaN	NaN		NaN	NaN	NaN	NaN	NaN	NaN	2	0	0	0	0	0	0	2	4	5.7	54.803	510;566;374;509	2.007	6138000	2	sp|Q8TBC5|ZSC18_HUMAN Zinc finger and SCAN domain-containing protein 18 OS=Homo sapiens OX=9606 GN=ZSCAN18 PE=2 SV=2;sp|Q8TBC5-3|ZSC18_HUMAN Isoform 3 of Zinc finger and SCAN domain-containing protein 18 OS=Homo sapiens OX=9606 GN=ZSCAN18;sp|Q8TBC5-4|ZSC18
1528	Q6PJT7-10;Q6PJT7-4;Q6PJT7-3;Q6PJT7-11;Q6PJT7-5;Q6PJT7-9;Q6PJT7-2;Q6PJT7	Zinc finger CCCH domain-containing protein 14	ZC3H14		NaN	NaN		NaN	20.176	NaN	NaN	NaN	NaN	1	1	1	0	1	0	0	1	8	2.6	61.354	543;571;579;585;711;730;735;736	1.2569	11408000	1	sp|Q6PJT7-10|ZC3HE_HUMAN Isoform 10 of Zinc finger CCCH domain-containing protein 14 OS=Homo sapiens OX=9606 GN=ZC3H14;sp|Q6PJT7-4|ZC3HE_HUMAN Isoform 4 of Zinc finger CCCH domain-containing protein 14 OS=Homo sapiens OX=9606 GN=ZC3H14;sp|Q6PJT7-3|ZC3HE_HU
1653	Q8WU90	Zinc finger CCCH domain-containing protein 15	ZC3H15		NaN	NaN		22.1261	22.0791	NaN	NaN	NaN	NaN	2	2	2	0	0	0	0	2	1	8	48.602	426	1.4924	12950000	2	sp|Q8WU90|ZC3HF_HUMAN Zinc finger CCCH domain-containing protein 15 OS=Homo sapiens OX=9606 GN=ZC3H15 PE=1 SV=1
1641	Q8TBK6-2;Q8TBK6	Zinc finger CCHC domain-containing protein 10	ZCCHC10		NaN	NaN		NaN	NaN	NaN	NaN	NaN	NaN	1	0	0	0	0	0	0	1	2	8.2	18.409	170;192	1.7951	3488900	1	sp|Q8TBK6-2|ZCH10_HUMAN Isoform 2 of Zinc finger CCHC domain-containing protein 10 OS=Homo sapiens OX=9606 GN=ZCCHC10;sp|Q8TBK6|ZCH10_HUMAN Zinc finger CCHC domain-containing protein 10 OS=Homo sapiens OX=9606 GN=ZCCHC10 PE=1 SV=1
2029	Q9UBW7;Q9UBW7-2	Zinc finger MYM-type protein 2	ZMYM2		NaN	NaN		NaN	NaN	NaN	NaN	NaN	NaN	4	0	0	0	0	0	0	4	2	5.4	154.91	1377;462	2.8287	20286000	5	sp|Q9UBW7|ZMYM2_HUMAN Zinc finger MYM-type protein 2 OS=Homo sapiens OX=9606 GN=ZMYM2 PE=1 SV=1;sp|Q9UBW7-2|ZMYM2_HUMAN Isoform 2 of Zinc finger MYM-type protein 2 OS=Homo sapiens OX=9606 GN=ZMYM2
961	P52739-2;P52739	Zinc finger protein 131	ZNF131		NaN	NaN		19.8712	NaN	NaN	NaN	NaN	NaN	1	1	0	0	0	0	0	1	2	2	67.301	589;623	4.9435	7816300	2	sp|P52739-2|ZN131_HUMAN Isoform 2 of Zinc finger protein 131 OS=Homo sapiens OX=9606 GN=ZNF131;sp|P52739|ZN131_HUMAN Zinc finger protein 131 OS=Homo sapiens OX=9606 GN=ZNF131 PE=1 SV=2
1790	Q99676	Zinc finger protein 184	ZNF184		NaN	NaN		NaN	NaN	NaN	NaN	NaN	NaN	1	0	0	0	0	0	0	1	1	1.7	86.173	751	1.1343	3295000	2	sp|Q99676|ZN184_HUMAN Zinc finger protein 184 OS=Homo sapiens OX=9606 GN=ZNF184 PE=1 SV=4
1991	Q9NYT6	Zinc finger protein 226	ZNF226		NaN	NaN		NaN	NaN	NaN	NaN	NaN	NaN	1	0	0	0	0	0	0	1	1	1.6	91.92	803	3.3347	17685000	4	sp|Q9NYT6|ZN226_HUMAN Zinc finger protein 226 OS=Homo sapiens OX=9606 GN=ZNF226 PE=2 SV=2
1583	Q86WZ6-2;Q86WZ6	Zinc finger protein 227	ZNF227		NaN	NaN		NaN	NaN	NaN	NaN	NaN	NaN	2	0	0	0	0	0	0	2	2	2.9	85.888	748;799	0.9192	4442300	3	sp|Q86WZ6-2|ZN227_HUMAN Isoform 2 of Zinc finger protein 227 OS=Homo sapiens OX=9606 GN=ZNF227;sp|Q86WZ6|ZN227_HUMAN Zinc finger protein 227 OS=Homo sapiens OX=9606 GN=ZNF227 PE=1 SV=1
585	P17028;P17028-2	Zinc finger protein 24	ZNF24		NaN	NaN		NaN	NaN	NaN	NaN	NaN	NaN	7	0	0	0	0	0	0	7	2	20.7	42.155	368;193	9.2718	29236000	9	sp|P17028|ZNF24_HUMAN Zinc finger protein 24 OS=Homo sapiens OX=9606 GN=ZNF24 PE=1 SV=4
1359	Q14586	Zinc finger protein 267	ZNF267		NaN	NaN		NaN	NaN	NaN	NaN	NaN	NaN	1	0	0	0	0	0	0	1	1	1.6	87.375	743	1.3419	10131000	2	sp|Q14586|ZN267_HUMAN Zinc finger protein 267 OS=Homo sapiens OX=9606 GN=ZNF267 PE=1 SV=3
1487	Q5T0B9	Zinc finger protein 362	ZNF362		NaN	NaN		NaN	NaN	NaN	NaN	NaN	NaN	2	0	1	0	0	0	0	1	1	7.6	45.814	420	2.1233	13913000	2	sp|Q5T0B9|ZN362_HUMAN Zinc finger protein 362 OS=Homo sapiens OX=9606 GN=ZNF362 PE=1 SV=1
587	P17032;P0CG24;P15622-2;P17023-2;P17023;Q86W11;Q96NJ6;Q9HBT8-2;Q9HBT8;Q5MCW4-2;Q8NF99;Q6ZMS4;P15622-3;P15622;Q8N883;P17027-2;P17027;Q5MCW4;Q9P0L1;Q4V348;Q5TYW1	Zinc finger protein 37A;Zinc finger protein 883;Zinc finger protein 250;Zinc finger protein 19;Zinc finger and SCAN domain-containing protein 30;Zinc finger protein 3 homolog;Zinc finger protein 286A;Zinc finger protein 569;Zinc finger protein 397;Zinc finger protein 852;Zinc finger protein 614;Zinc finger protein 23;Zinc finger protein with KRAB and SCAN domains 7;Zinc finger protein 658B;Zinc f…	ZNF37A;ZNF883;ZNF250;ZNF19;ZSCAN30;ZFP3;ZNF286A;ZNF569;ZNF397;ZNF852;ZNF614;ZNF23;ZKSCAN7;ZNF658B;ZNF658		NaN	NaN		NaN	NaN	NaN	NaN	NaN	25.2088	2	0	0	0	1	1	1	1	21	4.8	65.417	561;379;443;446;458;494;502;511;521;527;534;543;555;560;585;585;643;686;754;819;1059	5.9092	380330000	1	sp|P17032|ZN37A_HUMAN Zinc finger protein 37A OS=Homo sapiens OX=9606 GN=ZNF37A PE=2 SV=3;sp|P0CG24|ZN883_HUMAN Zinc finger protein 883 OS=Homo sapiens OX=9606 GN=ZNF883 PE=2 SV=1;sp|P15622-2|ZN250_HUMAN Isoform 2 of Zinc finger protein 250 OS=Homo sapiens
1637	Q8TAQ5;Q8TAQ5-2	Zinc finger protein 420	ZNF420		NaN	NaN		NaN	NaN	NaN	NaN	NaN	NaN	3	0	0	0	0	0	0	2	2	8.1	80.246	688;536	1.5607	3068500	2	sp|Q8TAQ5|ZN420_HUMAN Zinc finger protein 420 OS=Homo sapiens OX=9606 GN=ZNF420 PE=1 SV=1;sp|Q8TAQ5-2|ZN420_HUMAN Isoform 2 of Zinc finger protein 420 OS=Homo sapiens OX=9606 GN=ZNF420
1757	Q96JG9	Zinc finger protein 469	ZNF469		NaN	NaN		NaN	NaN	22.3786	NaN	NaN	NaN	1	1	0	1	0	0	0	1	1	0.3	410.2	3925	0.85272	13747000	1	sp|Q96JG9|ZN469_HUMAN Zinc finger protein 469 OS=Homo sapiens OX=9606 GN=ZNF469 PE=2 SV=3
155	O15090	Zinc finger protein 536	ZNF536		NaN	NaN		NaN	NaN	NaN	NaN	NaN	NaN	2	0	0	0	0	0	0	2	1	1.8	141.42	1300	1.1157	22490000	2	sp|O15090|ZN536_HUMAN Zinc finger protein 536 OS=Homo sapiens OX=9606 GN=ZNF536 PE=1 SV=3
1508	Q68EA5	Zinc finger protein 57	ZNF57		NaN	NaN		NaN	NaN	NaN	NaN	NaN	NaN	1	0	0	0	0	0	0	1	1	4.1	64.427	555	0.83339	7221000	1	sp|Q68EA5|ZNF57_HUMAN Zinc finger protein 57 OS=Homo sapiens OX=9606 GN=ZNF57 PE=2 SV=3
1623	Q8NAF0	Zinc finger protein 579	ZNF579		NaN	NaN		NaN	NaN	NaN	NaN	NaN	NaN	2	0	1	0	0	0	0	2	1	5.9	60.509	562	3.727	24141000	11	sp|Q8NAF0|ZN579_HUMAN Zinc finger protein 579 OS=Homo sapiens OX=9606 GN=ZNF579 PE=1 SV=2
1959	Q9NTW7-2;Q9NTW7;Q9NTW7-3;Q9NTW7-6;Q9NTW7-4;Q9NTW7-5	Zinc finger protein 64 homolog, isoforms 3 and 4	ZFP64		NaN	NaN		NaN	NaN	NaN	NaN	NaN	NaN	2	1	0	0	0	0	0	2	6	4.7	48.164	426;645;415;627;679;681	4.6938	104100000	3	sp|Q9NTW7-2|ZF64B_HUMAN Isoform 4 of Zinc finger protein 64 OS=Homo sapiens OX=9606 GN=ZFP64;sp|Q9NTW7|ZF64B_HUMAN Zinc finger protein 64 OS=Homo sapiens OX=9606 GN=ZFP64 PE=1 SV=3;sp|Q9NTW7-3|ZF64B_HUMAN Isoform 5 of Zinc finger protein 64 OS=Homo sapiens
1619	Q8N720;Q8N720-3	Zinc finger protein 655	ZNF655		NaN	NaN		NaN	NaN	NaN	NaN	NaN	NaN	3	0	0	0	0	0	0	3	2	6.9	57.406	491;526	25.933	25993000	5	sp|Q8N720|ZN655_HUMAN Zinc finger protein 655 OS=Homo sapiens OX=9606 GN=ZNF655 PE=1 SV=3;sp|Q8N720-3|ZN655_HUMAN Isoform 3 of Zinc finger protein 655 OS=Homo sapiens OX=9606 GN=ZNF655
1612	Q8N1G0-2;Q8N1G0	Zinc finger protein 687	ZNF687		NaN	NaN		NaN	NaN	NaN	NaN	NaN	NaN	1	0	0	0	0	0	0	1	2	1	115.57	1103;1237	1.3321	4055700	1	sp|Q8N1G0-2|ZN687_HUMAN Isoform 2 of Zinc finger protein 687 OS=Homo sapiens OX=9606 GN=ZNF687;sp|Q8N1G0|ZN687_HUMAN Zinc finger protein 687 OS=Homo sapiens OX=9606 GN=ZNF687 PE=1 SV=1
2139	Q9Y462;Q9Y462-2;Q9Y462-3;P17010-2;P08048-2;P08048-3;P08048;P17010;P17010-3	Zinc finger protein 711;Zinc finger X-chromosomal protein;Zinc finger Y-chromosomal protein	ZNF711;ZFX;ZFY		NaN	NaN		NaN	NaN	NaN	NaN	NaN	NaN	2	0	0	0	1	1	1	2	9	2.5	86.244	761;791;807;576;610;724;801;805;844	4.9697	24168000	2	sp|Q9Y462|ZN711_HUMAN Zinc finger protein 711 OS=Homo sapiens OX=9606 GN=ZNF711 PE=1 SV=2;sp|Q9Y462-2|ZN711_HUMAN Isoform 2 of Zinc finger protein 711 OS=Homo sapiens OX=9606 GN=ZNF711;sp|Q9Y462-3|ZN711_HUMAN Isoform 3 of Zinc finger protein 711 OS=Homo sa
1529	Q6PK81-2;Q6PK81	Zinc finger protein 773	ZNF773		NaN	NaN		NaN	NaN	NaN	NaN	NaN	NaN	1	0	0	0	0	0	0	1	2	3.4	50.373	441;442	3.5679	23798000	3	sp|Q6PK81-2|ZN773_HUMAN Isoform 2 of Zinc finger protein 773 OS=Homo sapiens OX=9606 GN=ZNF773;sp|Q6PK81|ZN773_HUMAN Zinc finger protein 773 OS=Homo sapiens OX=9606 GN=ZNF773 PE=2 SV=1
1510	Q6DD87	Zinc finger protein 787	ZNF787		NaN	NaN		NaN	NaN	NaN	NaN	NaN	NaN	1	0	0	0	0	0	0	1	1	3.1	40.428	382	1.3419	7598500	3	sp|Q6DD87|ZN787_HUMAN Zinc finger protein 787 OS=Homo sapiens OX=9606 GN=ZNF787 PE=1 SV=4
1608	Q8N141	Zinc finger protein 82 homolog	ZFP82		NaN	NaN		NaN	NaN	NaN	NaN	NaN	NaN	1	0	0	0	0	0	0	1	1	1.7	62.577	532	1.0846	6497000	1	sp|Q8N141|ZFP82_HUMAN Zinc finger protein 82 homolog OS=Homo sapiens OX=9606 GN=ZFP82 PE=1 SV=1
1232	Q05481-2;Q05481;Q8N4W9-2;Q8NB50-3;Q8NB50;Q8N4W9;Q8N782;Q9NV72-2;Q5VIY5-2;Q5VIY5;Q7L2R6;Q9NV72;Q6ZN06;Q0VGE8;P17035-2;P17035;Q86XN6;Q96IR2	Zinc finger protein 91;Zinc finger protein 808;Zinc finger protein 62 homolog	ZNF91;ZNF808;ZFP62		NaN	NaN		NaN	NaN	NaN	NaN	NaN	NaN	3	0	0	0	0	0	0	1	18	15.8	133.53	1159;1191;834;867;900;903;197;465;469;522;523;531;617;651;665;718;746;970	1.0897	5974000	2	sp|Q05481-2|ZNF91_HUMAN Isoform 2 of Zinc finger protein 91 OS=Homo sapiens OX=9606 GN=ZNF91;sp|Q05481|ZNF91_HUMAN Zinc finger protein 91 OS=Homo sapiens OX=9606 GN=ZNF91 PE=2 SV=2;sp|Q8N4W9-2|ZN808_HUMAN Isoform 2 of Zinc finger protein 808 OS=Homo sapien
2066	Q9UKT9-14;Q9UKT9-13;Q9UKT9-5;Q9UKT9-6;Q9UKT9-8;Q9UKT9-2;Q9UKT9-15;Q9UKT9-4;Q9UKT9-3;Q9UKT9-7;Q9UKT9	Zinc finger protein Aiolos	IKZF3		NaN	NaN		NaN	NaN	NaN	NaN	NaN	NaN	1	0	0	0	0	0	0	1	11	5.3	30.029	263;375;414;431;436;453;453;470;470;475;509	2.6323	10654000	2	sp|Q9UKT9-14|IKZF3_HUMAN Isoform 14 of Zinc finger protein Aiolos OS=Homo sapiens OX=9606 GN=IKZF3;sp|Q9UKT9-13|IKZF3_HUMAN Isoform 13 of Zinc finger protein Aiolos OS=Homo sapiens OX=9606 GN=IKZF3;sp|Q9UKT9-5|IKZF3_HUMAN Isoform 5 of Zinc finger protein A
1808	Q9BQ52-4;Q9BQ52;Q9BQ52-3;Q9BQ52-2	Zinc phosphodiesterase ELAC protein 2	ELAC2		NaN	NaN		NaN	21.6258	NaN	NaN	NaN	NaN	3	1	2	1	0	0	1	3	4	4.5	87.563	786;826;454;501	2.5096	11903000	3	sp|Q9BQ52-4|RNZ2_HUMAN Isoform 4 of Zinc phosphodiesterase ELAC protein 2 OS=Homo sapiens OX=9606 GN=ELAC2;sp|Q9BQ52|RNZ2_HUMAN Zinc phosphodiesterase ELAC protein 2 OS=Homo sapiens OX=9606 GN=ELAC2 PE=1 SV=2;sp|Q9BQ52-3|RNZ2_HUMAN Isoform 3 of Zinc phosph
1722	Q96DA0	Zymogen granule protein 16 homolog B	ZG16B		NaN	NaN		NaN	NaN	NaN	NaN	NaN	NaN	3	0	0	0	0	0	0	3	1	16.8	22.739	208	4.9381	30082000	4	sp|Q96DA0|ZG16B_HUMAN Zymogen granule protein 16 homolog B OS=Homo sapiens OX=9606 GN=ZG16B PE=1 SV=3
1423	Q15942;Q15942-2	Zyxin	ZYX		NaN	NaN		23.2667	23.2045	NaN	NaN	NaN	NaN	3	2	3	1	0	1	1	3	2	9.4	61.277	572;415	6.9026	51538000	3	sp|Q15942|ZYX_HUMAN Zyxin OS=Homo sapiens OX=9606 GN=ZYX PE=1 SV=1
4	A0A0C4DH42	Immunoglobulin heavy variable 3-66	IGHV3-66		NaN	NaN		NaN	NaN	NaN	NaN	NaN	NaN	2	1	2	1	2	1	0	1	1	38.8	12.698	116	3.9514	0	0	sp|A0A0C4DH42|HV366_HUMAN Immunoglobulin heavy variable 3-66 OS=Homo sapiens OX=9606 GN=IGHV3-66 PE=3 SV=1
6	A0A1B0GW35	Exocyst complex component 1-like	EXOC1L		NaN	NaN		NaN	NaN	NaN	NaN	NaN	NaN	1	1	0	0	0	0	0	1	1	6.4	20.25	172	1.1348	0	0	sp|A0A1B0GW35|EXC1L_HUMAN Exocyst complex component 1-like OS=Homo sapiens OX=9606 GN=EXOC1L PE=2 SV=1
489	P0DP57;P0DP58-2	Secreted Ly-6/uPAR domain-containing protein 2	SLURP2		NaN	NaN		NaN	NaN	NaN	NaN	NaN	NaN	1	0	0	0	0	0	0	1	2	13.4	10.16	97;131	3.3822	19360000	2	sp|P0DP57|SLUR2_HUMAN Secreted Ly-6/uPAR domain-containing protein 2 OS=Homo sapiens OX=9606 GN=SLURP2 PE=1 SV=1;sp|P0DP58-2|LYNX1_HUMAN Isoform 2 of Ly-6/neurotoxin-like protein 1 OS=Homo sapiens OX=9606 GN=LYNX1
949	P51854-1	Isoform 2 of Transketolase-like protein 1	TKTL1		NaN	NaN		NaN	NaN	NaN	NaN	NaN	NaN	1	0	0	0	1	1	1	1	1	3.1	61.199	557	1.3194	0	0	sp|P51854-1|TKTL1_HUMAN Isoform 2 of Transketolase-like protein 1 OS=Homo sapiens OX=9606 GN=TKTL1
979	P53814-2	Isoform A of Smoothelin	SMTN		NaN	NaN		NaN	NaN	NaN	NaN	NaN	NaN	1	0	0	0	0	0	1	1	1	2	50.571	461	1.263	0	0	sp|P53814-2|SMTN_HUMAN Isoform A of Smoothelin OS=Homo sapiens OX=9606 GN=SMTN
1014	P56181-2	Isoform 2 of NADH dehydrogenase [ubiquinone] flavoprotein 3, mitochondrial	NDUFV3		NaN	NaN		NaN	21.173	NaN	NaN	NaN	NaN	2	1	2	1	0	0	0	2	1	5.5	50.983	473	2.6534	6062700	2	sp|P56181-2|NDUV3_HUMAN Isoform 2 of NADH dehydrogenase [ubiquinone] flavoprotein 3, mitochondrial OS=Homo sapiens OX=9606 GN=NDUFV3
1657	Q8WV83-2	Isoform 2 of Solute carrier family 35 member F5	SLC35F5		NaN	NaN		NaN	NaN	NaN	NaN	NaN	NaN	1	0	0	0	1	1	1	1	1	7	27.826	244	1.6442	0	0	sp|Q8WV83-2|S35F5_HUMAN Isoform 2 of Solute carrier family 35 member F5 OS=Homo sapiens OX=9606 GN=SLC35F5
1669	Q8WXA9-2	Isoform 2 of Splicing regulatory glutamine/lysine-rich protein 1	SREK1		NaN	NaN		NaN	20.0159	NaN	NaN	NaN	NaN	1	0	1	0	0	0	0	1	1	2.7	71.649	624	1.0212	1956500	1	sp|Q8WXA9-2|SREK1_HUMAN Isoform 2 of Splicing regulatory glutamine/lysine-rich protein 1 OS=Homo sapiens OX=9606 GN=SREK1
2093	Q9UPQ0-9;Q9UPQ0-6	Isoform 9 of LIM and calponin homology domains-containing protein 1	LIMCH1		NaN	NaN		NaN	NaN	22.987	NaN	NaN	NaN	1	0	1	1	1	1	1	1	2	0.8	100.73	890;902	0.98114	166340000	10	sp|Q9UPQ0-9|LIMC1_HUMAN Isoform 9 of LIM and calponin homology domains-containing protein 1 OS=Homo sapiens OX=9606 GN=LIMCH1;sp|Q9UPQ0-6|LIMC1_HUMAN Isoform 6 of LIM and calponin homology domains-containing protein 1 OS=Homo sapiens OX=9606 GN=LIMCH1
1594	Q8IWV8-4;Q8IWV8;Q8IWV8-2;Q8IWV8-3	E3 ubiquitin-protein ligase UBR2	UBR2	+	-6.53471	4.76749	+	NaN	NaN	NaN	28.6767	28.3065	28.1352	30	0	0	1	28	27	27	30	4	23.8	200.54	1755;1755;439;575	323.31	1418000000	83	sp|Q8IWV8-4|UBR2_HUMAN Isoform 4 of E3 ubiquitin-protein ligase UBR2 OS=Homo sapiens OX=9606 GN=UBR2;sp|Q8IWV8|UBR2_HUMAN E3 ubiquitin-protein ligase UBR2 OS=Homo sapiens OX=9606 GN=UBR2 PE=1 SV=1
502	P11021	78 kDa glucose-regulated protein	HSPA5	+	-3.48025	4.61204	+	29.2907	29.1183	29.3271	32.9514	32.7649	32.4606	49	33	36	31	47	47	48	48	1	61.9	72.332	654	323.31	47029000000	620	sp|P11021|BIP_HUMAN Endoplasmic reticulum chaperone BiP OS=Homo sapiens OX=9606 GN=HSPA5 PE=1 SV=2
1172	P78527;P78527-2	DNA-dependent protein kinase catalytic subunit	PRKDC	+	-2.82566	4.57753	+	27.4283	27.7149	27.5679	30.575	30.3846	30.2285	140	33	49	28	114	99	105	140	2	37.9	469.08	4128;4097	323.31	15863000000	769	sp|P78527|PRKDC_HUMAN DNA-dependent protein kinase catalytic subunit OS=Homo sapiens OX=9606 GN=PRKDC PE=1 SV=3;sp|P78527-2|PRKDC_HUMAN Isoform 2 of DNA-dependent protein kinase catalytic subunit OS=Homo sapiens OX=9606 GN=PRKDC
581	P16615;P16615-5;P16615-2;P16615-3;P16615-4;Q93084-4;Q93084-2;Q93084-3;Q93084-7;Q93084;Q93084-6;Q93084-5	Sarcoplasmic/endoplasmic reticulum calcium ATPase 2	ATP2A2	+	-2.3782	4.40669	+	26.1489	25.9586	26.3584	28.48	28.5203	28.6003	29	17	20	14	28	27	27	22	12	33.3	114.76	1042;997;997;999;1015;998;999;1029;1033;1043;1044;1052	323.31	2091400000	110	sp|P16615|AT2A2_HUMAN Sarcoplasmic/endoplasmic reticulum calcium ATPase 2 OS=Homo sapiens OX=9606 GN=ATP2A2 PE=1 SV=1;sp|P16615-5|AT2A2_HUMAN Isoform 5 of Sarcoplasmic/endoplasmic reticulum calcium ATPase 2 OS=Homo sapiens OX=9606 GN=ATP2A2;sp|P16615-2|AT2
98	O00170	AH receptor-interacting protein	AIP	+	2.53932	4.39488	+	23.7175	23.7527	24.1202	NaN	NaN	NaN	5	5	5	5	1	1	1	5	1	20	37.636	330	7.0142	81123000	10	sp|O00170|AIP_HUMAN AH receptor-interacting protein OS=Homo sapiens OX=9606 GN=AIP PE=1 SV=2
485	P0DMV9;P0DMV8;P0DMV8-2	Heat shock 70 kDa protein 1B;Heat shock 70 kDa protein 1A	HSPA1B;HSPA1A	+	-2.18212	4.35818	+	30.8714	30.816	31.0501	33.2528	33.0879	32.9432	53	49	49	44	50	51	51	30	3	68	70.051	641;641;586	323.31	67130000000	630	sp|P0DMV9|HS71B_HUMAN Heat shock 70 kDa protein 1B OS=Homo sapiens OX=9606 GN=HSPA1B PE=1 SV=1;sp|P0DMV8|HS71A_HUMAN Heat shock 70 kDa protein 1A OS=Homo sapiens OX=9606 GN=HSPA1A PE=1 SV=1;sp|P0DMV8-2|HS71A_HUMAN Isoform 2 of Heat shock 70 kDa protein 1A
1768	Q96P70	Importin-9	IPO9	+	-4.44999	4.31509	+	NaN	22.662	NaN	26.8261	26.5808	26.5852	7	1	3	1	6	6	7	7	1	9.5	115.96	1041	109.62	442230000	25	sp|Q96P70|IPO9_HUMAN Importin-9 OS=Homo sapiens OX=9606 GN=IPO9 PE=1 SV=3
873	P47914	60S ribosomal protein L29	RPL29	+	2.88109	4.14441	+	25.0027	24.9903	24.5849	NaN	NaN	NaN	5	4	3	3	1	1	1	5	1	23.3	17.752	159	4.1546	174350000	18	sp|P47914|RL29_HUMAN 60S ribosomal protein L29 OS=Homo sapiens OX=9606 GN=RPL29 PE=1 SV=2
1760	Q96JN8-2;Q96JN8	Neuralized-like protein 4	NEURL4	+	-4.32518	4.13946	+	NaN	NaN	NaN	26.1991	25.6699	25.8041	11	0	0	1	9	9	9	11	2	9.1	166.72	1560;1562	19.91	342740000	23	sp|Q96JN8-2|NEUL4_HUMAN Isoform 2 of Neuralized-like protein 4 OS=Homo sapiens OX=9606 GN=NEURL4;sp|Q96JN8|NEUL4_HUMAN Neuralized-like protein 4 OS=Homo sapiens OX=9606 GN=NEURL4 PE=1 SV=2
1530	Q6PKG0;Q6PKG0-3	La-related protein 1	LARP1	+	1.76271	4.09603	+	23.2051	23.2245	23.0399	NaN	NaN	NaN	5	4	5	2	0	0	0	5	2	7.4	123.51	1096;1019	22.483	42392000	8	sp|Q6PKG0|LARP1_HUMAN La-related protein 1 OS=Homo sapiens OX=9606 GN=LARP1 PE=1 SV=2;sp|Q6PKG0-3|LARP1_HUMAN Isoform 2 of La-related protein 1 OS=Homo sapiens OX=9606 GN=LARP1
194	O43592	Exportin-T	XPOT	+	-5.12189	4.09314	+	21.9496	21.4632	NaN	27.4214	26.7325	26.5237	14	3	2	1	12	12	9	14	1	18.3	109.96	962	186.61	532380000	35	sp|O43592|XPOT_HUMAN Exportin-T OS=Homo sapiens OX=9606 GN=XPOT PE=1 SV=2
1554	Q7RTS9-2;Q7RTS9	Dymeclin	DYM	+	-2.65818	4.0699	+	NaN	NaN	NaN	24.3713	24.2666	23.9812	2	0	0	0	2	2	2	2	2	4.4	54.425	479;669	6.2108	75253000	5	sp|Q7RTS9-2|DYM_HUMAN Isoform 2 of Dymeclin OS=Homo sapiens OX=9606 GN=DYM;sp|Q7RTS9|DYM_HUMAN Dymeclin OS=Homo sapiens OX=9606 GN=DYM PE=1 SV=1
2065	Q9UKM9-2;Q9UKM9	RNA-binding protein Raly	RALY	+	1.6662	3.95823	+	23.7271	23.5892	23.6974	NaN	NaN	NaN	7	3	4	2	1	1	2	7	2	26.6	30.364	290;306	10.44	146020000	20	sp|Q9UKM9-2|RALY_HUMAN Isoform 1 of RNA-binding protein Raly OS=Homo sapiens OX=9606 GN=RALY;sp|Q9UKM9|RALY_HUMAN RNA-binding protein Raly OS=Homo sapiens OX=9606 GN=RALY PE=1 SV=1
1134	P62995-3;P62995	Transformer-2 protein homolog beta	TRA2B	+	2.79519	3.94381	+	24.3429	23.8986	24.251	NaN	NaN	NaN	5	3	5	3	1	1	0	5	2	38.8	21.935	188;288	63.326	132580000	12	sp|P62995-3|TRA2B_HUMAN Isoform 3 of Transformer-2 protein homolog beta OS=Homo sapiens OX=9606 GN=TRA2B;sp|P62995|TRA2B_HUMAN Transformer-2 protein homolog beta OS=Homo sapiens OX=9606 GN=TRA2B PE=1 SV=1
1305	Q13442	28 kDa heat- and acid-stable phosphoprotein	PDAP1	+	2.53826	3.92914	+	23.7922	23.9912	23.9219	NaN	NaN	NaN	5	4	5	4	2	0	2	5	1	29.3	20.63	181	5.0213	78527000	8	sp|Q13442|HAP28_HUMAN 28 kDa heat- and acid-stable phosphoprotein OS=Homo sapiens OX=9606 GN=PDAP1 PE=1 SV=1
92	FRR001	STIM1-mCherry(N-term-tag)	STIM1-mC	+	-8.88356	3.75511	+	27.9234	25.658	26.7478	35.7781	35.705	35.4968	90	37	30	30	84	88	87	21	1	57.6	104.48	924	323.31	501610000000	950	sp|FRR001| STIM1-mCherry(N-term-tag)
1383	Q15058	Kinesin-like protein KIF14	KIF14	+	-4.02579	3.69095	+	NaN	NaN	NaN	26.8588	26.6891	26.2998	23	0	0	1	21	21	19	23	1	17.2	186.49	1648	64.978	407700000	49	sp|Q15058|KIF14_HUMAN Kinesin-like protein KIF14 OS=Homo sapiens OX=9606 GN=KIF14 PE=1 SV=1
505	P11142;P11142-2	Heat shock cognate 71 kDa protein	HSPA8	+	-1.65645	3.58893	+	30.2775	30.2346	30.2728	32.165	31.8886	31.7005	49	42	42	37	46	45	44	35	2	71.1	70.897	646;493	323.31	39331000000	543	sp|P11142|HSP7C_HUMAN Heat shock cognate 71 kDa protein OS=Homo sapiens OX=9606 GN=HSPA8 PE=1 SV=1;sp|P11142-2|HSP7C_HUMAN Isoform 2 of Heat shock cognate 71 kDa protein OS=Homo sapiens OX=9606 GN=HSPA8
285	O94822;O94822-3;O94822-2	E3 ubiquitin-protein ligase listerin	LTN1	+	-2.17771	3.54369	+	NaN	NaN	NaN	24.1343	23.883	23.7319	8	1	0	0	6	5	5	8	3	5.2	200.55	1766;1812;437	21.248	70837000	13	sp|O94822|LTN1_HUMAN E3 ubiquitin-protein ligase listerin OS=Homo sapiens OX=9606 GN=LTN1 PE=1 SV=6;sp|O94822-3|LTN1_HUMAN Isoform 3 of E3 ubiquitin-protein ligase listerin OS=Homo sapiens OX=9606 GN=LTN1
1382	Q15056-2;Q15056	Eukaryotic translation initiation factor 4H	EIF4H	+	4.02366	3.53174	+	25.7406	25.7658	25.2657	NaN	NaN	NaN	4	3	4	2	1	1	1	4	2	24.6	25.2	228;248	15.501	204260000	7	sp|Q15056-2|IF4H_HUMAN Isoform Short of Eukaryotic translation initiation factor 4H OS=Homo sapiens OX=9606 GN=EIF4H;sp|Q15056|IF4H_HUMAN Eukaryotic translation initiation factor 4H OS=Homo sapiens OX=9606 GN=EIF4H PE=1 SV=5
2007	Q9P246;Q9P246-3	Stromal interaction molecule 2	STIM2	+	-4.38769	3.50127	+	NaN	NaN	NaN	26.6058	26.3017	26.0844	61	2	2	2	55	56	58	3	2	72.1	83.97	746;599	323.31	729790000	45	sp|Q9P246|STIM2_HUMAN Stromal interaction molecule 2 OS=Homo sapiens OX=9606 GN=STIM2 PE=1 SV=2;sp|Q9P246-3|STIM2_HUMAN Isoform 3 of Stromal interaction molecule 2 OS=Homo sapiens OX=9606 GN=STIM2
172	O15397;O15397-2	Importin-8	IPO8	+	-3.68854	3.48316	+	NaN	NaN	NaN	25.8259	25.6441	25.262	6	0	1	0	6	4	6	5	2	7	119.94	1037;832	7.0008	193610000	11	sp|O15397|IPO8_HUMAN Importin-8 OS=Homo sapiens OX=9606 GN=IPO8 PE=1 SV=2;sp|O15397-2|IPO8_HUMAN Isoform 2 of Importin-8 OS=Homo sapiens OX=9606 GN=IPO8
250	O75390	Citrate synthase, mitochondrial	CS	+	2.26584	3.45661	+	26.5868	26.697	26.0803	24.1458	24.1052	24.3156	8	7	7	4	4	2	7	8	1	23.8	51.712	466	16.613	481730000	27	sp|O75390|CISY_HUMAN Citrate synthase, mitochondrial OS=Homo sapiens OX=9606 GN=CS PE=1 SV=2
1356	Q14566	DNA replication licensing factor MCM6	MCM6	+	2.27805	3.39661	+	23.6414	24.02	23.5117	NaN	NaN	NaN	5	5	5	4	1	1	1	5	1	6.7	92.888	821	13.991	71522000	10	sp|Q14566|MCM6_HUMAN DNA replication licensing factor MCM6 OS=Homo sapiens OX=9606 GN=MCM6 PE=1 SV=1
1458	Q3ZCM7	Tubulin beta-8 chain	TUBB8	+	-1.51022	3.38413	+	26.5469	26.3962	26.3305	27.6998	28.1205	27.984	11	11	11	11	11	11	11	2	1	24.5	49.775	444	233.73	2065600000	26	sp|Q3ZCM7|TBB8_HUMAN Tubulin beta-8 chain OS=Homo sapiens OX=9606 GN=TUBB8 PE=1 SV=2
1042	P60981;P60981-2	Destrin	DSTN	+	2.57383	3.34842	+	24.0554	24.4761	24.0777	NaN	NaN	NaN	6	5	5	3	1	1	1	6	2	47.3	18.506	165;148	14.926	101440000	14	sp|P60981|DEST_HUMAN Destrin OS=Homo sapiens OX=9606 GN=DSTN PE=1 SV=3;sp|P60981-2|DEST_HUMAN Isoform 2 of Destrin OS=Homo sapiens OX=9606 GN=DSTN
1298	Q13409-3;Q13409-7;Q13409-2;Q13409;Q13409-6;Q13409-5	Cytoplasmic dynein 1 intermediate chain 2	DYNC1I2	+	1.52811	3.34566	+	22.9102	23.2628	23.1703	NaN	NaN	NaN	4	3	4	2	0	0	0	4	6	11.8	68.426	612;630;632;638;611;637	20.111	44852000	6	sp|Q13409-3|DC1I2_HUMAN Isoform 2C of Cytoplasmic dynein 1 intermediate chain 2 OS=Homo sapiens OX=9606 GN=DYNC1I2;sp|Q13409-7|DC1I2_HUMAN Isoform 3 of Cytoplasmic dynein 1 intermediate chain 2 OS=Homo sapiens OX=9606 GN=DYNC1I2;sp|Q13409-2|DC1I2_HUMAN Iso
277	O75947;O75947-2	ATP synthase subunit d, mitochondrial	ATP5H	+	1.8221	3.34072	+	23.2427	23.2354	23.4486	NaN	NaN	NaN	6	3	6	3	1	0	1	6	2	44.1	18.491	161;137	20.696	75267000	9	sp|O75947|ATP5H_HUMAN ATP synthase subunit d, mitochondrial OS=Homo sapiens OX=9606 GN=ATP5PD PE=1 SV=3;sp|O75947-2|ATP5H_HUMAN Isoform 2 of ATP synthase subunit d, mitochondrial OS=Homo sapiens OX=9606 GN=ATP5PD
2028	Q9UBV2;Q9UBV2-2	Protein sel-1 homolog 1	SEL1L	+	-3.1551	3.33854	+	NaN	NaN	NaN	25.6035	24.939	24.985	5	0	0	0	5	5	5	5	2	10.6	88.754	794;301	30.032	149190000	15	sp|Q9UBV2|SE1L1_HUMAN Protein sel-1 homolog 1 OS=Homo sapiens OX=9606 GN=SEL1L PE=1 SV=3
2050	Q9UI26;Q9UI26-2	Importin-11	IPO11	+	-0.65965	3.32783		NaN	NaN	NaN	22.6787	22.6472	22.6299	1	1	1	0	1	1	1	1	2	1.5	112.53	975;1015	1.8768	27817000	5	sp|Q9UI26|IPO11_HUMAN Importin-11 OS=Homo sapiens OX=9606 GN=IPO11 PE=1 SV=1;sp|Q9UI26-2|IPO11_HUMAN Isoform 2 of Importin-11 OS=Homo sapiens OX=9606 GN=IPO11
1550	Q7L1Q6-2;Q7L1Q6;Q7L1Q6-4;Q7L1Q6-3	Basic leucine zipper and W2 domain-containing protein 1	BZW1	+	-1.78206	3.32547	+	NaN	21.3141	NaN	23.4783	23.0793	23.3515	4	0	3	0	3	3	4	3	4	9.9	40.538	353;419;423;451	2.679	45339000	6	sp|Q7L1Q6-2|BZW1_HUMAN Isoform 2 of Basic leucine zipper and W2 domain-containing protein 1 OS=Homo sapiens OX=9606 GN=BZW1;sp|Q7L1Q6|BZW1_HUMAN Basic leucine zipper and W2 domain-containing protein 1 OS=Homo sapiens OX=9606 GN=BZW1 PE=1 SV=1;sp|Q7L1Q6-4|B
1051	P61158;Q9C0K3;Q9P1U1-2;Q9P1U1-3;Q9P1U1	Actin-related protein 3	ACTR3	+	1.2622	3.2801		22.9896	23.1052	23.4052	NaN	NaN	NaN	8	3	6	2	2	1	2	8	5	27	47.371	418;210;330;348;418	26.226	79034000	10	sp|P61158|ARP3_HUMAN Actin-related protein 3 OS=Homo sapiens OX=9606 GN=ACTR3 PE=1 SV=3
1734	Q96ER3	Protein SAAL1	SAAL1	+	-2.34005	3.2397	+	NaN	NaN	NaN	24.1784	23.8091	23.7888	2	0	1	0	2	2	2	2	1	8.2	53.557	474	17.469	66589000	6	sp|Q96ER3|SAAL1_HUMAN Protein SAAL1 OS=Homo sapiens OX=9606 GN=SAAL1 PE=1 SV=2
169	O15371-2;O15371-3;O15371	Eukaryotic translation initiation factor 3 subunit D	EIF3D	+	2.51928	3.22406	+	24.3823	24.3686	24.24	NaN	NaN	NaN	6	5	6	3	1	1	3	6	3	18.6	58.14	499;533;548	23.609	112330000	10	sp|O15371-2|EIF3D_HUMAN Isoform 2 of Eukaryotic translation initiation factor 3 subunit D OS=Homo sapiens OX=9606 GN=EIF3D;sp|O15371-3|EIF3D_HUMAN Isoform 3 of Eukaryotic translation initiation factor 3 subunit D OS=Homo sapiens OX=9606 GN=EIF3D;sp|O15371|
1685	Q92621	Nuclear pore complex protein Nup205	NUP205	+	-2.32177	3.16992	+	NaN	NaN	NaN	24.4461	24.0749	24.2634	11	0	1	0	6	4	5	11	1	7.9	227.92	2012	71.067	225210000	32	sp|Q92621|NU205_HUMAN Nuclear pore complex protein Nup205 OS=Homo sapiens OX=9606 GN=NUP205 PE=1 SV=3
417	P06744;P06744-2;CON__Q3ZBD7	Glucose-6-phosphate isomerase	GPI	+	1.75202	3.11599	+	28.6962	28.5316	28.2187	26.5497	26.6628	26.9779	22	17	22	16	13	14	17	22	3	52.5	63.146	558;569;557	323.31	2060900000	91	sp|P06744|G6PI_HUMAN Glucose-6-phosphate isomerase OS=Homo sapiens OX=9606 GN=GPI PE=1 SV=4;sp|P06744-2|G6PI_HUMAN Isoform 2 of Glucose-6-phosphate isomerase OS=Homo sapiens OX=9606 GN=GPI
1848	Q9BXW9-3;Q9BXW9;Q9BXW9-1;Q9BXW9-4	Fanconi anemia group D2 protein	FANCD2	+	-2.15716	3.10263	+	NaN	NaN	NaN	24.1455	23.8629	23.3679	5	0	0	0	4	2	4	5	4	7	140.74	1249;1451;1471;241	10.291	88841000	10	sp|Q9BXW9-3|FACD2_HUMAN Isoform 3 of Fanconi anemia group D2 protein OS=Homo sapiens OX=9606 GN=FANCD2;sp|Q9BXW9|FACD2_HUMAN Fanconi anemia group D2 protein OS=Homo sapiens OX=9606 GN=FANCD2 PE=1 SV=2;sp|Q9BXW9-1|FACD2_HUMAN Isoform 1 of Fanconi anemia gro
1590	Q8IUD2;Q8IUD2-4;Q8IUD2-2;Q8IUD2-3;Q8IUD2-5	ELKS/Rab6-interacting/CAST family member 1	ERC1	+	3.91511	3.09956	+	25.8844	25.2978	26.5228	NaN	NaN	NaN	23	13	11	11	1	0	1	18	5	27.4	128.08	1116;948;992;1088;720	230.58	618470000	61	sp|Q8IUD2|RB6I2_HUMAN ELKS/Rab6-interacting/CAST family member 1 OS=Homo sapiens OX=9606 GN=ERC1 PE=1 SV=1;sp|Q8IUD2-4|RB6I2_HUMAN Isoform 4 of ELKS/Rab6-interacting/CAST family member 1 OS=Homo sapiens OX=9606 GN=ERC1;sp|Q8IUD2-2|RB6I2_HUMAN Isoform 2 of
13	A6NK97	Solute carrier family 22 member 20	SLC22A20	+	-3.85397	3.03373	+	NaN	NaN	NaN	26.9844	26.3528	25.7874	1	0	0	0	1	1	1	1	1	1.8	60.458	555	1.2382	886300000	9	sp|A6NK97|S22AK_HUMAN Solute carrier family 22 member 20 OS=Homo sapiens OX=9606 GN=SLC22A20P PE=2 SV=1
827	P42166	Lamina-associated polypeptide 2, isoform alpha;Thymopoietin;Thymopentin	TMPO	+	1.68236	3.00891	+	23.7687	23.9555	23.4446	NaN	NaN	NaN	13	11	11	7	6	3	6	4	1	25.4	75.491	694	111.31	133060000	12	sp|P42166|LAP2A_HUMAN Lamina-associated polypeptide 2, isoform alpha OS=Homo sapiens OX=9606 GN=TMPO PE=1 SV=2
659	P24666;P24666-4;P24666-3;P24666-2	Low molecular weight phosphotyrosine protein phosphatase	ACP1	+	2.12965	2.93684	+	23.4491	23.8989	23.5342	NaN	NaN	NaN	6	4	5	3	0	0	1	6	4	41.1	18.042	158;112;124;158	7.988	64358000	9	sp|P24666|PPAC_HUMAN Low molecular weight phosphotyrosine protein phosphatase OS=Homo sapiens OX=9606 GN=ACP1 PE=1 SV=3;sp|P24666-4|PPAC_HUMAN Isoform 4 of Low molecular weight phosphotyrosine protein phosphatase OS=Homo sapiens OX=9606 GN=ACP1;sp|P24666-3
766	P35080;P35080-2	Profilin-2	PFN2	+	1.17841	2.90087		22.7667	22.7655	22.9684	NaN	NaN	NaN	3	3	2	2	0	0	0	3	2	25.7	15.046	140;140	14.613	28253000	5	sp|P35080|PROF2_HUMAN Profilin-2 OS=Homo sapiens OX=9606 GN=PFN2 PE=1 SV=3;sp|P35080-2|PROF2_HUMAN Isoform IIb of Profilin-2 OS=Homo sapiens OX=9606 GN=PFN2
232	O60869-2;O60869-3;O60869	Endothelial differentiation-related factor 1	EDF1	+	1.52866	2.88993	+	23.0075	23.4322	23.0153	NaN	NaN	NaN	3	3	3	3	1	1	1	3	3	26.6	15.48	139;141;148	4.0558	56639000	8	sp|O60869-2|EDF1_HUMAN Isoform 2 of Endothelial differentiation-related factor 1 OS=Homo sapiens OX=9606 GN=EDF1;sp|O60869-3|EDF1_HUMAN Isoform 3 of Endothelial differentiation-related factor 1 OS=Homo sapiens OX=9606 GN=EDF1;sp|O60869|EDF1_HUMAN Endotheli
802	P38159;P38159-2;P38159-3;Q96E39;O75526;Q8N7X1	RNA-binding motif protein, X chromosome;RNA-binding motif protein, X chromosome, N-terminally processed;RNA binding motif protein, X-linked-like-1	RBMX;RBMXL1	+	0.810935	2.85787		25.5194	25.711	25.3882	24.7449	24.6495	24.7914	9	9	9	6	3	3	4	9	6	21.5	42.331	391;378;196;390;392;1067	27.851	495700000	54	sp|P38159|RBMX_HUMAN RNA-binding motif protein, X chromosome OS=Homo sapiens OX=9606 GN=RBMX PE=1 SV=3;sp|P38159-2|RBMX_HUMAN Isoform 2 of RNA-binding motif protein, X chromosome OS=Homo sapiens OX=9606 GN=RBMX;sp|P38159-3|RBMX_HUMAN Isoform 3 of RNA-bindi
808	P39656-3;P39656;P39656-2	Dolichyl-diphosphooligosaccharide--protein glycosyltransferase 48 kDa subunit	DDOST	+	2.5764	2.8516	+	24.5792	24.5981	24.259	NaN	NaN	NaN	6	5	6	2	2	2	1	6	3	20.3	49.019	438;456;419	34.98	147600000	17	sp|P39656-3|OST48_HUMAN Isoform 3 of Dolichyl-diphosphooligosaccharide--protein glycosyltransferase 48 kDa subunit OS=Homo sapiens OX=9606 GN=DDOST;sp|P39656|OST48_HUMAN Dolichyl-diphosphooligosaccharide--protein glycosyltransferase 48 kDa subunit OS=Homo
1150	P67809	Nuclease-sensitive element-binding protein 1	YBX1	+	0.927733	2.83664		25.7725	26.1364	26.0769	25.0922	24.9931	25.1172	9	8	9	7	5	3	6	4	1	36.7	35.924	324	226.59	503960000	31	sp|P67809|YBOX1_HUMAN Nuclease-sensitive element-binding protein 1 OS=Homo sapiens OX=9606 GN=YBX1 PE=1 SV=3
588	P17066;P48741	Heat shock 70 kDa protein 6	HSPA6	+	-1.89821	2.7608	+	26.7633	27.0891	27.0183	29.1891	28.974	28.4022	15	15	14	11	15	15	15	1	2	17.4	71.027	643;367	11.047	3014200000	18	sp|P17066|HSP76_HUMAN Heat shock 70 kDa protein 6 OS=Homo sapiens OX=9606 GN=HSPA6 PE=1 SV=2
1587	Q86Y56;Q86Y56-3;Q86Y56-2	Dynein assembly factor 5, axonemal	DNAAF5	+	-1.45771	2.7347	+	NaN	NaN	NaN	23.2268	23.142	22.959	3	0	0	0	2	2	3	3	3	5.8	93.52	855;235;843	34.5	39221000	6	sp|Q86Y56|DAAF5_HUMAN Dynein assembly factor 5, axonemal OS=Homo sapiens OX=9606 GN=DNAAF5 PE=1 SV=4;sp|Q86Y56-3|DAAF5_HUMAN Isoform 3 of Dynein assembly factor 5, axonemal OS=Homo sapiens OX=9606 GN=DNAAF5;sp|Q86Y56-2|DAAF5_HUMAN Isoform 2 of Dynein assem
2110	Q9Y2B0;Q9Y2B0-2	Protein canopy homolog 2	CNPY2	+	2.13305	2.69931	+	23.4191	24.0454	23.1381	NaN	NaN	NaN	5	4	5	2	1	0	1	5	2	34.6	20.652	182;84	5.5561	69835000	10	sp|Q9Y2B0|CNPY2_HUMAN Protein canopy homolog 2 OS=Homo sapiens OX=9606 GN=CNPY2 PE=1 SV=1
310	O95714;Q9BVR0	E3 ubiquitin-protein ligase HERC2	HERC2	+	-3.77627	2.68582	+	NaN	NaN	NaN	26.2677	25.328	24.5425	14	0	0	0	14	13	14	14	2	3.8	527.22	4834;1158	23.121	225870000	28	sp|O95714|HERC2_HUMAN E3 ubiquitin-protein ligase HERC2 OS=Homo sapiens OX=9606 GN=HERC2 PE=1 SV=2
657	P24534	Elongation factor 1-beta	EEF1B2	+	0.608667	2.68295		24.823	24.825	24.6754	24.1953	24.0327	24.2694	5	3	5	2	3	3	3	5	1	40	24.763	225	100.52	195990000	16	sp|P24534|EF1B_HUMAN Elongation factor 1-beta OS=Homo sapiens OX=9606 GN=EEF1B2 PE=1 SV=3
1037	P60866;P60866-2	40S ribosomal protein S20	RPS20	+	0.609454	2.68137		27.2911	27.239	27.2454	26.7264	26.4806	26.7401	6	6	6	6	5	5	5	6	2	31.9	13.373	119;142	49.431	1877500000	82	sp|P60866|RS20_HUMAN 40S ribosomal protein S20 OS=Homo sapiens OX=9606 GN=RPS20 PE=1 SV=1;sp|P60866-2|RS20_HUMAN Isoform 2 of 40S ribosomal protein S20 OS=Homo sapiens OX=9606 GN=RPS20
804	P38646	Stress-70 protein, mitochondrial	HSPA9	+	-1.80084	2.66148	+	29.6505	29.3575	30.0923	31.7743	31.4358	31.2928	46	34	38	36	44	43	43	46	1	68.6	73.68	679	323.31	23640000000	569	sp|P38646|GRP75_HUMAN Stress-70 protein, mitochondrial OS=Homo sapiens OX=9606 GN=HSPA9 PE=1 SV=2
980	P53985;P53985-2	Monocarboxylate transporter 1	SLC16A1	+	-1.09531	2.65861		23.5011	23.9338	23.9317	25.0064	24.8359	24.8102	4	2	3	2	2	2	3	4	2	7	53.944	500;430	12.91	224440000	17	sp|P53985|MOT1_HUMAN Monocarboxylate transporter 1 OS=Homo sapiens OX=9606 GN=SLC16A1 PE=1 SV=3;sp|P53985-2|MOT1_HUMAN Isoform 2 of Monocarboxylate transporter 1 OS=Homo sapiens OX=9606 GN=SLC16A1
1281	Q13155;Q13155-2	Aminoacyl tRNA synthase complex-interacting multifunctional protein 2	AIMP2	+	2.23005	2.64982	+	23.7193	23.969	23.5941	NaN	NaN	NaN	3	2	2	2	0	2	1	3	2	15.6	35.348	320;251	33.076	72785000	8	sp|Q13155|AIMP2_HUMAN Aminoacyl tRNA synthase complex-interacting multifunctional protein 2 OS=Homo sapiens OX=9606 GN=AIMP2 PE=1 SV=2;sp|Q13155-2|AIMP2_HUMAN Isoform 2 of Aminoacyl tRNA synthase complex-interacting multifunctional protein 2 OS=Homo sapien
520	P11940-2;P11940;Q9H361;Q4VXU2;Q4VXU2-2;Q96DU9-2;Q96DU9	Polyadenylate-binding protein 1	PABPC1	+	0.677135	2.64625		26.5665	26.4306	26.4505	25.7601	25.6811	25.975	23	20	22	19	11	15	15	14	7	45	61.18	547;636;631;614;330;350;382	280.42	772380000	71	sp|P11940-2|PABP1_HUMAN Isoform 2 of Polyadenylate-binding protein 1 OS=Homo sapiens OX=9606 GN=PABPC1;sp|P11940|PABP1_HUMAN Polyadenylate-binding protein 1 OS=Homo sapiens OX=9606 GN=PABPC1 PE=1 SV=2
1238	Q06210-2;Q06210;O94808	Glutamine--fructose-6-phosphate aminotransferase [isomerizing] 1	GFPT1	+	1.78438	2.64274	+	23.5174	23.4686	23.2929	NaN	NaN	NaN	8	5	8	3	1	0	3	8	3	16.6	76.758	681;699;682	16.869	67538000	9	sp|Q06210-2|GFPT1_HUMAN Isoform 2 of Glutamine--fructose-6-phosphate aminotransferase [isomerizing] 1 OS=Homo sapiens OX=9606 GN=GFPT1;sp|Q06210|GFPT1_HUMAN Glutamine--fructose-6-phosphate aminotransferase [isomerizing] 1 OS=Homo sapiens OX=9606 GN=GFPT1 P
2151	Q9Y5L0-3;Q9Y5L0;Q9Y5L0-1;Q9Y5L0-5	Transportin-3	TNPO3	+	-2.41268	2.62709	+	NaN	NaN	NaN	24.5214	24.0883	24.3776	5	0	0	0	5	3	3	5	4	8.8	102.54	909;923;957;859	24.687	79512000	8	sp|Q9Y5L0-3|TNPO3_HUMAN Isoform 3 of Transportin-3 OS=Homo sapiens OX=9606 GN=TNPO3;sp|Q9Y5L0|TNPO3_HUMAN Transportin-3 OS=Homo sapiens OX=9606 GN=TNPO3 PE=1 SV=3;sp|Q9Y5L0-1|TNPO3_HUMAN Isoform 1 of Transportin-3 OS=Homo sapiens OX=9606 GN=TNPO3;sp|Q9Y5L0
1190	Q00325-2;Q00325	Phosphate carrier protein, mitochondrial	SLC25A3	+	-1.63225	2.61467	+	26.5664	26.4106	27.0027	28.6078	28.1921	28.0765	11	7	10	6	8	10	10	11	2	29.6	39.958	361;362	109.52	2035300000	54	sp|Q00325-2|MPCP_HUMAN Isoform B of Phosphate carrier protein, mitochondrial OS=Homo sapiens OX=9606 GN=SLC25A3;sp|Q00325|MPCP_HUMAN Phosphate carrier protein, mitochondrial OS=Homo sapiens OX=9606 GN=SLC25A3 PE=1 SV=2
1367	Q14739	Lamin-B receptor	LBR	+	-1.07412	2.61328		23.9747	24.2095	23.7796	25.1745	24.8683	25.1433	4	4	3	3	3	3	3	4	1	8.1	70.702	615	15.886	250940000	15	sp|Q14739|LBR_HUMAN Delta(14)-sterol reductase OS=Homo sapiens OX=9606 GN=LBR PE=1 SV=2
999	P55072	Transitional endoplasmic reticulum ATPase	VCP	+	1.69806	2.5934	+	28.3608	28.7119	28.2616	26.7659	26.3695	27.1048	35	25	31	28	19	16	21	35	1	53.1	89.321	806	323.31	2020600000	133	sp|P55072|TERA_HUMAN Transitional endoplasmic reticulum ATPase OS=Homo sapiens OX=9606 GN=VCP PE=1 SV=4
1683	Q92616	Translational activator GCN1	GCN1L1	+	-1.74557	2.59278	+	25.2274	25.1795	24.5691	27.005	26.485	26.7227	29	10	16	7	24	18	22	29	1	13.2	292.75	2671	89.696	804270000	73	sp|Q92616|GCN1_HUMAN eIF-2-alpha kinase activator GCN1 OS=Homo sapiens OX=9606 GN=GCN1 PE=1 SV=6
150	O14980	Exportin-1	XPO1	+	-2.07138	2.58613	+	24.0122	23.9006	24.796	26.5238	26.08	26.3191	12	5	4	5	12	8	11	12	1	15.2	123.38	1071	94.934	448000000	43	sp|O14980|XPO1_HUMAN Exportin-1 OS=Homo sapiens OX=9606 GN=XPO1 PE=1 SV=1
919	P50402	Emerin	EMD	+	-1.50074	2.57112	+	23.8061	23.5291	23.7267	25.5382	25.2164	24.8095	8	3	5	2	6	6	4	8	1	31.9	28.994	254	40.102	338760000	25	sp|P50402|EMD_HUMAN Emerin OS=Homo sapiens OX=9606 GN=EMD PE=1 SV=1
741	P31689;P31689-2	DnaJ homolog subfamily A member 1	DNAJA1	+	2.07441	2.55819	+	23.9837	24.0672	23.6904	NaN	NaN	NaN	8	6	7	3	3	0	3	8	2	31	44.868	397;331	44.636	211770000	31	sp|P31689|DNJA1_HUMAN DnaJ homolog subfamily A member 1 OS=Homo sapiens OX=9606 GN=DNAJA1 PE=1 SV=2;sp|P31689-2|DNJA1_HUMAN Isoform 2 of DnaJ homolog subfamily A member 1 OS=Homo sapiens OX=9606 GN=DNAJA1
819	P41091;Q2VIR3;Q2VIR3-2	Eukaryotic translation initiation factor 2 subunit 3;Putative eukaryotic translation initiation factor 2 subunit 3-like protein	EIF2S3;EIF2S3L	+	1.12215	2.51916		26.1188	26.2425	25.7477	24.9913	24.731	25.0202	11	10	9	8	8	4	9	11	3	35.2	51.109	472;472;466	53.878	429800000	38	sp|P41091|IF2G_HUMAN Eukaryotic translation initiation factor 2 subunit 3 OS=Homo sapiens OX=9606 GN=EIF2S3 PE=1 SV=3;sp|Q2VIR3|IF2GL_HUMAN Eukaryotic translation initiation factor 2 subunit 3B OS=Homo sapiens OX=9606 GN=EIF2S3B PE=2 SV=2;sp|Q2VIR3-2|IF2GL
823	P41250	Glycine--tRNA ligase	GARS	+	1.79595	2.51644	+	23.7377	24.0768	23.3919	NaN	NaN	NaN	9	5	8	3	1	0	1	9	1	11.6	83.165	739	9.7769	61236000	14	sp|P41250|GARS_HUMAN Glycine--tRNA ligase OS=Homo sapiens OX=9606 GN=GARS PE=1 SV=3
2101	Q9Y237;Q9Y237-2;Q9Y237-3	Peptidyl-prolyl cis-trans isomerase NIMA-interacting 4	PIN4	+	1.18752	2.50223		23.443	23.6009	22.991	22.2192	NaN	22.1688	2	2	2	2	2	1	2	2	3	19.1	13.81	131;156;133	10.046	64205000	15	sp|Q9Y237|PIN4_HUMAN Peptidyl-prolyl cis-trans isomerase NIMA-interacting 4 OS=Homo sapiens OX=9606 GN=PIN4 PE=1 SV=1;sp|Q9Y237-2|PIN4_HUMAN Isoform 2 of Peptidyl-prolyl cis-trans isomerase NIMA-interacting 4 OS=Homo sapiens OX=9606 GN=PIN4;sp|Q9Y237-3|PIN
1992	Q9NZ01;Q9NZ01-2	Very-long-chain enoyl-CoA reductase	TECR	+	-1.41255	2.48449		24.8709	24.7482	24.4061	26.4315	25.8456	25.9857	6	4	5	2	5	4	4	6	2	15.9	36.034	308;157	63.011	625610000	34	sp|Q9NZ01|TECR_HUMAN Very-long-chain enoyl-CoA reductase OS=Homo sapiens OX=9606 GN=TECR PE=1 SV=1;sp|Q9NZ01-2|TECR_HUMAN Isoform 2 of Very-long-chain enoyl-CoA reductase OS=Homo sapiens OX=9606 GN=TECR
414	P06730;P06730-2;P06730-3	Eukaryotic translation initiation factor 4E	EIF4E	+	1.5054	2.45682		22.8333	23.0952	22.6606	NaN	NaN	NaN	2	1	2	1	1	1	1	2	3	22.6	25.097	217;248;237	5.7387	54606000	11	sp|P06730|IF4E_HUMAN Eukaryotic translation initiation factor 4E OS=Homo sapiens OX=9606 GN=EIF4E PE=1 SV=2;sp|P06730-2|IF4E_HUMAN Isoform 2 of Eukaryotic translation initiation factor 4E OS=Homo sapiens OX=9606 GN=EIF4E;sp|P06730-3|IF4E_HUMAN Isoform 3 of
844	P43307-2;P43307	Translocon-associated protein subunit alpha	SSR1	+	-0.396424	2.43708		22.9601	22.8684	23.0754	23.3166	23.3742	23.4024	2	2	2	2	2	2	2	2	2	8.9	29.373	259;286	9.6957	90429000	7	sp|P43307-2|SSRA_HUMAN Isoform 2 of Translocon-associated protein subunit alpha OS=Homo sapiens OX=9606 GN=SSR1;sp|P43307|SSRA_HUMAN Translocon-associated protein subunit alpha OS=Homo sapiens OX=9606 GN=SSR1 PE=1 SV=3
1132	P62979;P62987;P0CG47;P0CG48	Ubiquitin-40S ribosomal protein S27a;Ubiquitin;40S ribosomal protein S27a;Ubiquitin-60S ribosomal protein L40;Ubiquitin;60S ribosomal protein L40;Polyubiquitin-B;Ubiquitin;Polyubiquitin-C;Ubiquitin	RPS27A;UBA52;UBB;UBC	+	2.03787	2.4326	+	29.1323	28.516	29.5811	27.2464	27.0707	26.7987	12	11	11	11	7	5	6	12	4	62.8	17.965	156;128;229;685	261.26	4037000000	120	sp|P62979|RS27A_HUMAN Ubiquitin-40S ribosomal protein S27a OS=Homo sapiens OX=9606 GN=RPS27A PE=1 SV=2;sp|P62987|RL40_HUMAN Ubiquitin-60S ribosomal protein L40 OS=Homo sapiens OX=9606 GN=UBA52 PE=1 SV=2;sp|P0CG47|UBB_HUMAN Polyubiquitin-B OS=Homo sapiens O
805	P38919	Eukaryotic initiation factor 4A-III;Eukaryotic initiation factor 4A-III, N-terminally processed	EIF4A3	+	0.626082	2.42314		24.1247	23.9668	24.2683	23.3853	23.5724	23.5237	9	7	8	5	5	5	7	7	1	27	46.871	411	24.919	174470000	22	sp|P38919|IF4A3_HUMAN Eukaryotic initiation factor 4A-III OS=Homo sapiens OX=9606 GN=EIF4A3 PE=1 SV=4
1968	Q9NVI1;Q9NVI1-1;Q9NVI1-2;Q9NVI1-4	Fanconi anemia group I protein	FANCI	+	-4.30688	2.42213	+	NaN	23.5867	NaN	27.2253	26.7797	26.7829	14	0	4	1	13	14	14	14	4	14.3	149.32	1328;1268;1267;252	197.06	681110000	46	sp|Q9NVI1|FANCI_HUMAN Fanconi anemia group I protein OS=Homo sapiens OX=9606 GN=FANCI PE=1 SV=4;sp|Q9NVI1-1|FANCI_HUMAN Isoform 1 of Fanconi anemia group I protein OS=Homo sapiens OX=9606 GN=FANCI;sp|Q9NVI1-2|FANCI_HUMAN Isoform 2 of Fanconi anemia group I
1600	Q8IY17-2;Q8IY17-3;Q8IY17;Q8IY17-5	Neuropathy target esterase	PNPLA6	+	-2.6347	2.41761	+	NaN	NaN	NaN	25.1551	24.9277	24.6155	5	0	0	0	5	5	4	5	4	6	146.21	1327;1374;1375;1300	35.604	121920000	13	sp|Q8IY17-2|PLPL6_HUMAN Isoform 2 of Neuropathy target esterase OS=Homo sapiens OX=9606 GN=PNPLA6;sp|Q8IY17-3|PLPL6_HUMAN Isoform 3 of Neuropathy target esterase OS=Homo sapiens OX=9606 GN=PNPLA6;sp|Q8IY17|PLPL6_HUMAN Neuropathy target esterase OS=Homo sap
2161	Q9Y696	Chloride intracellular channel protein 4	CLIC4	+	1.36425	2.41004		22.9739	23.2207	22.49	21.5083	21.671	21.4124	3	3	3	2	2	1	2	3	1	13.4	28.772	253	33.823	42674000	8	sp|Q9Y696|CLIC4_HUMAN Chloride intracellular channel protein 4 OS=Homo sapiens OX=9606 GN=CLIC4 PE=1 SV=4
1402	Q15417-3;Q15417;Q15417-2	Calponin-3	CNN3	+	0.632085	2.40693		22.7553	22.9525	22.8886	NaN	NaN	NaN	6	2	6	3	1	2	1	5	3	20.5	31.38	283;329;288	12.758	59569000	11	sp|Q15417-3|CNN3_HUMAN Isoform 3 of Calponin-3 OS=Homo sapiens OX=9606 GN=CNN3;sp|Q15417|CNN3_HUMAN Calponin-3 OS=Homo sapiens OX=9606 GN=CNN3 PE=1 SV=1;sp|Q15417-2|CNN3_HUMAN Isoform 2 of Calponin-3 OS=Homo sapiens OX=9606 GN=CNN3
2143	Q9Y4R8	Telomere length regulation protein TEL2 homolog	TELO2	+	-2.09123	2.40501	+	NaN	NaN	NaN	23.8283	23.5981	23.3958	4	0	0	0	4	2	2	4	1	6.9	91.746	837	7.583	82699000	7	sp|Q9Y4R8|TELO2_HUMAN Telomere length regulation protein TEL2 homolog OS=Homo sapiens OX=9606 GN=TELO2 PE=1 SV=2
1250	Q08211;Q08211-2	ATP-dependent RNA helicase A	DHX9	+	0.89809	2.38428		26.5593	26.7609	26.4288	25.7231	25.4648	25.8668	28	22	26	20	11	9	15	28	2	28	140.96	1270;235	56.757	953890000	114	sp|Q08211|DHX9_HUMAN ATP-dependent RNA helicase A OS=Homo sapiens OX=9606 GN=DHX9 PE=1 SV=4
1963	Q9NUP9;O14910	Protein lin-7 homolog C	LIN7C	+	1.70226	2.37673	+	23.0281	22.9813	23.4457	NaN	NaN	NaN	5	3	5	2	1	0	0	5	2	32.5	21.834	197;233	15.958	51304000	9	sp|Q9NUP9|LIN7C_HUMAN Protein lin-7 homolog C OS=Homo sapiens OX=9606 GN=LIN7C PE=1 SV=1
1303	Q13435	Splicing factor 3B subunit 2	SF3B2	+	2.06356	2.37052	+	23.8836	24.7058	23.6056	NaN	NaN	NaN	10	5	9	4	1	1	1	10	1	13.2	100.23	895	10.954	116420000	21	sp|Q13435|SF3B2_HUMAN Splicing factor 3B subunit 2 OS=Homo sapiens OX=9606 GN=SF3B2 PE=1 SV=2
985	P54136;P54136-2	Arginine--tRNA ligase, cytoplasmic	RARS	+	0.53093	2.36549		25.8808	25.7854	25.6567	25.243	25.133	25.3541	18	12	18	8	7	7	10	18	2	31.8	75.378	660;588	19.611	430230000	33	sp|P54136|SYRC_HUMAN Arginine--tRNA ligase, cytoplasmic OS=Homo sapiens OX=9606 GN=RARS PE=1 SV=2;sp|P54136-2|SYRC_HUMAN Isoform Monomeric of Arginine--tRNA ligase, cytoplasmic OS=Homo sapiens OX=9606 GN=RARS
1365	Q14684-2;Q14684	Ribosomal RNA processing protein 1 homolog B	RRP1B	+	2.01439	2.36227	+	24.0715	24.0806	24.0722	NaN	NaN	NaN	13	9	8	7	0	0	2	13	2	21.9	82.175	740;758	54.86	322350000	49	sp|Q14684-2|RRP1B_HUMAN Isoform 2 of Ribosomal RNA processing protein 1 homolog B OS=Homo sapiens OX=9606 GN=RRP1B;sp|Q14684|RRP1B_HUMAN Ribosomal RNA processing protein 1 homolog B OS=Homo sapiens OX=9606 GN=RRP1B PE=1 SV=3
1309	Q13535-2;Q13535-3;Q13535	Serine/threonine-protein kinase ATR	ATR	+	-1.43883	2.33828		NaN	NaN	NaN	23.6752	23.7228	22.9615	3	0	0	0	3	3	3	3	3	1.5	294.22	2580;2610;2644	2.4303	45236000	6	sp|Q13535-2|ATR_HUMAN Isoform 2 of Serine/threonine-protein kinase ATR OS=Homo sapiens OX=9606 GN=ATR;sp|Q13535-3|ATR_HUMAN Isoform 3 of Serine/threonine-protein kinase ATR OS=Homo sapiens OX=9606 GN=ATR;sp|Q13535|ATR_HUMAN Serine/threonine-protein kinase
2044	Q9UHI6;Q9UHI6-2	Probable ATP-dependent RNA helicase DDX20	DDX20	+	-2.41063	2.31894	+	22.6628	22.7098	NaN	24.9261	24.4889	24.6576	6	4	3	1	6	6	6	6	2	12.6	92.239	824;138	15.17	151710000	14	sp|Q9UHI6|DDX20_HUMAN Probable ATP-dependent RNA helicase DDX20 OS=Homo sapiens OX=9606 GN=DDX20 PE=1 SV=2
236	O60925	Prefoldin subunit 1	PFDN1	+	2.065	2.31732	+	24.3614	25.4985	24.4755	22.758	22.6116	22.7707	6	5	6	4	3	3	3	6	1	41.8	14.21	122	41.308	151700000	11	sp|O60925|PFD1_HUMAN Prefoldin subunit 1 OS=Homo sapiens OX=9606 GN=PFDN1 PE=1 SV=2
226	O60749;O60749-2	Sorting nexin-2	SNX2	+	1.69486	2.31515	+	24.5681	23.8585	23.7454	22.6613	NaN	NaN	9	7	8	3	2	1	1	9	2	19.8	58.47	519;402	87.693	82772000	15	sp|O60749|SNX2_HUMAN Sorting nexin-2 OS=Homo sapiens OX=9606 GN=SNX2 PE=1 SV=2;sp|O60749-2|SNX2_HUMAN Isoform 2 of Sorting nexin-2 OS=Homo sapiens OX=9606 GN=SNX2
752	P32119;P32119-2	Peroxiredoxin-2	PRDX2	+	0.771161	2.27836		28.1352	28.3035	27.9846	27.3422	27.2033	27.5643	18	15	17	14	11	15	14	17	2	74.2	21.892	198;142	323.31	2539800000	110	sp|P32119|PRDX2_HUMAN Peroxiredoxin-2 OS=Homo sapiens OX=9606 GN=PRDX2 PE=1 SV=5
1246	Q07666;Q07666-2;Q07666-3;Q5VWX1	KH domain-containing, RNA-binding, signal transduction-associated protein 1	KHDRBS1	+	1.20746	2.2702		24.566	24.7974	24.6029	23.8164	NaN	23.431	8	3	6	3	2	1	5	8	4	27.5	48.227	443;418;404;349	10.077	403430000	27	sp|Q07666|KHDR1_HUMAN KH domain-containing, RNA-binding, signal transduction-associated protein 1 OS=Homo sapiens OX=9606 GN=KHDRBS1 PE=1 SV=1;sp|Q07666-2|KHDR1_HUMAN Isoform 2 of KH domain-containing, RNA-binding, signal transduction-associated protein 1
1750	Q96I24;Q96I24-2	Far upstream element-binding protein 3	FUBP3	+	1.30463	2.26196		23.5151	23.6826	23.9831	NaN	NaN	NaN	7	5	6	4	1	1	1	6	2	16.6	61.64	572;261	19.233	171520000	20	sp|Q96I24|FUBP3_HUMAN Far upstream element-binding protein 3 OS=Homo sapiens OX=9606 GN=FUBP3 PE=1 SV=2;sp|Q96I24-2|FUBP3_HUMAN Isoform 2 of Far upstream element-binding protein 3 OS=Homo sapiens OX=9606 GN=FUBP3
495	P10599;P10599-2	Thioredoxin	TXN	+	0.387641	2.25529		27.64	27.5387	27.7659	27.2055	27.2931	27.283	11	8	9	9	7	8	8	11	2	89.5	11.737	105;85	247.34	2910300000	99	sp|P10599|THIO_HUMAN Thioredoxin OS=Homo sapiens OX=9606 GN=TXN PE=1 SV=3;sp|P10599-2|THIO_HUMAN Isoform 2 of Thioredoxin OS=Homo sapiens OX=9606 GN=TXN
2086	Q9UNH7;Q9UNH7-2	Sorting nexin-6;Sorting nexin-6, N-terminally processed	SNX6	+	0.528561	2.24638		23.7045	23.8585	23.7577	23.4013	23.1018	23.2319	7	5	6	3	3	3	3	7	2	22.9	46.648	406;290	7.484	107480000	11	sp|Q9UNH7|SNX6_HUMAN Sorting nexin-6 OS=Homo sapiens OX=9606 GN=SNX6 PE=1 SV=1;sp|Q9UNH7-2|SNX6_HUMAN Isoform 2 of Sorting nexin-6 OS=Homo sapiens OX=9606 GN=SNX6
300	O95373	Importin-7	IPO7	+	-2.01009	2.24299	+	22.8812	22.9903	NaN	24.4769	24.6883	24.5736	6	4	5	1	6	5	5	5	1	7.7	119.52	1038	31.951	130900000	16	sp|O95373|IPO7_HUMAN Importin-7 OS=Homo sapiens OX=9606 GN=IPO7 PE=1 SV=1
725	P30153;P30154-4;P30154;P30154-2;P30154-5;P30154-3	Serine/threonine-protein phosphatase 2A 65 kDa regulatory subunit A alpha isoform	PPP2R1A	+	1.48607	2.23583		26.9261	27.0378	26.5394	25.6686	24.8976	25.479	14	11	13	6	4	4	9	14	6	27.7	65.308	589;556;601;667;474;603	85.967	706960000	46	sp|P30153|2AAA_HUMAN Serine/threonine-protein phosphatase 2A 65 kDa regulatory subunit A alpha isoform OS=Homo sapiens OX=9606 GN=PPP2R1A PE=1 SV=4
1958	Q9NTK5;Q9NTK5-2;Q9NTK5-3	Obg-like ATPase 1	OLA1	+	2.72351	2.2326	+	24.471	24.4788	23.9111	NaN	NaN	NaN	7	5	7	3	0	1	1	7	3	22.2	44.743	396;238;278	11.944	104320000	9	sp|Q9NTK5|OLA1_HUMAN Obg-like ATPase 1 OS=Homo sapiens OX=9606 GN=OLA1 PE=1 SV=2;sp|Q9NTK5-2|OLA1_HUMAN Isoform 2 of Obg-like ATPase 1 OS=Homo sapiens OX=9606 GN=OLA1
692	P27797	Calreticulin	CALR	+	2.56053	2.20932	+	27.1809	28.0507	26.9711	24.8923	24.2011	25.4278	13	9	12	8	8	4	9	13	1	34.8	48.141	417	108.79	882990000	52	sp|P27797|CALR_HUMAN Calreticulin OS=Homo sapiens OX=9606 GN=CALR PE=1 SV=1
739	P31153;P31153-2;Q00266	S-adenosylmethionine synthase isoform type-2	MAT2A	+	2.72033	2.19411	+	24.4925	24.6939	24.3525	NaN	NaN	NaN	7	4	6	4	2	2	1	7	3	22.8	43.66	395;299;395	15.239	124970000	9	sp|P31153|METK2_HUMAN S-adenosylmethionine synthase isoform type-2 OS=Homo sapiens OX=9606 GN=MAT2A PE=1 SV=1;sp|P31153-2|METK2_HUMAN Isoform 2 of S-adenosylmethionine synthase isoform type-2 OS=Homo sapiens OX=9606 GN=MAT2A
1769	Q96PK6;Q96PK6-2;Q96PK6-3;Q96PK6-4	RNA-binding protein 14	RBM14	+	1.52777	2.1775		23.6948	23.6273	23.3119	NaN	NaN	NaN	10	7	8	4	2	2	2	8	4	19.9	69.491	669;156;118;119	30.997	173490000	32	sp|Q96PK6|RBM14_HUMAN RNA-binding protein 14 OS=Homo sapiens OX=9606 GN=RBM14 PE=1 SV=2
688	P27635;Q96L21	60S ribosomal protein L10	RPL10	+	0.479265	2.1764		26.5953	26.6363	26.7489	26.2058	26.0306	26.3063	10	10	10	7	6	7	8	10	2	45.8	24.604	214;214	124.21	1655600000	120	sp|P27635|RL10_HUMAN 60S ribosomal protein L10 OS=Homo sapiens OX=9606 GN=RPL10 PE=1 SV=4
532	P12814-2;P12814;P12814-3;P12814-4;Q08043	Alpha-actinin-1	ACTN1	+	1.80774	2.17628	+	23.0033	23.9061	23.1238	NaN	NaN	NaN	15	11	13	9	6	5	6	4	5	21	102.71	887;892;914;930;901	8.1447	42518000	6	sp|P12814-2|ACTN1_HUMAN Isoform 2 of Alpha-actinin-1 OS=Homo sapiens OX=9606 GN=ACTN1;sp|P12814|ACTN1_HUMAN Alpha-actinin-1 OS=Homo sapiens OX=9606 GN=ACTN1 PE=1 SV=2;sp|P12814-3|ACTN1_HUMAN Isoform 3 of Alpha-actinin-1 OS=Homo sapiens OX=9606 GN=ACTN1;sp|
183	O43390;O43390-3;O43390-2;O43390-4	Heterogeneous nuclear ribonucleoprotein R	HNRNPR	+	0.98923	2.17162		25.8723	26.2899	25.8522	24.7595	25.1632	25.124	17	13	14	12	7	8	10	11	4	31.9	70.942	633;595;636;535	44.11	609320000	45	sp|O43390|HNRPR_HUMAN Heterogeneous nuclear ribonucleoprotein R OS=Homo sapiens OX=9606 GN=HNRNPR PE=1 SV=1;sp|O43390-3|HNRPR_HUMAN Isoform 3 of Heterogeneous nuclear ribonucleoprotein R OS=Homo sapiens OX=9606 GN=HNRNPR;sp|O43390-2|HNRPR_HUMAN Isoform 2 o
1047	P61081	NEDD8-conjugating enzyme Ubc12	UBE2M	+	1.66222	2.1502	+	23.518	23.3938	23.241	NaN	NaN	NaN	5	4	4	3	1	1	1	5	1	27.3	20.9	183	6.5609	45423000	9	sp|P61081|UBC12_HUMAN NEDD8-conjugating enzyme Ubc12 OS=Homo sapiens OX=9606 GN=UBE2M PE=1 SV=1
1341	Q14192	Four and a half LIM domains protein 2	FHL2	+	1.65269	2.14366	+	23.2605	23.1294	24.1345	NaN	NaN	NaN	3	2	3	3	1	1	1	3	1	14.7	32.193	279	5.4226	104420000	13	sp|Q14192|FHL2_HUMAN Four and a half LIM domains protein 2 OS=Homo sapiens OX=9606 GN=FHL2 PE=1 SV=3
2087	Q9UNM6;Q9UNM6-2	26S proteasome non-ATPase regulatory subunit 13	PSMD13	+	1.63136	2.14086	+	23.2512	23.1119	23	NaN	NaN	NaN	5	3	5	3	0	0	0	5	2	13	42.945	376;378	4.9463	35423000	6	sp|Q9UNM6|PSD13_HUMAN 26S proteasome non-ATPase regulatory subunit 13 OS=Homo sapiens OX=9606 GN=PSMD13 PE=1 SV=2;sp|Q9UNM6-2|PSD13_HUMAN Isoform 2 of 26S proteasome non-ATPase regulatory subunit 13 OS=Homo sapiens OX=9606 GN=PSMD13
1038	P60891;P60891-2;P21108	Ribose-phosphate pyrophosphokinase 1;Ribose-phosphate pyrophosphokinase 3	PRPS1;PRPS1L1	+	1.69665	2.12115	+	23.9303	24.4887	24.2113	NaN	NaN	NaN	8	7	8	4	2	2	3	4	3	36.5	34.834	318;251;318	26.126	87727000	10	sp|P60891|PRPS1_HUMAN Ribose-phosphate pyrophosphokinase 1 OS=Homo sapiens OX=9606 GN=PRPS1 PE=1 SV=2;sp|P60891-2|PRPS1_HUMAN Isoform 2 of Ribose-phosphate pyrophosphokinase 1 OS=Homo sapiens OX=9606 GN=PRPS1;sp|P21108|PRPS3_HUMAN Ribose-phosphate pyrophos
851	P45974-2;P45974	Ubiquitin carboxyl-terminal hydrolase 5	USP5	+	1.70571	2.10121	+	23.0114	23.7515	22.8292	NaN	NaN	NaN	6	3	6	2	1	1	2	6	2	10.3	93.307	835;858	13.286	70529000	6	sp|P45974-2|UBP5_HUMAN Isoform Short of Ubiquitin carboxyl-terminal hydrolase 5 OS=Homo sapiens OX=9606 GN=USP5;sp|P45974|UBP5_HUMAN Ubiquitin carboxyl-terminal hydrolase 5 OS=Homo sapiens OX=9606 GN=USP5 PE=1 SV=2
1913	Q9HB71;Q9HB71-3;Q9HB71-2	Calcyclin-binding protein	CACYBP	+	1.11322	2.09753		26.3337	26.5706	26.3894	25.5335	24.8877	25.5328	12	10	12	9	5	7	8	12	3	61.8	26.21	228;185;80	99.173	602130000	32	sp|Q9HB71|CYBP_HUMAN Calcyclin-binding protein OS=Homo sapiens OX=9606 GN=CACYBP PE=1 SV=2;sp|Q9HB71-3|CYBP_HUMAN Isoform 3 of Calcyclin-binding protein OS=Homo sapiens OX=9606 GN=CACYBP
750	P31948;P31948-2;P31948-3	Stress-induced-phosphoprotein 1	STIP1	+	0.824322	2.0735		27.0156	27.3168	27.0119	26.4208	26.0157	26.4349	21	19	20	9	10	11	13	21	3	42	62.639	543;590;519	80.39	1004400000	67	sp|P31948|STIP1_HUMAN Stress-induced-phosphoprotein 1 OS=Homo sapiens OX=9606 GN=STIP1 PE=1 SV=1;sp|P31948-2|STIP1_HUMAN Isoform 2 of Stress-induced-phosphoprotein 1 OS=Homo sapiens OX=9606 GN=STIP1;sp|P31948-3|STIP1_HUMAN Isoform 3 of Stress-induced-phosp
1308	Q13526	Peptidyl-prolyl cis-trans isomerase NIMA-interacting 1	PIN1	+	1.15235	2.05624		25.1763	25.2495	24.7986	23.6058	23.879	24.2826	4	4	4	4	2	2	2	4	1	39.3	18.243	163	49.233	242540000	16	sp|Q13526|PIN1_HUMAN Peptidyl-prolyl cis-trans isomerase NIMA-interacting 1 OS=Homo sapiens OX=9606 GN=PIN1 PE=1 SV=1
1409	Q15631;Q15631-2	Translin	TSN	+	1.10592	2.05335		22.6906	22.9654	22.5015	NaN	NaN	NaN	3	3	3	2	1	1	1	3	2	14.9	26.183	228;148	8.813	29385000	5	sp|Q15631|TSN_HUMAN Translin OS=Homo sapiens OX=9606 GN=TSN PE=1 SV=1
205	O43809	Cleavage and polyadenylation specificity factor subunit 5	NUDT21	+	0.943907	2.04814		24.5748	24.6431	24.2156	23.7918	23.5302	23.2798	3	3	3	3	3	3	3	3	1	17.2	26.227	227	8.8502	152250000	9	sp|O43809|CPSF5_HUMAN Cleavage and polyadenylation specificity factor subunit 5 OS=Homo sapiens OX=9606 GN=NUDT21 PE=1 SV=1
870	P47756-2;P47756	F-actin-capping protein subunit beta	CAPZB	+	1.91771	2.04574	+	24.3577	25.5121	25.2096	23.2123	22.7055	23.4085	9	8	9	4	2	2	3	9	2	43	30.628	272;277	18.248	202640000	22	sp|P47756-2|CAPZB_HUMAN Isoform 2 of F-actin-capping protein subunit beta OS=Homo sapiens OX=9606 GN=CAPZB;sp|P47756|CAPZB_HUMAN F-actin-capping protein subunit beta OS=Homo sapiens OX=9606 GN=CAPZB PE=1 SV=4
846	P43490	Nicotinamide phosphoribosyltransferase	NAMPT	+	1.19898	2.012		24.9324	24.6707	24.6293	23.7425	23.067	23.8259	8	7	7	3	3	5	4	8	1	24.8	55.52	491	67.929	174870000	20	sp|P43490|NAMPT_HUMAN Nicotinamide phosphoribosyltransferase OS=Homo sapiens OX=9606 GN=NAMPT PE=1 SV=1
842	P43243;P43243-2	Matrin-3	MATR3	+	0.805447	1.99972		25.8827	25.7144	26.1061	24.8292	25.2237	25.2339	18	13	15	9	3	3	3	18	2	28	94.622	847;559	163.5	1015000000	102	sp|P43243|MATR3_HUMAN Matrin-3 OS=Homo sapiens OX=9606 GN=MATR3 PE=1 SV=2
553	P14314-2;P14314	Glucosidase 2 subunit beta	PRKCSH	+	0.87103	1.99865		24.4786	24.9029	24.648	24.0201	23.5327	23.8636	8	5	8	6	3	3	4	8	2	17.1	59.177	525;528	19.241	207140000	31	sp|P14314-2|GLU2B_HUMAN Isoform 2 of Glucosidase 2 subunit beta OS=Homo sapiens OX=9606 GN=PRKCSH;sp|P14314|GLU2B_HUMAN Glucosidase 2 subunit beta OS=Homo sapiens OX=9606 GN=PRKCSH PE=1 SV=2
239	O75131	Copine-3	CPNE3	+	1.59893	1.98774		23.6876	24.0948	23.0835	NaN	NaN	NaN	6	4	6	2	1	1	1	6	1	13.4	60.13	537	29.017	283650000	9	sp|O75131|CPNE3_HUMAN Copine-3 OS=Homo sapiens OX=9606 GN=CPNE3 PE=1 SV=1
1253	Q08752	Peptidyl-prolyl cis-trans isomerase D	PPID	+	1.27846	1.98326		22.6008	23.0536	22.4715	NaN	NaN	NaN	3	2	3	1	0	1	0	3	1	10.5	40.763	370	4.6404	37798000	4	sp|Q08752|PPID_HUMAN Peptidyl-prolyl cis-trans isomerase D OS=Homo sapiens OX=9606 GN=PPID PE=1 SV=3
683	P26641;P26641-2	Elongation factor 1-gamma	EEF1G	+	0.618782	1.96313		27.3571	27.4824	27.2063	26.523	26.7576	26.9088	11	10	11	11	9	10	10	11	2	29.7	50.118	437;487	153.33	1441600000	97	sp|P26641|EF1G_HUMAN Elongation factor 1-gamma OS=Homo sapiens OX=9606 GN=EEF1G PE=1 SV=3;sp|P26641-2|EF1G_HUMAN Isoform 2 of Elongation factor 1-gamma OS=Homo sapiens OX=9606 GN=EEF1G
897	P49411	Elongation factor Tu, mitochondrial	TUFM	+	0.813484	1.95393		28.2272	28.3819	27.9997	27.4463	27.1157	27.6064	25	22	25	16	16	15	17	25	1	71.2	49.541	452	323.31	3314000000	201	sp|P49411|EFTU_HUMAN Elongation factor Tu, mitochondrial OS=Homo sapiens OX=9606 GN=TUFM PE=1 SV=2
564	P14868;P14868-2	Aspartate--tRNA ligase, cytoplasmic	DARS	+	1.23863	1.95281		27.153	26.9367	26.37	25.6794	25.2862	25.7782	21	17	18	12	13	10	14	21	2	48.7	57.136	501;401	49.259	714020000	63	sp|P14868|SYDC_HUMAN Aspartate--tRNA ligase, cytoplasmic OS=Homo sapiens OX=9606 GN=DARS PE=1 SV=2;sp|P14868-2|SYDC_HUMAN Isoform 2 of Aspartate--tRNA ligase, cytoplasmic OS=Homo sapiens OX=9606 GN=DARS
1404	Q15428	Splicing factor 3A subunit 2	SF3A2	+	0.946764	1.95247		22.4578	22.8572	22.6133	NaN	NaN	NaN	2	2	2	2	1	0	0	2	1	6	49.255	464	1.9991	30937000	5	sp|Q15428|SF3A2_HUMAN Splicing factor 3A subunit 2 OS=Homo sapiens OX=9606 GN=SF3A2 PE=1 SV=2
402	P05387	60S acidic ribosomal protein P2	RPLP2	+	0.377003	1.95031		28.2935	28.4441	28.4031	27.9344	27.9287	28.1466	8	7	7	7	6	6	6	8	1	80.9	11.665	115	323.31	3091000000	106	sp|P05387|RLA2_HUMAN 60S acidic ribosomal protein P2 OS=Homo sapiens OX=9606 GN=RPLP2 PE=1 SV=1
1348	Q14247-3;Q14247;Q14247-2	Src substrate cortactin	CTTN	+	0.85492	1.9378		23.8552	23.7458	23.4183	22.9949	22.5367	22.923	5	4	5	3	3	3	2	5	3	15.2	57.466	513;550;634	4.0852	94559000	11	sp|Q14247-3|SRC8_HUMAN Isoform 3 of Src substrate cortactin OS=Homo sapiens OX=9606 GN=CTTN;sp|Q14247|SRC8_HUMAN Src substrate cortactin OS=Homo sapiens OX=9606 GN=CTTN PE=1 SV=2;sp|Q14247-2|SRC8_HUMAN Isoform 2 of Src substrate cortactin OS=Homo sapiens O
1175	P80723;P80723-2	Brain acid soluble protein 1	BASP1	+	0.936677	1.9255		25.2967	25.4744	25.0291	24.0327	24.335	24.6223	4	4	4	4	2	3	3	4	2	47.6	22.693	227;173	26.757	248340000	24	sp|P80723|BASP1_HUMAN Brain acid soluble protein 1 OS=Homo sapiens OX=9606 GN=BASP1 PE=1 SV=2;sp|P80723-2|BASP1_HUMAN Isoform 2 of Brain acid soluble protein 1 OS=Homo sapiens OX=9606 GN=BASP1
1112	P62829	60S ribosomal protein L23	RPL23	+	0.487501	1.92		27.3423	27.203	27.321	26.95	26.6036	26.8502	8	7	6	6	7	6	7	8	1	46.4	14.865	140	41.466	2453100000	72	sp|P62829|RL23_HUMAN 60S ribosomal protein L23 OS=Homo sapiens OX=9606 GN=RPL23 PE=1 SV=1
815	P40429;Q6NVV1	60S ribosomal protein L13a	RPL13A	+	0.464332	1.91956		26.5929	26.6861	26.9233	26.2945	26.1903	26.3245	11	7	9	9	6	5	7	11	2	41.4	23.577	203;102	33.449	1115100000	65	sp|P40429|RL13A_HUMAN 60S ribosomal protein L13a OS=Homo sapiens OX=9606 GN=RPL13A PE=1 SV=2
594	P17844;P17844-2	Probable ATP-dependent RNA helicase DDX5	DDX5	+	0.742184	1.91225		25.3526	25.3511	24.9834	24.5124	24.2693	24.6788	19	18	17	14	8	8	13	12	2	34.9	69.147	614;535	83.735	599900000	52	sp|P17844|DDX5_HUMAN Probable ATP-dependent RNA helicase DDX5 OS=Homo sapiens OX=9606 GN=DDX5 PE=1 SV=1;sp|P17844-2|DDX5_HUMAN Isoform 2 of Probable ATP-dependent RNA helicase DDX5 OS=Homo sapiens OX=9606 GN=DDX5
554	P14324-2;P14324	Farnesyl pyrophosphate synthase	FDPS	+	0.927656	1.91153		24.9227	24.8951	24.4805	23.7737	23.6014	24.1402	4	4	4	3	3	3	4	4	2	14.7	40.532	353;419	21.919	173890000	18	sp|P14324-2|FPPS_HUMAN Isoform 2 of Farnesyl pyrophosphate synthase OS=Homo sapiens OX=9606 GN=FDPS;sp|P14324|FPPS_HUMAN Farnesyl pyrophosphate synthase OS=Homo sapiens OX=9606 GN=FDPS PE=1 SV=4
868	P46940	Ras GTPase-activating-like protein IQGAP1	IQGAP1	+	2.04058	1.90321	+	25.1667	25.6388	24.0833	23.1247	22.7566	22.8859	14	11	14	5	3	3	3	14	1	11.9	189.25	1657	185.82	189040000	24	sp|P46940|IQGA1_HUMAN Ras GTPase-activating-like protein IQGAP1 OS=Homo sapiens OX=9606 GN=IQGAP1 PE=1 SV=1
1118	P62857	40S ribosomal protein S28	RPS28	+	0.943562	1.90307		26.5789	26.5733	26.2482	25.6972	25.1448	25.7277	6	6	6	5	4	5	6	6	1	60.9	7.8409	69	43.002	755760000	34	sp|P62857|RS28_HUMAN 40S ribosomal protein S28 OS=Homo sapiens OX=9606 GN=RPS28 PE=1 SV=1
1943	Q9NR30;Q9NR30-2	Nucleolar RNA helicase 2	DDX21	+	0.792014	1.90262		26.3869	26.3726	26.3206	25.761	25.2032	25.7398	42	18	23	11	11	8	10	40	2	55.6	87.343	783;715	323.31	2838500000	208	sp|Q9NR30|DDX21_HUMAN Nucleolar RNA helicase 2 OS=Homo sapiens OX=9606 GN=DDX21 PE=1 SV=5;sp|Q9NR30-2|DDX21_HUMAN Isoform 2 of Nucleolar RNA helicase 2 OS=Homo sapiens OX=9606 GN=DDX21
1909	Q9HAV4	Exportin-5	XPO5	+	-1.94967	1.89891	+	NaN	23.555	NaN	24.8069	24.4485	24.7958	6	1	4	0	5	4	5	6	1	6.8	136.31	1204	119.24	124820000	13	sp|Q9HAV4|XPO5_HUMAN Exportin-5 OS=Homo sapiens OX=9606 GN=XPO5 PE=1 SV=1
1064	P61604	10 kDa heat shock protein, mitochondrial	HSPE1	+	1.08535	1.87751		27.6505	27.8703	27.3791	26.4327	26.2506	26.9606	12	9	12	10	8	7	9	12	1	83.3	10.932	102	41.084	1252300000	47	sp|P61604|CH10_HUMAN 10 kDa heat shock protein, mitochondrial OS=Homo sapiens OX=9606 GN=HSPE1 PE=1 SV=2
1263	Q12792;Q12792-3;Q12792-4	Twinfilin-1	TWF1	+	1.25159	1.87658		22.9885	23.2703	22.8937	NaN	NaN	NaN	3	2	3	2	0	0	1	3	3	10.9	40.282	350;357;252	91.822	40751000	7	sp|Q12792|TWF1_HUMAN Twinfilin-1 OS=Homo sapiens OX=9606 GN=TWF1 PE=1 SV=3;sp|Q12792-3|TWF1_HUMAN Isoform 3 of Twinfilin-1 OS=Homo sapiens OX=9606 GN=TWF1;sp|Q12792-4|TWF1_HUMAN Isoform 4 of Twinfilin-1 OS=Homo sapiens OX=9606 GN=TWF1
112	O00410;O00410-3;O00410-2	Importin-5	IPO5	+	-0.558666	1.86631		24.6619	24.4013	24.3697	24.8603	25.0617	25.1869	9	7	7	4	8	7	7	9	3	12.6	123.63	1097;1115;1037	23.456	230730000	20	sp|O00410|IPO5_HUMAN Importin-5 OS=Homo sapiens OX=9606 GN=IPO5 PE=1 SV=4;sp|O00410-3|IPO5_HUMAN Isoform 3 of Importin-5 OS=Homo sapiens OX=9606 GN=IPO5;sp|O00410-2|IPO5_HUMAN Isoform 2 of Importin-5 OS=Homo sapiens OX=9606 GN=IPO5
1796	Q99798	Aconitate hydratase, mitochondrial	ACO2	+	1.49401	1.86059		23.3797	23.7801	23.1853	NaN	NaN	NaN	4	4	4	3	0	0	1	4	1	7.6	85.424	780	18.021	53073000	10	sp|Q99798|ACON_HUMAN Aconitate hydratase, mitochondrial OS=Homo sapiens OX=9606 GN=ACO2 PE=1 SV=2
2164	Q9Y6E2;Q9Y6E2-2	Basic leucine zipper and W2 domain-containing protein 2	BZW2	+	-2.48631	1.85827	+	23.2354	23.0242	NaN	25.7561	25.0154	24.6149	8	2	3	1	6	6	6	7	2	16.9	48.162	419;201	40.305	176750000	11	sp|Q9Y6E2|BZW2_HUMAN Basic leucine zipper and W2 domain-containing protein 2 OS=Homo sapiens OX=9606 GN=BZW2 PE=1 SV=1
257	O75531	Barrier-to-autointegration factor;Barrier-to-autointegration factor, N-terminally processed	BANF1	+	1.81693	1.85319	+	24.4208	23.9954	24.5157	NaN	23.1445	NaN	5	4	4	3	1	2	1	5	1	62.9	10.058	89	42.247	484050000	28	sp|O75531|BAF_HUMAN Barrier-to-autointegration factor OS=Homo sapiens OX=9606 GN=BANF1 PE=1 SV=1
1597	Q8IXB1-2;Q8IXB1;Q8IXB1-3	DnaJ homolog subfamily C member 10	DNAJC10	+	1.61791	1.84668		23.1277	23.1317	24.2377	NaN	NaN	NaN	4	3	4	3	2	2	2	4	3	5.6	86.135	747;793;332	4.531	83306000	8	sp|Q8IXB1-2|DJC10_HUMAN Isoform 2 of DnaJ homolog subfamily C member 10 OS=Homo sapiens OX=9606 GN=DNAJC10;sp|Q8IXB1|DJC10_HUMAN DnaJ homolog subfamily C member 10 OS=Homo sapiens OX=9606 GN=DNAJC10 PE=1 SV=2
1076	P61978;P61978-2;P61978-3	Heterogeneous nuclear ribonucleoprotein K	HNRNPK	+	0.605951	1.8412		28.6489	28.6917	28.5201	27.9025	27.8534	28.2871	23	21	21	19	18	19	18	23	3	53.8	50.976	463;464;440	323.31	4285500000	229	sp|P61978|HNRPK_HUMAN Heterogeneous nuclear ribonucleoprotein K OS=Homo sapiens OX=9606 GN=HNRNPK PE=1 SV=1;sp|P61978-2|HNRPK_HUMAN Isoform 2 of Heterogeneous nuclear ribonucleoprotein K OS=Homo sapiens OX=9606 GN=HNRNPK;sp|P61978-3|HNRPK_HUMAN Isoform 3 o
1649	Q8TEX9;Q8TEX9-2	Importin-4	IPO4	+	-2.26178	1.83649	+	23.7475	24.1755	NaN	25.9475	25.3062	25.9463	11	6	7	1	10	8	10	11	2	12.9	118.71	1081;1083	34.975	311830000	32	sp|Q8TEX9|IPO4_HUMAN Importin-4 OS=Homo sapiens OX=9606 GN=IPO4 PE=1 SV=2;sp|Q8TEX9-2|IPO4_HUMAN Isoform 2 of Importin-4 OS=Homo sapiens OX=9606 GN=IPO4
763	P34897-3;P34897;P34897-2	Serine hydroxymethyltransferase, mitochondrial	SHMT2	+	2.13166	1.83171	+	27.9744	28.2369	27.3137	25.7752	24.9175	26.4374	24	23	24	19	15	12	17	23	3	58	53.454	483;504;494	231.24	1281700000	85	sp|P34897-3|GLYM_HUMAN Isoform 3 of Serine hydroxymethyltransferase, mitochondrial OS=Homo sapiens OX=9606 GN=SHMT2;sp|P34897|GLYM_HUMAN Serine hydroxymethyltransferase, mitochondrial OS=Homo sapiens OX=9606 GN=SHMT2 PE=1 SV=3;sp|P34897-2|GLYM_HUMAN Isofor
1671	Q8WXF1-2;Q8WXF1	Paraspeckle component 1	PSPC1	+	1.60353	1.82345		23.1706	23.4823	23.0431	NaN	NaN	NaN	4	4	4	2	0	0	0	4	2	13	45.57	393;523	5.749	40577000	5	sp|Q8WXF1-2|PSPC1_HUMAN Isoform 2 of Paraspeckle component 1 OS=Homo sapiens OX=9606 GN=PSPC1;sp|Q8WXF1|PSPC1_HUMAN Paraspeckle component 1 OS=Homo sapiens OX=9606 GN=PSPC1 PE=1 SV=1
1354	Q14444-2;Q14444	Caprin-1	CAPRIN1	+	1.26036	1.81807		23.1882	23.4814	23.3079	NaN	NaN	22.6591	5	3	5	3	1	1	2	5	2	9.7	76.861	694;709	5.4999	55754000	10	sp|Q14444-2|CAPR1_HUMAN Isoform 2 of Caprin-1 OS=Homo sapiens OX=9606 GN=CAPRIN1;sp|Q14444|CAPR1_HUMAN Caprin-1 OS=Homo sapiens OX=9606 GN=CAPRIN1 PE=1 SV=2
2159	Q9Y617;Q9Y617-2	Phosphoserine aminotransferase	PSAT1	+	1.92862	1.81499	+	25.8965	26.2095	25.1243	23.6502	23.3109	24.4833	9	9	9	6	3	2	4	9	2	26.5	40.422	370;324	28.92	298180000	31	sp|Q9Y617|SERC_HUMAN Phosphoserine aminotransferase OS=Homo sapiens OX=9606 GN=PSAT1 PE=1 SV=2;sp|Q9Y617-2|SERC_HUMAN Isoform 2 of Phosphoserine aminotransferase OS=Homo sapiens OX=9606 GN=PSAT1
2	P0DPI2;A0A0B4J2D5;P0DPI2-2;A0A0B4J2D5-2	Glutamine amidotransferase-like class 1 domain-containing protein 3A, mitochondrial	GATD3A	+	0.795499	1.81462		25.2597	25.6034	25.5685	24.4317	24.6268	24.9867	8	6	8	4	3	2	4	8	4	42.2	28.17	268;268;237;237	47.16	275680000	19	sp|P0DPI2|GAL3A_HUMAN Glutamine amidotransferase-like class 1 domain-containing protein 3A, mitochondrial OS=Homo sapiens OX=9606 GN=GATD3A PE=1 SV=1;sp|A0A0B4J2D5|GAL3B_HUMAN Glutamine amidotransferase-like class 1 domain-containing protein 3B, mitochondr
382	P04406;P04406-2;O14556	Glyceraldehyde-3-phosphate dehydrogenase	GAPDH	+	0.631252	1.81135		31.3683	31.3227	31.0348	30.6289	30.402	30.8012	29	25	26	24	20	22	25	29	3	77.3	36.053	335;293;408	323.31	25684000000	428	sp|P04406|G3P_HUMAN Glyceraldehyde-3-phosphate dehydrogenase OS=Homo sapiens OX=9606 GN=GAPDH PE=1 SV=3;sp|P04406-2|G3P_HUMAN Isoform 2 of Glyceraldehyde-3-phosphate dehydrogenase OS=Homo sapiens OX=9606 GN=GAPDH
1761	Q96K17;Q96K17-2	Transcription factor BTF3 homolog 4	BTF3L4	+	1.81509	1.80511	+	24.0232	23.5365	23.2463	NaN	NaN	NaN	3	2	2	2	1	1	1	3	2	34.2	17.27	158;100	37.662	101890000	8	sp|Q96K17|BT3L4_HUMAN Transcription factor BTF3 homolog 4 OS=Homo sapiens OX=9606 GN=BTF3L4 PE=1 SV=1;sp|Q96K17-2|BT3L4_HUMAN Isoform 2 of Transcription factor BTF3 homolog 4 OS=Homo sapiens OX=9606 GN=BTF3L4
1320	Q13642-1;Q13642-5;Q13642-4;Q13642;Q13642-3	Four and a half LIM domains protein 1	FHL1	+	1.34431	1.80387		24.8905	25.4589	24.8324	23.8756	23.1954	24.0778	7	7	7	6	4	2	5	7	5	31.8	31.895	280;296;309;323;194	33.037	227930000	26	sp|Q13642-1|FHL1_HUMAN Isoform 1 of Four and a half LIM domains protein 1 OS=Homo sapiens OX=9606 GN=FHL1;sp|Q13642-5|FHL1_HUMAN Isoform 5 of Four and a half LIM domains protein 1 OS=Homo sapiens OX=9606 GN=FHL1;sp|Q13642-4|FHL1_HUMAN Isoform 4 of Four and
942	P51610-2;P51610;P51610-4	Host cell factor 1;HCF N-terminal chain 1;HCF N-terminal chain 2;HCF N-terminal chain 3;HCF N-terminal chain 4;HCF N-terminal chain 5;HCF N-terminal chain 6;HCF C-terminal chain 1;HCF C-terminal chain 2;HCF C-terminal chain 3;HCF C-terminal chain 4;HCF C-terminal chain 5;HCF C-terminal chain 6	HCFC1	+	1.28533	1.79976		23.0557	23.1572	22.9912	NaN	NaN	NaN	6	5	6	2	0	0	1	6	3	4	201.85	1966;2035;2079	5.9483	76239000	8	sp|P51610-2|HCFC1_HUMAN Isoform 2 of Host cell factor 1 OS=Homo sapiens OX=9606 GN=HCFC1;sp|P51610|HCFC1_HUMAN Host cell factor 1 OS=Homo sapiens OX=9606 GN=HCFC1 PE=1 SV=2;sp|P51610-4|HCFC1_HUMAN Isoform 4 of Host cell factor 1 OS=Homo sapiens OX=9606 GN=
1386	Q15084-3;Q15084;Q15084-4;Q15084-5;Q15084-2	Protein disulfide-isomerase A6	PDIA6	+	1.16887	1.79966		26.9507	27.2502	26.658	25.6491	25.4614	26.2418	9	8	9	9	9	7	8	9	5	25.9	47.837	437;440;445;488;492	167.88	767330000	43	sp|Q15084-3|PDIA6_HUMAN Isoform 3 of Protein disulfide-isomerase A6 OS=Homo sapiens OX=9606 GN=PDIA6;sp|Q15084|PDIA6_HUMAN Protein disulfide-isomerase A6 OS=Homo sapiens OX=9606 GN=PDIA6 PE=1 SV=1;sp|Q15084-4|PDIA6_HUMAN Isoform 4 of Protein disulfide-isom
374	P04080	Cystatin-B	CSTB	+	1.70042	1.79855		23.5013	23.85	23.448	NaN	NaN	NaN	4	4	4	3	1	1	1	4	1	70.4	11.139	98	15.664	80462000	13	sp|P04080|CYTB_HUMAN Cystatin-B OS=Homo sapiens OX=9606 GN=CSTB PE=1 SV=2
1392	Q15233-2;Q15233	Non-POU domain-containing octamer-binding protein	NONO	+	0.703978	1.79605		26.747	26.9054	26.6031	25.9152	25.8768	26.3517	16	15	15	12	10	10	13	15	2	42.7	43.866	382;471	203.91	1216800000	100	sp|Q15233-2|NONO_HUMAN Isoform 2 of Non-POU domain-containing octamer-binding protein OS=Homo sapiens OX=9606 GN=NONO;sp|Q15233|NONO_HUMAN Non-POU domain-containing octamer-binding protein OS=Homo sapiens OX=9606 GN=NONO PE=1 SV=4
1065	P61619;P61619-3;Q9H9S3-2;Q9H9S3-3;Q9H9S3	Protein transport protein Sec61 subunit alpha isoform 1	SEC61A1	+	-2.3967	1.78711	+	NaN	23.2125	23.6827	25.3913	25.2946	25.1074	3	1	2	2	3	2	2	3	5	8.8	52.264	476;356;437;454;476	12.778	237820000	17	sp|P61619|S61A1_HUMAN Protein transport protein Sec61 subunit alpha isoform 1 OS=Homo sapiens OX=9606 GN=SEC61A1 PE=1 SV=2
525	P12236	ADP/ATP translocase 3;ADP/ATP translocase 3, N-terminally processed	SLC25A6	+	-1.19941	1.78519		25.6052	25.4391	26.3051	27.2333	26.9756	26.7387	19	13	17	18	19	18	17	4	1	51.7	32.866	298	51.676	854720000	28	sp|P12236|ADT3_HUMAN ADP/ATP translocase 3 OS=Homo sapiens OX=9606 GN=SLC25A6 PE=1 SV=4
1391	Q15185-3;Q15185-4;Q15185;Q15185-2	Prostaglandin E synthase 3	PTGES3	+	1.04137	1.77515		27.469	27.3324	26.9094	26.1637	25.8617	26.5613	5	4	5	4	4	4	4	5	4	37.7	14.958	130;139;160;127	219.28	1021100000	42	sp|Q15185-3|TEBP_HUMAN Isoform 3 of Prostaglandin E synthase 3 OS=Homo sapiens OX=9606 GN=PTGES3;sp|Q15185-4|TEBP_HUMAN Isoform 4 of Prostaglandin E synthase 3 OS=Homo sapiens OX=9606 GN=PTGES3;sp|Q15185|TEBP_HUMAN Prostaglandin E synthase 3 OS=Homo sapien
911	P49773	Histidine triad nucleotide-binding protein 1	HINT1	+	1.43954	1.76968		28.3663	28.4539	27.6542	26.8209	26.2194	27.1155	9	9	8	7	6	6	8	9	1	79.4	13.802	126	124.68	1751600000	58	sp|P49773|HINT1_HUMAN Histidine triad nucleotide-binding protein 1 OS=Homo sapiens OX=9606 GN=HINT1 PE=1 SV=2
1322	Q13813-3;Q13813;Q13813-2	Spectrin alpha chain, non-erythrocytic 1	SPTAN1	+	2.07956	1.76891	+	25.157	26.043	25.1182	23.6147	22.5145	23.9503	23	17	18	14	4	3	8	23	3	13.6	282.28	2452;2472;2477	95.708	333000000	48	sp|Q13813-3|SPTN1_HUMAN Isoform 3 of Spectrin alpha chain, non-erythrocytic 1 OS=Homo sapiens OX=9606 GN=SPTAN1;sp|Q13813|SPTN1_HUMAN Spectrin alpha chain, non-erythrocytic 1 OS=Homo sapiens OX=9606 GN=SPTAN1 PE=1 SV=3;sp|Q13813-2|SPTN1_HUMAN Isoform 2 of
1793	Q99733;Q99733-2	Nucleosome assembly protein 1-like 4	NAP1L4	+	1.26878	1.76764		23.2052	23.2309	23.2533	NaN	NaN	NaN	5	5	5	2	0	2	2	4	2	17.1	42.823	375;386	10.675	46764000	8	sp|Q99733|NP1L4_HUMAN Nucleosome assembly protein 1-like 4 OS=Homo sapiens OX=9606 GN=NAP1L4 PE=1 SV=1;sp|Q99733-2|NP1L4_HUMAN Isoform 2 of Nucleosome assembly protein 1-like 4 OS=Homo sapiens OX=9606 GN=NAP1L4
1437	Q16658	Fascin	FSCN1	+	0.687298	1.76689		25.675	25.2372	25.1962	24.5259	24.7056	24.815	10	7	7	4	4	5	6	10	1	28	54.529	493	79.154	390750000	31	sp|Q16658|FSCN1_HUMAN Fascin OS=Homo sapiens OX=9606 GN=FSCN1 PE=1 SV=3
1379	Q15029-2;Q15029;Q15029-3	116 kDa U5 small nuclear ribonucleoprotein component	EFTUD2	+	0.557781	1.76479		24.3729	24.7089	24.4834	23.842	23.8831	24.1668	13	11	11	9	4	6	4	12	3	18.2	105.38	937;972;962	15.59	269850000	39	sp|Q15029-2|U5S1_HUMAN Isoform 2 of 116 kDa U5 small nuclear ribonucleoprotein component OS=Homo sapiens OX=9606 GN=EFTUD2;sp|Q15029|U5S1_HUMAN 116 kDa U5 small nuclear ribonucleoprotein component OS=Homo sapiens OX=9606 GN=EFTUD2 PE=1 SV=1;sp|Q15029-3|U5S
906	P49721	Proteasome subunit beta type-2	PSMB2	+	1.08328	1.76389		25.65	25.6762	25.2355	24.2765	24.1325	24.9029	8	6	8	5	5	4	6	8	1	43.3	22.836	201	32.867	341430000	26	sp|P49721|PSB2_HUMAN Proteasome subunit beta type-2 OS=Homo sapiens OX=9606 GN=PSMB2 PE=1 SV=1
993	P54819-2;P54819;P54819-3;P54819-5;P54819-6;P54819-4	Adenylate kinase 2, mitochondrial;Adenylate kinase 2, mitochondrial, N-terminally processed	AK2	+	1.38977	1.76102		25.7312	26.0078	25.1627	24.2192	23.8182	24.6949	8	8	7	7	4	3	6	8	6	50.4	25.614	232;239;202;224;191;130	36.749	324200000	29	sp|P54819-2|KAD2_HUMAN Isoform 2 of Adenylate kinase 2, mitochondrial OS=Homo sapiens OX=9606 GN=AK2;sp|P54819|KAD2_HUMAN Adenylate kinase 2, mitochondrial OS=Homo sapiens OX=9606 GN=AK2 PE=1 SV=2;sp|P54819-3|KAD2_HUMAN Isoform 3 of Adenylate kinase 2, mit
1282	Q13162	Peroxiredoxin-4	PRDX4	+	1.42866	1.75461		24.687	24.7491	25.1675	24.0011	23.4717	22.8449	9	8	9	8	5	5	5	6	1	36.9	30.54	271	22.741	172960000	21	sp|Q13162|PRDX4_HUMAN Peroxiredoxin-4 OS=Homo sapiens OX=9606 GN=PRDX4 PE=1 SV=1
698	P28074;P28074-3;P28074-2	Proteasome subunit beta type-5	PSMB5	+	0.952728	1.75173		25.0464	24.9663	24.5804	23.8722	23.5896	24.2732	10	9	9	6	5	3	6	10	3	37.6	28.48	263;160;203	88.604	220190000	29	sp|P28074|PSB5_HUMAN Proteasome subunit beta type-5 OS=Homo sapiens OX=9606 GN=PSMB5 PE=1 SV=3;sp|P28074-3|PSB5_HUMAN Isoform 3 of Proteasome subunit beta type-5 OS=Homo sapiens OX=9606 GN=PSMB5
444	P08133-2;P08133	Annexin A6	ANXA6	+	1.34939	1.742		25.3731	25.8935	24.9396	23.7286	23.9712	24.4583	13	12	12	6	3	3	7	13	2	24.2	72.423	641;673	31.925	250710000	29	sp|P08133-2|ANXA6_HUMAN Isoform 2 of Annexin A6 OS=Homo sapiens OX=9606 GN=ANXA6;sp|P08133|ANXA6_HUMAN Annexin A6 OS=Homo sapiens OX=9606 GN=ANXA6 PE=1 SV=3
896	P49368;P49368-2	T-complex protein 1 subunit gamma	CCT3	+	1.21414	1.74169		28.5328	28.6126	27.8341	26.8826	26.9559	27.4985	23	20	21	18	17	17	18	23	2	46.4	60.533	545;507	185.38	2123400000	96	sp|P49368|TCPG_HUMAN T-complex protein 1 subunit gamma OS=Homo sapiens OX=9606 GN=CCT3 PE=1 SV=4;sp|P49368-2|TCPG_HUMAN Isoform 2 of T-complex protein 1 subunit gamma OS=Homo sapiens OX=9606 GN=CCT3
1100	P62333	26S protease regulatory subunit 10B	PSMC6	+	0.581481	1.73383		24.4671	24.9083	24.6955	23.9699	24.1033	24.2533	10	7	10	7	4	3	6	10	1	27.5	44.172	389	26.005	182440000	22	sp|P62333|PRS10_HUMAN 26S proteasome regulatory subunit 10B OS=Homo sapiens OX=9606 GN=PSMC6 PE=1 SV=1
958	P52565;P52565-2	Rho GDP-dissociation inhibitor 1	ARHGDIA	+	1.59734	1.72734		27.1235	27.3018	26.3964	25.27	24.8415	25.9182	6	6	6	6	5	3	6	6	2	44.1	23.207	204;160	147.22	695960000	34	sp|P52565|GDIR1_HUMAN Rho GDP-dissociation inhibitor 1 OS=Homo sapiens OX=9606 GN=ARHGDIA PE=1 SV=3;sp|P52565-2|GDIR1_HUMAN Isoform 2 of Rho GDP-dissociation inhibitor 1 OS=Homo sapiens OX=9606 GN=ARHGDIA
816	P40925-2;P40925;P40925-3	Malate dehydrogenase, cytoplasmic	MDH1	+	0.809453	1.72584		25.9038	26.3417	25.7822	24.9589	25.2516	25.3887	10	7	10	5	6	7	7	10	3	55.1	27.025	245;334;352	76.446	530230000	38	sp|P40925-2|MDHC_HUMAN Isoform 2 of Malate dehydrogenase, cytoplasmic OS=Homo sapiens OX=9606 GN=MDH1;sp|P40925|MDHC_HUMAN Malate dehydrogenase, cytoplasmic OS=Homo sapiens OX=9606 GN=MDH1 PE=1 SV=4;sp|P40925-3|MDHC_HUMAN Isoform 3 of Malate dehydrogenase,
209	O43837;O43837-2;O43837-3	Isocitrate dehydrogenase [NAD] subunit beta, mitochondrial	IDH3B	+	1.18781	1.72283		23.2572	23.5339	23.3856	NaN	NaN	NaN	4	3	4	3	1	1	1	4	3	13	42.183	385;383;233	4.4647	54241000	9	sp|O43837|IDH3B_HUMAN Isocitrate dehydrogenase [NAD] subunit beta, mitochondrial OS=Homo sapiens OX=9606 GN=IDH3B PE=1 SV=2;sp|O43837-2|IDH3B_HUMAN Isoform A of Isocitrate dehydrogenase [NAD] subunit beta, mitochondrial OS=Homo sapiens OX=9606 GN=IDH3B;sp|
136	O14737;O14737-2	Programmed cell death protein 5	PDCD5	+	0.8356	1.72077		27.2974	27.3074	27.0366	26.3792	26.0297	26.7257	6	6	6	4	4	4	5	6	2	51.2	14.285	125;129	122.34	987410000	34	sp|O14737|PDCD5_HUMAN Programmed cell death protein 5 OS=Homo sapiens OX=9606 GN=PDCD5 PE=1 SV=3;sp|O14737-2|PDCD5_HUMAN Isoform 2 of Programmed cell death protein 5 OS=Homo sapiens OX=9606 GN=PDCD5
280	O76003	Glutaredoxin-3	GLRX3	+	0.844189	1.69924		25.1076	25.03	24.4659	23.9593	23.8932	24.2185	8	7	6	5	5	3	4	8	1	28.4	37.432	335	140.57	190730000	11	sp|O76003|GLRX3_HUMAN Glutaredoxin-3 OS=Homo sapiens OX=9606 GN=GLRX3 PE=1 SV=2
273	O75874	Isocitrate dehydrogenase [NADP] cytoplasmic	IDH1	+	1.43754	1.69126		23.2974	23.6477	22.8683	NaN	NaN	NaN	7	3	6	2	0	1	1	6	1	20.8	46.659	414	14.557	114080000	12	sp|O75874|IDHC_HUMAN Isocitrate dehydrogenase [NADP] cytoplasmic OS=Homo sapiens OX=9606 GN=IDH1 PE=1 SV=2
1396	Q15365;P57723-2;P57723	Poly(rC)-binding protein 1	PCBP1	+	0.341026	1.68787		26.357	26.2979	26.2775	25.8129	26.1195	25.9768	13	8	12	9	7	10	9	10	3	66.6	37.497	356;360;403	199.02	1106000000	61	sp|Q15365|PCBP1_HUMAN Poly(rC)-binding protein 1 OS=Homo sapiens OX=9606 GN=PCBP1 PE=1 SV=2
479	P09972	Fructose-bisphosphate aldolase C	ALDOC	+	3.10166	1.68376	+	26.5654	26.4967	26.1928	NaN	23.6246	24.5733	6	4	5	3	3	4	4	4	1	23.4	39.455	364	93.404	505870000	20	sp|P09972|ALDOC_HUMAN Fructose-bisphosphate aldolase C OS=Homo sapiens OX=9606 GN=ALDOC PE=1 SV=2
1324	Q13838;Q13838-2	Spliceosome RNA helicase DDX39B	DDX39B	+	0.528048	1.68307		25.2779	25.3627	25.0129	24.8309	24.5065	24.732	20	18	18	11	12	10	12	8	2	51.4	48.991	428;443	166.84	348030000	24	sp|Q13838|DX39B_HUMAN Spliceosome RNA helicase DDX39B OS=Homo sapiens OX=9606 GN=DDX39B PE=1 SV=1;sp|Q13838-2|DX39B_HUMAN Isoform 2 of Spliceosome RNA helicase DDX39B OS=Homo sapiens OX=9606 GN=DDX39B
259	O75534-2;O75534;O75534-3;O75534-4	Cold shock domain-containing protein E1	CSDE1	+	1.63033	1.68276		23.473	24.0275	24.0088	22.6033	NaN	22.6105	7	6	7	3	3	1	3	7	4	12.6	85.746	767;798;813;844	38.073	81037000	13	sp|O75534-2|CSDE1_HUMAN Isoform 2 of Cold shock domain-containing protein E1 OS=Homo sapiens OX=9606 GN=CSDE1;sp|O75534|CSDE1_HUMAN Cold shock domain-containing protein E1 OS=Homo sapiens OX=9606 GN=CSDE1 PE=1 SV=2;sp|O75534-3|CSDE1_HUMAN Isoform 3 of Cold
887	P48643;P48643-2	T-complex protein 1 subunit epsilon	CCT5	+	1.3909	1.68159		28.1943	28.6116	27.6244	26.7057	26.3559	27.196	29	25	27	21	15	14	18	29	2	56.6	59.67	541;448	323.31	1748000000	126	sp|P48643|TCPE_HUMAN T-complex protein 1 subunit epsilon OS=Homo sapiens OX=9606 GN=CCT5 PE=1 SV=1;sp|P48643-2|TCPE_HUMAN Isoform 2 of T-complex protein 1 subunit epsilon OS=Homo sapiens OX=9606 GN=CCT5
1321	Q13643	Four and a half LIM domains protein 3	FHL3	+	1.45239	1.6812		24.8663	24.3713	24.9349	23.9415	23.1139	22.76	5	4	4	4	2	4	3	5	1	25.4	31.192	280	4.4788	155080000	15	sp|Q13643|FHL3_HUMAN Four and a half LIM domains protein 3 OS=Homo sapiens OX=9606 GN=FHL3 PE=1 SV=4
889	P48739;P48739-2;P48739-3	Phosphatidylinositol transfer protein beta isoform	PITPNB	+	0.501424	1.67624		23.8927	23.8261	23.5516	23.4046	23.2588	NaN	4	3	4	2	2	2	1	4	3	22.5	31.54	271;272;273	9.5457	90256000	13	sp|P48739|PIPNB_HUMAN Phosphatidylinositol transfer protein beta isoform OS=Homo sapiens OX=9606 GN=PITPNB PE=1 SV=2;sp|P48739-2|PIPNB_HUMAN Isoform 2 of Phosphatidylinositol transfer protein beta isoform OS=Homo sapiens OX=9606 GN=PITPNB;sp|P48739-3|PIPNB
91	Q13765;E9PAV3-2;E9PAV3;Q9BZK3	Nascent polypeptide-associated complex subunit alpha;Nascent polypeptide-associated complex subunit alpha, muscle-specific form	NACA	+	0.854305	1.67248		26.4782	26.857	26.4348	25.4311	25.6919	26.084	6	6	6	4	3	4	5	6	4	34.9	23.384	215;925;2078;213	210.76	766540000	33	sp|Q13765|NACA_HUMAN Nascent polypeptide-associated complex subunit alpha OS=Homo sapiens OX=9606 GN=NACA PE=1 SV=1;sp|E9PAV3-2|NACAM_HUMAN Isoform skNAC-2 of Nascent polypeptide-associated complex subunit alpha, muscle-specific form OS=Homo sapiens OX=960
1115	P62847-2;P62847-3;P62847;P62847-4	40S ribosomal protein S24	RPS24	+	0.725599	1.67216		25.3283	25.398	25.4985	25.0637	24.5179	24.4664	4	4	4	3	4	3	4	4	4	36.2	15.069	130;132;133;289	19.99	446400000	23	sp|P62847-2|RS24_HUMAN Isoform 2 of 40S ribosomal protein S24 OS=Homo sapiens OX=9606 GN=RPS24;sp|P62847-3|RS24_HUMAN Isoform 3 of 40S ribosomal protein S24 OS=Homo sapiens OX=9606 GN=RPS24;sp|P62847|RS24_HUMAN 40S ribosomal protein S24 OS=Homo sapiens OX=
457	P08670;P17661;P41219;P41219-2;Q16352;P07197-2;P07197;P07196	Vimentin	VIM	+	0.547438	1.66058		29.7419	29.725	29.6667	29.308	28.867	29.3163	44	35	39	34	27	27	30	40	8	82.2	53.651	466;470;470;471;499;540;916;543	323.31	10801000000	447	sp|P08670|VIME_HUMAN Vimentin OS=Homo sapiens OX=9606 GN=VIM PE=1 SV=4
641	P22626;P22626-2	Heterogeneous nuclear ribonucleoproteins A2/B1	HNRNPA2B1	+	0.443283	1.66049		29.141	28.9128	28.7565	28.4303	28.4621	28.5881	26	21	23	22	15	18	20	25	2	65.4	37.429	353;341	323.31	4627200000	178	sp|P22626|ROA2_HUMAN Heterogeneous nuclear ribonucleoproteins A2/B1 OS=Homo sapiens OX=9606 GN=HNRNPA2B1 PE=1 SV=2;sp|P22626-2|ROA2_HUMAN Isoform A2 of Heterogeneous nuclear ribonucleoproteins A2/B1 OS=Homo sapiens OX=9606 GN=HNRNPA2B1
674	P26038	Moesin	MSN	+	2.32237	1.65496	+	23.8365	25.0099	23.4785	NaN	NaN	NaN	16	13	15	10	7	7	8	9	1	23.9	67.819	577	8.4298	130320000	14	sp|P26038|MOES_HUMAN Moesin OS=Homo sapiens OX=9606 GN=MSN PE=1 SV=3
186	O43399-2;O43399-4;O43399;O43399-3;O43399-5;O43399-7;O43399-6	Tumor protein D54	TPD52L2	+	1.57394	1.65491		22.9775	23.6067	22.7829	NaN	NaN	NaN	2	2	2	2	1	1	1	2	7	17.7	19.901	186;200;206;209;220;229;163	5.5266	49741000	5	sp|O43399-2|TPD54_HUMAN Isoform 2 of Tumor protein D54 OS=Homo sapiens OX=9606 GN=TPD52L2;sp|O43399-4|TPD54_HUMAN Isoform 4 of Tumor protein D54 OS=Homo sapiens OX=9606 GN=TPD52L2;sp|O43399|TPD54_HUMAN Tumor protein D54 OS=Homo sapiens OX=9606 GN=TPD52L2 P
1945	Q9NR45	Sialic acid synthase	NANS	+	1.35471	1.65174		23.4764	23.454	23.1464	NaN	NaN	NaN	4	2	3	3	0	0	1	4	1	14.5	40.307	359	17.414	47355000	8	sp|Q9NR45|SIAS_HUMAN Sialic acid synthase OS=Homo sapiens OX=9606 GN=NANS PE=1 SV=2
1101	P62424	60S ribosomal protein L7a	RPL7A	+	0.718167	1.64704		28.2036	28.2225	28.136	27.6254	27.0776	27.7046	18	14	17	11	13	10	12	18	1	45.5	29.995	266	171.38	3109300000	143	sp|P62424|RL7A_HUMAN 60S ribosomal protein L7a OS=Homo sapiens OX=9606 GN=RPL7A PE=1 SV=2
568	P15170-2;P15170-3;P15170;Q8IYD1	Eukaryotic peptide chain release factor GTP-binding subunit ERF3A;Eukaryotic peptide chain release factor GTP-binding subunit ERF3B	GSPT1;GSPT2	+	1.42645	1.64537		26.2193	26.8439	25.8119	24.9318	24.3894	25.2745	18	17	17	12	5	5	9	18	4	39.6	68.6	636;637;499;628	98.568	492500000	49	sp|P15170-2|ERF3A_HUMAN Isoform 2 of Eukaryotic peptide chain release factor GTP-binding subunit ERF3A OS=Homo sapiens OX=9606 GN=GSPT1;sp|P15170-3|ERF3A_HUMAN Isoform 3 of Eukaryotic peptide chain release factor GTP-binding subunit ERF3A OS=Homo sapiens O
418	P06748-2;P06748;P06748-3	Nucleophosmin	NPM1	+	0.903615	1.64518		28.6376	28.7481	28.2139	27.6202	27.3044	27.9641	14	12	11	10	7	8	8	14	3	54.3	29.464	265;294;259	323.31	3568000000	125	sp|P06748-2|NPM_HUMAN Isoform 2 of Nucleophosmin OS=Homo sapiens OX=9606 GN=NPM1;sp|P06748|NPM_HUMAN Nucleophosmin OS=Homo sapiens OX=9606 GN=NPM1 PE=1 SV=2;sp|P06748-3|NPM_HUMAN Isoform 3 of Nucleophosmin OS=Homo sapiens OX=9606 GN=NPM1
179	O43242;O43242-2	26S proteasome non-ATPase regulatory subunit 3	PSMD3	+	0.735018	1.6429		25.6428	25.6787	25.7456	25.108	24.5537	25.2003	21	12	16	11	6	5	7	21	2	43.4	60.977	534;356	40.069	494020000	53	sp|O43242|PSMD3_HUMAN 26S proteasome non-ATPase regulatory subunit 3 OS=Homo sapiens OX=9606 GN=PSMD3 PE=1 SV=2;sp|O43242-2|PSMD3_HUMAN Isoform 2 of 26S proteasome non-ATPase regulatory subunit 3 OS=Homo sapiens OX=9606 GN=PSMD3
1022	P57088	Transmembrane protein 33	TMEM33	+	-1.84255	1.64281		NaN	22.6588	22.9999	24.9869	23.6499	24.42	4	1	3	2	3	2	3	4	1	18.2	27.978	247	39.166	112170000	9	sp|P57088|TMM33_HUMAN Transmembrane protein 33 OS=Homo sapiens OX=9606 GN=TMEM33 PE=1 SV=2
473	P09651-3;P09651-2;P09651;Q32P51	Heterogeneous nuclear ribonucleoprotein A1;Heterogeneous nuclear ribonucleoprotein A1, N-terminally processed;Heterogeneous nuclear ribonucleoprotein A1-like 2	HNRNPA1;HNRNPA1L2	+	0.639524	1.6394		29.2511	29.1959	28.905	28.4108	28.2721	28.7504	21	19	21	17	14	17	17	20	4	66.3	29.386	267;320;372;320	323.31	4987200000	168	sp|P09651-3|ROA1_HUMAN Isoform 2 of Heterogeneous nuclear ribonucleoprotein A1 OS=Homo sapiens OX=9606 GN=HNRNPA1;sp|P09651-2|ROA1_HUMAN Isoform A1-A of Heterogeneous nuclear ribonucleoprotein A1 OS=Homo sapiens OX=9606 GN=HNRNPA1;sp|P09651|ROA1_HUMAN Hete
1081	P62195-2;P62195;Q8NB90-3;Q8NB90-2;Q8NB90	26S protease regulatory subunit 8	PSMC5	+	0.730049	1.63788		24.98	25.1056	24.9388	24.3835	23.8962	24.5546	9	6	8	7	4	3	4	9	5	34.7	44.784	398;406;696;790;893	53.212	250770000	21	sp|P62195-2|PRS8_HUMAN Isoform 2 of 26S proteasome regulatory subunit 8 OS=Homo sapiens OX=9606 GN=PSMC5;sp|P62195|PRS8_HUMAN 26S proteasome regulatory subunit 8 OS=Homo sapiens OX=9606 GN=PSMC5 PE=1 SV=1
1406	Q15459;Q15459-2	Splicing factor 3A subunit 1	SF3A1	+	2.40748	1.63546	+	24.705	24.9364	23.6435	22.6904	NaN	NaN	10	9	10	6	3	2	1	10	2	12.2	88.885	793;728	29.254	120840000	23	sp|Q15459|SF3A1_HUMAN Splicing factor 3A subunit 1 OS=Homo sapiens OX=9606 GN=SF3A1 PE=1 SV=1;sp|Q15459-2|SF3A1_HUMAN Isoform 2 of Splicing factor 3A subunit 1 OS=Homo sapiens OX=9606 GN=SF3A1
546	P13797;P13797-3;P13797-2;Q14651;P13796	Plastin-3	PLS3	+	1.61334	1.61975		25.4138	26.1367	24.7187	23.8527	23.4435	24.1329	14	12	13	9	3	3	5	14	5	31.4	70.81	630;585;617;629;627	78.37	258310000	32	sp|P13797|PLST_HUMAN Plastin-3 OS=Homo sapiens OX=9606 GN=PLS3 PE=1 SV=4;sp|P13797-3|PLST_HUMAN Isoform 3 of Plastin-3 OS=Homo sapiens OX=9606 GN=PLS3;sp|P13797-2|PLST_HUMAN Isoform 2 of Plastin-3 OS=Homo sapiens OX=9606 GN=PLS3
1085	P62258;P62258-2	14-3-3 protein epsilon	YWHAE	+	1.28145	1.61677		28.8964	29.0156	28.1459	27.3033	27.0493	27.8609	24	23	23	19	14	15	17	21	2	77.6	29.174	255;233	173.61	2903700000	144	sp|P62258|1433E_HUMAN 14-3-3 protein epsilon OS=Homo sapiens OX=9606 GN=YWHAE PE=1 SV=1;sp|P62258-2|1433E_HUMAN Isoform SV of 14-3-3 protein epsilon OS=Homo sapiens OX=9606 GN=YWHAE
720	P30050;P30050-2	60S ribosomal protein L12	RPL12	+	0.480051	1.6131		27.7175	27.6017	27.5541	27.1085	26.944	27.3806	8	7	8	6	5	5	7	8	2	58.8	17.818	165;132	244.48	1809600000	69	sp|P30050|RL12_HUMAN 60S ribosomal protein L12 OS=Homo sapiens OX=9606 GN=RPL12 PE=1 SV=1;sp|P30050-2|RL12_HUMAN Isoform 2 of 60S ribosomal protein L12 OS=Homo sapiens OX=9606 GN=RPL12
499	P10809;P10809-2	60 kDa heat shock protein, mitochondrial	HSPD1	+	0.695198	1.61204		30.2425	30.3545	30.0014	29.362	29.3123	29.8385	40	37	39	31	31	31	34	40	2	66	61.054	573;158	323.31	8988300000	286	sp|P10809|CH60_HUMAN 60 kDa heat shock protein, mitochondrial OS=Homo sapiens OX=9606 GN=HSPD1 PE=1 SV=2
293	O95232	Luc7-like protein 3	LUC7L3	+	0.944433	1.60301		22.2091	22.9172	22.7291	NaN	NaN	NaN	2	2	2	1	0	0	1	2	1	5.3	51.466	432	4.3256	54112000	9	sp|O95232|LC7L3_HUMAN Luc7-like protein 3 OS=Homo sapiens OX=9606 GN=LUC7L3 PE=1 SV=2
1050	P61106	Ras-related protein Rab-14	RAB14	+	0.510332	1.59945		22.5971	22.9196	22.4282	22.1476	22.1753	22.091	4	3	4	2	2	2	2	4	1	33.5	23.897	215	14.092	56790000	9	sp|P61106|RAB14_HUMAN Ras-related protein Rab-14 OS=Homo sapiens OX=9606 GN=RAB14 PE=1 SV=4
636	P22234;P22234-2	Multifunctional protein ADE2;Phosphoribosylaminoimidazole-succinocarboxamide synthase;Phosphoribosylaminoimidazole carboxylase	PAICS	+	0.654403	1.59918		26.9954	26.8833	26.4679	25.9846	26.0854	26.3134	17	13	16	10	10	12	12	17	2	32.5	47.079	425;432	152.73	766250000	58	sp|P22234|PUR6_HUMAN Multifunctional protein ADE2 OS=Homo sapiens OX=9606 GN=PAICS PE=1 SV=3;sp|P22234-2|PUR6_HUMAN Isoform 2 of Multifunctional protein ADE2 OS=Homo sapiens OX=9606 GN=PAICS
1987	Q9NYF8-3;Q9NYF8-2;Q9NYF8;Q9NYF8-4	Bcl-2-associated transcription factor 1	BCLAF1	+	1.04156	1.59705		23.5531	24.3218	23.5795	23.0624	22.5047	22.7626	7	5	7	2	2	2	2	7	4	11.6	100.23	869;918;920;747	14.19	104020000	11	sp|Q9NYF8-3|BCLF1_HUMAN Isoform 3 of Bcl-2-associated transcription factor 1 OS=Homo sapiens OX=9606 GN=BCLAF1;sp|Q9NYF8-2|BCLF1_HUMAN Isoform 2 of Bcl-2-associated transcription factor 1 OS=Homo sapiens OX=9606 GN=BCLAF1;sp|Q9NYF8|BCLF1_HUMAN Bcl-2-associ
405	P05455	Lupus La protein	SSB	+	1.59649	1.59499		26.3722	27.0294	26.1489	25.0814	24.2047	25.4748	13	11	12	8	7	8	9	13	1	39.5	46.836	408	58.284	568610000	43	sp|P05455|LA_HUMAN Lupus La protein OS=Homo sapiens OX=9606 GN=SSB PE=1 SV=2
2004	Q9P0L0;Q9P0L0-2	Vesicle-associated membrane protein-associated protein A	VAPA	+	1.1261	1.5927		22.7456	23.479	23.0124	NaN	NaN	22.4398	4	4	3	2	0	1	3	3	2	12.4	27.893	249;294	9.5829	43382000	5	sp|Q9P0L0|VAPA_HUMAN Vesicle-associated membrane protein-associated protein A OS=Homo sapiens OX=9606 GN=VAPA PE=1 SV=3;sp|Q9P0L0-2|VAPA_HUMAN Isoform 2 of Vesicle-associated membrane protein-associated protein A OS=Homo sapiens OX=9606 GN=VAPA
401	P05386	60S acidic ribosomal protein P1	RPLP1	+	0.797058	1.5866		26.9912	27.0375	27.0257	25.9126	26.0793	26.6713	2	2	2	2	2	2	2	2	1	51.8	11.514	114	64.862	1133200000	33	sp|P05386|RLA1_HUMAN 60S acidic ribosomal protein P1 OS=Homo sapiens OX=9606 GN=RPLP1 PE=1 SV=1
182	O43324-2;O43324	Eukaryotic translation elongation factor 1 epsilon-1	EEF1E1	+	0.75068	1.58112		25.0128	24.766	24.8153	23.7803	24.0759	24.486	3	3	3	3	2	1	2	3	2	36.7	15.548	139;174	20.447	194970000	13	sp|O43324-2|MCA3_HUMAN Isoform 2 of Eukaryotic translation elongation factor 1 epsilon-1 OS=Homo sapiens OX=9606 GN=EEF1E1;sp|O43324|MCA3_HUMAN Eukaryotic translation elongation factor 1 epsilon-1 OS=Homo sapiens OX=9606 GN=EEF1E1 PE=1 SV=1
1815	Q9BRP1	Programmed cell death protein 2-like	PDCD2L	+	1.7291	1.57992		23.4681	23.3461	23.7297	NaN	NaN	NaN	3	2	3	2	0	0	0	3	1	11.5	39.416	358	4.2585	104530000	11	sp|Q9BRP1|PDD2L_HUMAN Programmed cell death protein 2-like OS=Homo sapiens OX=9606 GN=PDCD2L PE=1 SV=1
1700	Q92945	Far upstream element-binding protein 2	KHSRP	+	0.650862	1.57839		26.6614	26.8527	26.6944	26.0037	25.8225	26.4298	21	15	19	13	10	8	12	21	1	37.8	73.114	711	133.91	1634600000	144	sp|Q92945|FUBP2_HUMAN Far upstream element-binding protein 2 OS=Homo sapiens OX=9606 GN=KHSRP PE=1 SV=4
269	O75821	Eukaryotic translation initiation factor 3 subunit G	EIF3G	+	0.863022	1.57796		24.9475	25.5777	24.8853	24.2721	24.068	24.4813	6	5	6	3	3	2	3	6	1	30.6	35.611	320	83.271	258230000	13	sp|O75821|EIF3G_HUMAN Eukaryotic translation initiation factor 3 subunit G OS=Homo sapiens OX=9606 GN=EIF3G PE=1 SV=2
593	P17812;P17812-2;Q9NRF8	CTP synthase 1	CTPS1	+	0.773294	1.57641		25.5334	25.5264	25.6026	24.7329	24.4189	25.1907	14	11	13	11	7	7	8	14	3	27.4	66.69	591;360;586	36.047	418640000	45	sp|P17812|PYRG1_HUMAN CTP synthase 1 OS=Homo sapiens OX=9606 GN=CTPS1 PE=1 SV=2;sp|P17812-2|PYRG1_HUMAN Isoform 2 of CTP synthase 1 OS=Homo sapiens OX=9606 GN=CTPS1
891	P49189;P49189-3;P49189-2	4-trimethylaminobutyraldehyde dehydrogenase	ALDH9A1	+	0.680396	1.57205		25.0838	25.1713	25.3394	24.1548	24.644	24.7546	11	10	10	8	5	6	7	11	3	26.1	53.801	494;518;424	20.408	268580000	24	sp|P49189|AL9A1_HUMAN 4-trimethylaminobutyraldehyde dehydrogenase OS=Homo sapiens OX=9606 GN=ALDH9A1 PE=1 SV=3;sp|P49189-3|AL9A1_HUMAN Isoform 3 of 4-trimethylaminobutyraldehyde dehydrogenase OS=Homo sapiens OX=9606 GN=ALDH9A1;sp|P49189-2|AL9A1_HUMAN Isofo
146	P19105;O14950;P24844;P24844-2	Myosin regulatory light chain 12A;Myosin regulatory light chain 12B;Myosin regulatory light polypeptide 9	MYL12A;MYL12B;MYL9	+	0.694243	1.5688		25.3657	25.1486	24.7494	24.371	24.2433	24.5667	6	6	6	4	3	2	4	6	4	40.4	19.794	171;172;172;118	59.492	244280000	16	sp|P19105|ML12A_HUMAN Myosin regulatory light chain 12A OS=Homo sapiens OX=9606 GN=MYL12A PE=1 SV=2;sp|O14950|ML12B_HUMAN Myosin regulatory light chain 12B OS=Homo sapiens OX=9606 GN=MYL12B PE=1 SV=2;sp|P24844|MYL9_HUMAN Myosin regulatory light polypeptide
474	P09661	U2 small nuclear ribonucleoprotein A	SNRPA1	+	0.962938	1.56446		26.1616	25.8444	26.7266	25.4723	25.0696	25.3019	12	11	11	12	9	6	9	12	1	40	28.415	255	105.52	699350000	62	sp|P09661|RU2A_HUMAN U2 small nuclear ribonucleoprotein A OS=Homo sapiens OX=9606 GN=SNRPA1 PE=1 SV=2
2046	Q9UHV9	Prefoldin subunit 2	PFDN2	+	0.789479	1.5637		25.5451	25.4917	25.177	24.8592	24.2145	24.7717	6	4	6	5	2	3	4	6	1	55.8	16.648	154	115.85	271500000	24	sp|Q9UHV9|PFD2_HUMAN Prefoldin subunit 2 OS=Homo sapiens OX=9606 GN=PFDN2 PE=1 SV=1
1317	Q13616	Cullin-1	CUL1	+	1.1935	1.56302		23.2359	23.2159	23.6261	NaN	NaN	NaN	7	5	6	2	1	1	1	7	1	10.7	89.677	776	14.09	120580000	19	sp|Q13616|CUL1_HUMAN Cullin-1 OS=Homo sapiens OX=9606 GN=CUL1 PE=1 SV=2
[truncated: 781 more rows]

## Sheet: Sheet1
sp|P0DPI2|GAL3A	Glutamine amidotransferase-like class 1 domain-containing protein 3A, mitochondrial	Homo sapiens $	GATD3A	1 SV=1;sp|A0A0B4J2D5|GAL3B
[truncated: 10 more rows]
